# Supplementary material for: Functional annotation of structural ncRNAs within enhancer RNAs in the human genome: implications for human disease
Source: Sci Rep. 2017 Nov 14;7:15518. doi: 10.1038/s41598-017-15822-7 (PMC5686184; doi:10.1038/s41598-017-15822-7)
Supplement: Supplementary file 2 — Supplementary Table1 [file 41598_2017_15822_MOESM2_ESM.xlsx]

## Sheet: Enriched TF
Table depicting transcription factor (TF) binding motifs enriched at eRNA regions with P-value<1e-5 compared to 3 types of background(whole genome, promoter and CpG islands).
TF	UniProtKB Database	Function
ALX4	http://www.uniprot.org/uniprot/Q9H161	Transcription factor involved in skull and limb development
BACH1	http://www.uniprot.org/uniprot/O14867	Play important roles in coordinating transcription activation
BACH2	http://www.uniprot.org/uniprot/Q9BYV9	Play important roles in coordinating transcription activation
CRX	http://www.uniprot.org/uniprot/O43186	Regulate photoreceptor cell-specific gene transcription
FOS	http://www.uniprot.org/uniprot/P01100	Have an important role in signal transduction, cell proliferation and differentiation
FOSB	http://www.uniprot.org/uniprot/P53539	Negative regulation of transcription from RNA polymerase II promoter
FOSL1	http://www.uniprot.org/uniprot/P15407	Regulation of transcription from RNA polymerase II promoter
FOSL2	http://www.uniprot.org/uniprot/P15408	Regulation of transcription from RNA polymerase II promoter
FOXC1	http://www.uniprot.org/uniprot/Q12948	Positive regulation of transcription from RNA polymerase II promoter
GATA2	http://www.uniprot.org/uniprot/P23769	Transcriptional activator which regulates endothelin-1 gene expression in endothelial cells
IRF1	http://www.uniprot.org/uniprot/P10914	Transcriptional regulator which displays a remarkable functional diversity in the regulation of cellular responses
IRF2	http://www.uniprot.org/uniprot/P14316	Regulation of transcription from RNA polymerase II promoter
IRF3	http://www.uniprot.org/uniprot/Q14653	Regulates the transcription of type I IFN genes (IFN-alpha and IFN-beta) and IFN-stimulated genes (ISG)
IRF4	http://www.uniprot.org/uniprot/Q15306	Positive regulation of transcription from RNA polymerase II promoter
IRF5	http://www.uniprot.org/uniprot/Q13568	Positive regulation of transcription from RNA polymerase II promoter
IRF6	http://www.uniprot.org/uniprot/O14896	Negative regulation of cell proliferation
IRF7	http://www.uniprot.org/uniprot/Q92985	Regulates the transcription of type I IFN genes (IFN-alpha and IFN-beta) and IFN-stimulated genes (ISG)
IRF8	http://www.uniprot.org/uniprot/Q02556	Positive regulation of transcription from RNA polymerase II promoter
IRF9	http://www.uniprot.org/uniprot/Q00978	Transcription factor that mediates signaling by type I IFNs (IFN-alpha and IFN-beta).
JUN	http://www.uniprot.org/uniprot/P05412	Promotes activity of NR5A1 when phosphorylated by HIPK3 leading to increased steroidogenic gene expression upon cAMP signaling pathway stimulation
JUNB	http://www.uniprot.org/uniprot/P17275	Transcription factor involved in regulating gene activity following the primary growth factor response
JUND	http://www.uniprot.org/uniprot/P17535	Regulation of transcription from RNA polymerase II promoter
LTF	http://www.uniprot.org/uniprot/P02788	Transferrins are iron binding transport proteins which can bind two Fe3+ ions in association with the binding of an anion
MAF	http://www.uniprot.org/uniprot/O75444	Acts as a transcriptional activator or repressor
MAFB	http://www.uniprot.org/uniprot/Q9Y5Q3	Acts as a transcriptional activator or repressor
MAFF	http://www.uniprot.org/uniprot/Q9ULX9	May be a transcriptional enhancer in the up-regulation of the oxytocin receptor gene at parturition
MAFG	http://www.uniprot.org/uniprot/O15525	Behave as transcriptional repressors when they dimerize among themselves
MAFK	http://www.uniprot.org/uniprot/O60675	Behave as transcriptional repressors when they dimerize among themselves
NANOG	http://www.uniprot.org/uniprot/Q9H9S0	Transcription regulator involved in inner cell mass and embryonic stem (ES) cells proliferation and self-renewal
NFATC4	http://www.uniprot.org/uniprot/Q14934	Transcription from RNA polymerase II promoter
NFE2	http://www.uniprot.org/uniprot/Q16621	Component of the NF-E2 complex essential for regulating erythroid and megakaryocytic maturation and differentiation
NFE2L1	http://www.uniprot.org/uniprot/Q14494	Activates erythroid-specific, globin gene expression
NFE2L2	http://www.uniprot.org/uniprot/Q16236	Transcription activator that binds to antioxidant response (ARE) elements in the promoter regions of target genes
NFE2L3	http://www.uniprot.org/uniprot/Q9Y4A8	Activates erythroid-specific, globin gene expression
POU2F3	http://www.uniprot.org/uniprot/Q9UKI9	Regulated the expression of a number of genes such as SPRR2A or placental lactogen
POU5F1	http://www.uniprot.org/uniprot/Q01860	Controls the expression of a number of genes involved in embryonic development
RAX	http://www.uniprot.org/uniprot/Q9Y2V3	Plays a critical role in eye formation by regulating the initial specification of retinal cells and/or their subsequent proliferation
SMAD1	http://www.uniprot.org/uniprot/Q15797	Positive regulation of transcription from RNA polymerase II promoter
SOX2	http://www.uniprot.org/uniprot/P48431	May function as a switch in neuronal development.
SOX9	http://www.uniprot.org/uniprot/P48436	Plays an important role in the normal skeletal development
SRF	http://www.uniprot.org/uniprot/P11831	Required for cardiac differentiation and maturation.
TBP	http://www.uniprot.org/uniprot/P20226	General transcription factor that functions at the core of the DNA-binding multiprotein factor TFIID
TCF7L1	http://www.uniprot.org/uniprot/Q9HCS4	Participates in the Wnt signaling pathway
THRA	http://www.uniprot.org/uniprot/P10827	Nuclear hormone receptor that can act as a repressor or activator of transcription
