# Supplementary material for: Functional annotation of structural ncRNAs within enhancer RNAs in the human genome: implications for human disease
Source: Sci Rep. 2017 Nov 14;7:15518. doi: 10.1038/s41598-017-15822-7 (PMC5686184; doi:10.1038/s41598-017-15822-7)
Supplement: Supplementary file 3 — Supplementary Table2 [file 41598_2017_15822_MOESM3_ESM.xlsx]

## Sheet: pvalue
Right-tailed P-value of TF binding motifs in eRNA regions compared to 3 types of background(whole genome, promoter and CpG islands).
TF	Background
	Genome	Promoter	CpG island
AHR	7.744e-10	1	1
AIRE	0.99995	0.0032855	0
ALX1	0.98221	4.3739e-06	0
ALX3	0.99054	0.0014275	0
ALX4	9.4453e-09	2.4425e-15	0
AR	0.10298	0.48002	0.084693
ARID3A	NaN	NaN	NaN
ARID5B	0	0.23793	1
ARNT	1.6862e-12	1	1
ARNT2	2.2012e-06	1	1
ASCL1	0	0.23793	1
ATF1	0	0.99586	1
ATF2	7.697e-11	1	1
ATF3	5.3964e-08	1	1
ATF4	3.2907e-07	1	1
ATF5	5.3513e-14	6.0427e-05	2.2204e-16
ATF6	2.2609e-05	1	1
ATF7	2.2609e-05	1	1
ATOH1	6.0113e-11	1	1
BACH1	0	0	0
BACH2	0	0	0
BARHL1	0.81282	0.0023423	0
BARHL2	0.98743	8.0029e-05	0
BARX1	0.99965	0.2304	0
BARX2	0.98735	0.0017905	0
BCL6	0.99919	9.3335e-05	0
BHLHE40	0	0.14474	1
BHLHE41	0	0.14474	1
BPTF	0.55706	0.4025	7.2164e-15
BRCA1	NaN	NaN	NaN
CDC5L	0.9875	0.083885	0
CDX1	0.99995	1.3334e-11	0
CDX2	1	1.8452e-13	0
CEBPA	0.99933	0.018112	0
CEBPB	0.98591	0.0002288	0
CEBPD	0.99639	0.024089	0
CEBPE	0.96302	0.029339	0
CEBPG	0.99999	0.0035566	0
CHURC1	NaN	NaN	NaN
CREB1	0	1	1
CREM	0	1	1
CRX	3.9474e-10	5.7509e-10	0
CTCF	0	1	1
CUX1	0.86585	0.00052282	0
DBP	NaN	NaN	NaN
DDIT3	0.65518	0.85536	0.18813
DLX1	0.9871	0.10106	4.4409e-16
DLX2	0.99324	0.35794	1.4633e-13
DLX3	0.94396	0.25944	0.00044419
DLX4	0.93701	0.34243	0.017126
DLX5	0.0026533	0.024506	0.11623
DMBX1	0.77456	0.2299	2.0773e-05
DMRT1	0.82265	0.00016055	0
DMRT2	0.99963	0.0010219	0
DMRT3	0.99998	0.025711	0
E2F1	0	1	1
E2F2	NaN	NaN	NaN
E2F3	1.2758e-06	1	1
E2F4	1.2758e-06	1	1
E2F5	NaN	NaN	NaN
E2F6	NaN	NaN	NaN
E2F7	0.0023717	1	1
E4F1	0.93288	1	1
EBF3	1.8807e-13	0.75513	0.47636
EGR1	0	1	1
EGR2	0	1	1
EGR3	0	1	1
EGR4	0	1	1
ELF1	0.00018543	0.9914	0.35018
ELF2	0	1	1
ELF3	0.39998	0.00025706	0
ELF4	NaN	NaN	NaN
ELF5	0.60112	1.0965e-06	0
ELK1	0	1	1
ELK3	NaN	NaN	NaN
ELK4	1.832e-08	0.99731	1
EMX2	0.068566	0.0018484	1.0096e-10
EN1	0.23918	8.1884e-06	0
EN2	0.49813	0.00026458	0
EP300	2.4536e-14	0.99999	1
EPAS1	1.4676e-06	0.62714	1
ERF	1.832e-08	0.99731	1
ERG	1.832e-08	0.99731	1
ESR1	1.9984e-09	0.28459	0.97996
ESR2	3.3844e-08	0.62125	0.99995
ESRRA	0.88665	0.59541	4.3846e-11
ESRRB	0.17532	0.99919	0.83362
ESX1	0.99514	0.059617	0
ETS1	0	1	1
ETS2	6.9228e-12	0.8624	0.88208
ETV4	NaN	NaN	NaN
ETV6	NaN	NaN	NaN
ETV7	1.8391e-08	1	1
EVX1	0.46794	0.01172	1.9767e-09
FLI1	3.042e-14	1	1
FOS	0	0	0
FOSB	3.2893e-06	4.6185e-14	0
FOSL1	0	0	0
FOSL2	3.2893e-06	4.6185e-14	0
FOXA1	1	6.6613e-16	0
FOXA2	1	1.9473e-13	0
FOXA3	0.99999	1.8455e-11	0
FOXC1	9.3519e-06	0	0
FOXD3	0.99992	0	0
FOXF1	0.99645	0	0
FOXF2	0.75988	0	0
FOXG1	1	4.6059e-05	0
FOXH1	0.99806	1.1102e-16	0
FOXI1	0.99998	4.1979e-05	0
FOXJ1	1	0	0
FOXJ2	1	0	0
FOXL1	1	0.00089706	0
FOXM1	0.47026	2.3806e-10	0
FOXN1	2.2204e-16	0.0077925	0.30962
FOXO1	0.98644	8.0325e-13	0
FOXO3	0.027565	0	0
FOXO4	0.84115	0.00017207	0
FOXP3	0.98379	0.025218	0
GABPA	1.0919e-06	1	1
GABPB1	NaN	NaN	NaN
GATA1	1.2246e-11	0.017154	7.3646e-06
GATA2	2.2204e-16	0	0
GATA3	0.00031302	0	0
GATA4	0.019976	1.0105e-08	0
GATA5	NaN	NaN	NaN
GATA6	0.36388	0.088497	0
GBX2	0.14762	0.0012826	1.2178e-10
GCM1	0.0031946	0.99975	1
GFI1	0.08839	0.42121	2.6108e-10
GFI1B	0.12001	0.1137	7.2609e-14
GLI1	0	4.181e-09	0.0018231
GLI2	0	0.88992	1
GLI3	0	0.99985	1
GTF2A2	0.005513	0.068037	0.0012385
GTF2I	0	1	1
GTF2IRD1	0	1	1
GZF1	1.5238e-05	0.00063082	7.5468e-06
HAND1	0	0.0001715	0.9237
HAND2	0	0.20216	1
HBP1	NaN	NaN	NaN
HES1	2.1036e-10	1	1
HIC1	0	1	1
HIF1A	0	1	1
H100P	NaN	NaN	NaN
HLF	0.993	0.94158	0.40363
HLTF	0.1483	0.0067605	2.2204e-16
HMGA1	0.96574	3.797e-05	0
HMGA2	0.99324	3.7997e-05	0
HMX1	0.8755	0.17066	1.2174e-12
HNF1A	1	0.0032805	0
HNF1B	0.99998	0.11571	0
HNF4A	1.1649e-06	0.99982	0.024512
HNF4G	0.0003266	0.99747	0.034904
HOXA1	0.87814	0.0033191	1.1102e-16
HOXA10	0.98065	1.1061e-08	0
HOXA13	0.47884	0	0
HOXA2	0.99448	0.088823	1.1102e-16
HOXA3	0.011808	0.0010112	1.6176e-12
HOXA4	0.99964	0.29642	0
HOXA6	0.99997	0.57295	5.7123e-10
HOXA9	1	0.60717	0
HOXB5	0.96409	0.0082311	0
HOXB6	0.99619	0.32722	4.7035e-10
HOXB9	1	0.025811	0
HOXC10	0.0031625	4.8623e-07	6.2172e-15
HOXC11	0.0089299	3.3048e-06	1.1102e-16
HOXC12	0.41403	0.40016	0.059176
HOXC13	0.01357	0	0
HOXC4	0.99865	0.35981	6.7951e-11
HOXC5	0.99997	0.63587	6.3152e-12
HOXC8	0.99912	0.2722	1.0769e-14
HOXC9	0.99997	0.95175	8.4678e-05
HOXD13	0.9999	0.0015547	0
HOXD3	0.78947	0.0059543	0
HSF1	0.00038064	0.99723	1
HSF2	0.47995	0.23573	1.3977e-06
IKZF1	0.31971	7.9732e-06	0
IKZF2	0.99973	0.00020166	0
IL6	2.6071e-05	0.66597	0.97345
IRF1	4.1178e-12	0	0
IRF2	7.7716e-16	0	0
IRF3	0	0	0
IRF4	6.6613e-16	0	0
IRF5	6.6613e-16	0	0
IRF6	1.4444e-09	0	0
IRF7	6.6613e-16	0	0
IRF8	2.7311e-14	0	0
IRF9	2.4821e-07	1.1102e-16	0
IRX2	1	0.0059805	0
IRX4	1	0.13912	0
IRX5	1	0.12909	0
IRX6	1	0.062342	0
ISL1	0.35455	0.17005	0.00010419
JUN	0	0	0
JUNB	0	0	0
JUND	0	0	0
KLF12	NaN	NaN	NaN
KLF15	0	1	1
KLF4	0	1	1
LEF1	0.13974	0.21074	3.4128e-10
LHX2	0.91111	0.0072923	0
LHX3	0.99426	1.5995e-06	0
LHX4	0.32502	0.00051773	0
LHX5	0.98853	3.5179e-06	0
LHX6	0.042288	7.5305e-07	0
LMX1A	0.9991	0.016377	0
LMX1B	0.99914	1.5286e-06	0
LTF	0	0	0
MAF	0	3.1715e-10	0
MAFA	1.0267e-08	0.9634	0.9999
MAFB	0	1.6653e-15	0
MAFF	0	1.6653e-15	0
MAFG	0	0	0
MAFK	0	1.6653e-15	0
MAX	0	0.99535	1
MAZ	0	1	1
MECOM	1	2.448e-10	0
MECP2	1.3652e-11	0.54246	0.96033
MEF2A	1	4.4424e-09	0
MEF2D	0.99992	0.23721	0
MEIS1	0.94832	0.53503	1.7764e-15
MEIS2	0.7198	0.60343	2.4451e-10
MEIS3	0.77731	0.45186	5.2042e-10
MEOX1	0.97204	0.1185	9.8868e-10
MITF	0	0.20216	1
MNX1	0.8679	0.4411	0.00097093
MSX1	0.99995	0.69493	7.8073e-07
MSX2	0.66108	0.032487	9.0754e-08
MTF1	2.4072e-12	1	1
MXD1	0	0.20216	1
MXI1	0	0.20216	1
MYB	8.7012e-10	1	1
MYBL2	0.0042217	0.54752	0.37863
MYC	0	1	1
MYCN	0	0.9125	1
MYF5	0	0.23793	1
MYF6	0	1	1
MYOD1	0	1	1
MYOG	0	1	1
MZF1	NaN	NaN	NaN
NANOG	2.9175e-06	0	0
NEUROD1	6.6613e-16	1	1
NFATC1	0.0066015	5.8731e-14	0
NFATC2	0.0066015	5.8731e-14	0
NFATC3	0.0066015	5.8731e-14	0
NFATC4	2.3611e-09	0	0
NFE2	0	0	0
NFE2L1	0	1.6653e-15	0
NFE2L2	0	0	0
NFE2L3	0	1.6653e-15	0
NFIA	2.2204e-16	0.041591	0.27935
NFIB	0.23108	1	1
NFIC	2.8766e-13	0.93004	1
NFIL3	0.9861	0.022547	8.6809e-11
NFKB1	0	0.9663	1
NFKB2	3.4628e-13	0.99868	1
NFYA	2.2816e-08	0.99999	1
NFYB	2.2816e-08	0.99999	1
NFYC	8.4311e-10	0.99285	1
NHLH1	0	1	1
NKX2-1	0.014172	0.70113	9.6765e-07
NKX2-2	0.93823	0.16534	0
NKX2-5	0.071093	0.067534	0
NKX3-1	0.90376	0.00034131	0
NKX3-2	0.84131	0.21732	0
NKX6-1	1	9.046e-06	0
NKX6-2	0.99961	0.053818	0
NR0B1	7.3275e-15	0.65228	0.99072
NR1H2	2.0905e-07	1	1
NR1H3	2.0905e-07	1	1
NR1H4	0.068669	0.10625	1.1299e-11
NR1I2	1.7233e-10	1	1
NR1I3	1.7233e-10	1	1
NR2C2	0.00031812	0.62905	0.010741
NR2E3	0.98111	0.58306	1.2352e-11
NR2F1	0	1	1
NR2F2	0	1	1
NR2F6	1.1223e-07	0.31266	0.00024976
NR3C1	0.052254	0.030941	0
NR4A1	0.5938	0.98643	0.36265
NR4A2	NaN	NaN	NaN
NR5A1	0.4731	0.97657	8.5286e-06
NR5A2	0.49947	0.99997	0.99996
NR6A1	0.8881	0.69956	5.6885e-05
NRF1	0	1	1
ONECUT1	1	0.082218	0
ONECUT2	1	0.082218	0
OTX1	0.99686	0.7579	4.8569e-09
OTX2	0.58292	0.051754	1.2212e-15
PARP1	0.35998	0.45149	0
PATZ1	0	1	1
PAX1	0.83393	0.96931	0.95753
PAX2	5.0165e-06	0.62736	0.13335
PAX3	0.014442	0.96519	0.98518
PAX4	0	1	1
PAX5	1.1102e-16	1	1
PAX6	0.041734	0.23309	2.3697e-11
PAX8	0.61993	0.8297	0.41163
PBX1	0.1978	1.5664e-08	0
PBX2	0.20792	0.020477	6.7741e-09
PBX3	0.20792	0.020477	6.7741e-09
PDX1	1	9.0251e-07	0
PGR	0.0067058	0.2	6.1062e-15
PHOX2A	0.45511	0.0020932	0
PHOX2B	0.90622	0.0063986	0
PITX1	0.23839	0.0949	3.3493e-12
PITX2	0.84795	1.1102e-16	0
PITX3	0.99747	0.70417	6.8088e-05
PKNOX1	0.50599	0.83818	0.00012519
PKNOX2	0.38096	0.91741	0.088243
POU1F1	1	0.0017452	0
POU2AF1	0.27454	0	0
POU2F1	0.99933	0	0
POU2F2	0.00047523	0	0
POU2F3	3.0099e-07	0	0
POU3F1	0.060665	0	0
POU3F2	0.99997	0	0
POU3F3	0.99502	4.3512e-09	0
POU3F4	1	0.020544	0
POU4F1	0.27454	0	0
POU4F3	0.99961	0.050383	0
POU5F1	0	0	0
POU5F1B	0.27454	0	0
POU6F1	0.67811	3.5522e-06	0
PPARA	2.2204e-16	0.87525	0.43487
PPARD	0.0012151	0.99657	0.48539
PPARG	0.00016601	0.94944	6.4525e-06
PRDM1	0	1.3323e-15	0
PROP1	0.9794	0.010205	0
PRRX1	0.99998	0.71401	0
PSMD12	NaN	NaN	NaN
PURA	0	0.99999	1
RARA	0	0.1099	0.47545
RARB	0	0.1099	0.47545
RARG	0	0.1099	0.47545
RAX	3.0598e-12	1.1102e-16	0
RBPJ	0	1.8419e-05	0.79303
REL	1.9984e-15	0.49538	0.99493
RELA	1.7764e-15	0.99595	1
REST	2.2204e-16	1	1
RFX1	0.0026748	0.99999	1
RFX2	0.43058	0.99622	0.99997
RFX3	0.43058	0.99622	0.99997
RFX4	0.43058	0.99622	0.99997
RFX5	0.43058	0.99622	0.99997
RFXANK	0.43058	0.99622	0.99997
RFXAP	0.43058	0.99622	0.99997
RORA	0.94424	0.2559	5.2439e-11
RORB	NaN	NaN	NaN
RREB1	0	1	0.99992
RUNX1	0.009043	0.10451	2.7992e-08
RUNX2	0.009043	0.10451	2.7992e-08
RUNX3	0.009043	0.10451	2.7992e-08
RXRA	0	0.99016	1
RXRB	0	0.94252	1
RXRG	0	8.2735e-05	1.1445e-07
SATB1	1	0.041336	0
SHOX2	0.00020946	1.8977e-09	0
SIX1	0.99803	0.22043	2.0236e-10
SIX2	0.99884	0.075202	0
SIX3	1	0.012578	0
SIX4	0.21807	0.12782	2.7901e-05
SIX6	0.99997	0.0015431	0
SMAD1	1.0325e-14	4.6625e-06	0
SMAD2	1.6098e-14	0.38535	2.0967e-05
SMAD3	0	1.1137e-05	0
SMAD4	0	0.99936	1
SMAD5	0.0026732	0.12342	5.2479e-09
SMAD6	0.0026732	0.12342	5.2479e-09
SMAD7	0.0026732	0.12342	5.2479e-09
SMAD9	0.0026732	0.12342	5.2479e-09
SOX10	0.26017	5.7883e-05	0
SOX11	0.26017	5.7883e-05	0
SOX12	0.26017	5.7883e-05	0
SOX14	0.26017	5.7883e-05	0
SOX15	0.26017	5.7883e-05	0
SOX18	0.26017	5.7883e-05	0
SOX2	8.1557e-13	0	0
SOX21	0.26017	5.7883e-05	0
SOX3	0.26017	5.7883e-05	0
SOX4	0.26017	5.7883e-05	0
SOX5	0.42001	6.6433e-08	0
SOX6	0.26017	5.7883e-05	0
SOX8	0.26017	5.7883e-05	0
SOX9	3.9903e-06	2.7756e-15	0
SP1	0	1	1
SP2	0	1	1
SP3	0	1	1
SP4	0	1	1
SPI1	0.08604	0.99958	2.5924e-08
SPIB	0.74188	0.57469	8.2313e-11
SREBF1	0	1	1
SREBF2	0	1	1
SRF	1.0145e-07	1.4806e-11	0
SRY	0.43302	9.7115e-10	0
STAT1	0	0.0042833	0.074511
STAT2	3.3307e-16	0.0040554	0.057972
STAT3	0	0.99993	1
STAT4	0.0012891	0.025928	4.5205e-05
STAT5A	6.0182e-07	0.025418	6.0038e-10
STAT5B	2.3277e-07	0.0068794	5.7343e-07
STAT6	3.3307e-16	0.0040554	0.057972
T	0.98348	0.10579	2.2001e-10
TAL1	0	8.8717e-06	0.00021696
TAL2	0	0.20216	1
TBP	2.037e-07	1.1102e-16	0
TBX18	0.27308	0.097579	2.2718e-11
TBX22	0.42262	0.040237	8.8818e-16
TBX5	0.026233	2.3315e-15	0
TCF12	0	0.94179	1
TCF3	0	1	1
TCF4	0	0.27564	1
TCF7	0.24096	0.34829	1.4822e-08
TCF7L1	6.5503e-15	0	0
TCF7L2	0.82383	0.7036	0.00041945
TEAD1	8.6726e-06	0.00022431	5.4808e-12
TEAD2	NaN	NaN	NaN
TEF	1	0.16805	0
TFAP2A	0	1	1
TFAP2B	0	1	1
TFAP2C	0	1	1
TFAP4	0	1	1
TFCP2	0	1	1
TFCP2L1	1.1102e-16	0.99997	1
TFDP1	1.2758e-06	1	1
TFE3	0	0.20216	1
TFEB	0	0.20216	1
TFEC	NaN	NaN	NaN
TFF3	0	0.23793	1
TGIF1	0.015256	0.23472	4.6234e-12
TGIF2	0.54505	0.27165	2.4872e-11
THRA	7.4385e-14	2.5413e-06	0
THRB	0	8.2735e-05	1.1445e-07
TLX2	1	0.039381	0
TP53	0	1.0236e-11	0.00023491
TP63	1.3956e-13	0.0018017	0.0057445
TP73	2.4869e-14	0.0010756	0.0038026
USF1	0	1	1
USF2	0	0.99999	1
VAX2	0.81221	0.10478	3.2532e-06
VDR	0	1	1
VSX2	0.73962	0.040105	1.0564e-07
WT1	0	1	1
XBP1	0.15168	0.7358	0.76998
YY1	3.3307e-16	0.59443	0.99971
ZBTB16	1	0.050617	0
ZBTB33	0.11418	0.84124	0.90391
ZBTB6	0.00015275	0.9999	1
ZBTB7A	0	1	1
ZBTB7B	0	1	1
ZEB1	3.4934e-07	0.07535	6.1957e-10
ZFHX3	0.96647	0.014861	0
ZFX	0	1	1
ZIC1	3.2374e-13	0.99925	1
ZIC2	8.1715e-10	0.97084	0.99999
ZNF143	3.0116e-06	1	1
ZNF148	2.2204e-16	1	1
ZNF217	NaN	NaN	NaN
ZNF219	0	1	1
ZNF238	0.5322	0.212	1.8285e-08
ZNF263	0	1	1
ZNF333	NaN	NaN	NaN
ZNF350	1.3684e-11	5.7692e-05	1.8175e-09
ZNF354C	NaN	NaN	NaN
ZNF423	0.015506	0.99975	1
ZNF628	0.78026	0.6699	1.2383e-06
