# Supplementary material for: Functional annotation of structural ncRNAs within enhancer RNAs in the human genome: implications for human disease
Source: Sci Rep. 2017 Nov 14;7:15518. doi: 10.1038/s41598-017-15822-7 (PMC5686184; doi:10.1038/s41598-017-15822-7)
Supplement: Supplementary file 4 — Supplementary Table3 [file 41598_2017_15822_MOESM4_ESM.xlsx]

## Sheet: eRNA_vs_poised
Log2 ratio and P-value of enrichment of TF binding motifs within eRNAs relative to poised enhancers
TF	Log2 ratio	P-value
AHR	0.0993	0.312713
AIRE	-0.0951	0.704178
ALX1	-0.218	0.895451
ALX3	-0.0472	0.606017
ALX4	0.5145	0.00535319
AR	-0.1647	0.932179
ARID3A	NaN	NaN
ARID5B	0.5982	3.91806e-10
ARNT	0.3159	0.0306116
ARNT2	1.0023	0.035386
ASCL1	0.5982	3.91806e-10
ATF1	1.4589	1.61025e-07
ATF2	0.3121	0.188356
ATF3	0.4524	0.0510505
ATF4	0.3336	0.117634
ATF5	0.2232	0.0278637
ATF6	0.4683	0.222756
ATF7	0.4683	0.222756
ATOH1	-0.1244	0.808902
BACH1	0.5222	2.07609e-10
BACH2	0.5342	2.18807e-10
BARHL1	-0.4311	0.95602
BARHL2	-0.2875	0.895566
BARX1	-0.7469	0.991712
BARX2	-0.1839	0.780339
BCL6	-0.3127	0.994181
BHLHE40	0.5658	7.25011e-06
BHLHE41	0.5658	7.25011e-06
BPTF	-0.7987	0.999994
BRCA1	NaN	NaN
CDC5L	-0.3781	0.882175
CDX1	0.1383	0.162687
CDX2	-0.0871	0.800579
CEBPA	-0.4628	0.999988
CEBPB	-0.284	0.993279
CEBPD	-0.2466	0.951819
CEBPE	-0.4706	0.995401
CEBPG	-0.4416	0.999579
CHURC1	NaN	NaN
CREB1	0.4972	0.00267285
CREM	0.6203	0.00449631
CRX	0.484	0.00728483
CTCF	0.4037	5.07595e-06
CUX1	0.1633	0.188599
DBP	NaN	NaN
DDIT3	-0.3237	0.850814
DLX1	-0.2406	0.783638
DLX2	-0.7261	0.988854
DLX3	-0.661	0.957364
DLX4	-0.8256	0.973192
DLX5	0.1078	0.445054
DMBX1	-0.7235	0.978583
DMRT1	-0.3804	0.955338
DMRT2	-0.2261	0.85591
DMRT3	-0.224	0.823151
E2F1	1.0589	4.78679e-08
E2F2	NaN	NaN
E2F3	0.7732	0.0144782
E2F4	0.7732	0.0144782
E2F5	NaN	NaN
E2F6	NaN	NaN
E2F7	0.8403	0.14932
E4F1	-1.4936	0.977559
EBF3	0.0968	0.275083
EGR1	0.6276	2.13268e-27
EGR2	0.6443	1.27187e-28
EGR3	0.6476	2.52582e-28
EGR4	0.6096	5.727e-19
ELF1	-0.169	0.943097
ELF2	-0.0067	0.539157
ELF3	-0.2221	0.924767
ELF4	NaN	NaN
ELF5	-0.3968	0.98163
ELK1	0.2984	0.00234125
ELK3	NaN	NaN
ELK4	0.0398	0.420643
EMX2	-0.5334	0.951682
EN1	-0.1046	0.673366
EN2	-0.1874	0.744249
EP300	0.2678	0.0675565
EPAS1	0.5329	0.103064
ERF	0.0398	0.420643
ERG	0.0398	0.420643
ESR1	0.1861	0.117555
ESR2	0.4179	0.0419063
ESRRA	-0.2668	0.885727
ESRRB	-0.2803	0.931176
ESX1	-0.5122	0.965395
ETS1	0.026	0.382412
ETS2	-0.0149	0.566792
ETV4	NaN	NaN
ETV6	NaN	NaN
ETV7	0.0348	0.409973
EVX1	-0.8036	0.990891
FLI1	0.1427	0.142637
FOS	0.0993	0.180105
FOSB	0.0336	0.436982
FOSL1	0.1532	0.105313
FOSL2	0.0336	0.436982
FOXA1	-0.1947	0.998297
FOXA2	-0.1575	0.983065
FOXA3	-0.1456	0.964067
FOXC1	0.3167	0.0572074
FOXD3	0.0814	0.144433
FOXF1	0.0381	0.350722
FOXF2	0.1622	0.0450049
FOXG1	-0.149	0.937627
FOXH1	0.0639	0.280276
FOXI1	-0.0703	0.718069
FOXJ1	-0.0506	0.752727
FOXJ2	0.105	0.0950766
FOXL1	-0.2148	0.91929
FOXM1	0.567	0.000127419
FOXN1	2.7501	5.25969e-07
FOXO1	-0.1065	0.907904
FOXO3	0.3143	0.00742701
FOXO4	-0.2712	0.952392
FOXP3	-0.1187	0.713012
GABPA	0.4209	0.0476801
GABPB1	NaN	NaN
GATA1	0.2973	0.00315238
GATA2	0.6699	1.93622e-08
GATA3	0.3602	0.00614339
GATA4	0.0438	0.40998
GATA5	NaN	NaN
GATA6	-0.1244	0.684347
GBX2	-0.3561	0.861207
GCM1	0.204	0.361192
GFI1	-0.439	0.996467
GFI1B	-0.4285	0.993217
GLI1	0.6245	2.98795e-11
GLI2	0.3096	0.0102678
GLI3	0.1442	0.0342066
GTF2A2	-0.2791	0.877485
GTF2I	-0.1634	0.961619
GTF2IRD1	1.0689	9.77484e-06
GZF1	1.3137	0.00948441
HAND1	0.5396	7.68637e-06
HAND2	0.7577	2.81758e-06
HBP1	NaN	NaN
HES1	0.5586	0.017008
HIC1	0.7887	5.732e-17
HIF1A	1.5158	6.57849e-11
H100P	NaN	NaN
HLF	-0.3561	0.76541
HLTF	0.0783	0.459009
HMGA1	-0.302	0.96585
HMGA2	-0.2999	0.975423
HMX1	-0.8342	0.996974
HNF1A	-0.3212	0.994552
HNF1B	-0.4551	0.99656
HNF4A	-0.1021	0.874225
HNF4G	-0.1236	0.863259
HOXA1	-0.6191	0.980393
HOXA10	0.0699	0.402151
HOXA13	0.3481	0.0136333
HOXA2	-0.7566	0.990508
HOXA3	-0.3426	0.908297
HOXA4	-0.4733	0.92982
HOXA6	-1.1497	0.999309
HOXA9	-0.4972	0.964601
HOXB5	-0.2712	0.814992
HOXB6	-0.766	0.967338
HOXB9	-0.2206	0.838503
HOXC10	0.737	0.0364099
HOXC11	1.0398	0.00920499
HOXC12	-0.2566	0.732312
HOXC13	1.1938	2.94043e-05
HOXC4	-0.7143	0.981434
HOXC5	-0.8155	0.99371
HOXC8	-0.6191	0.966587
HOXC9	-1.0115	0.995677
HOXD13	-0.4895	0.988881
HOXD3	0.2622	0.254209
HSF1	-0.0703	0.696927
HSF2	0.2109	0.190604
IKZF1	0.3344	5.44415e-10
IKZF2	-0.2993	0.986792
IL6	0.0589	0.414168
IRF1	0.079	0.150385
IRF2	0.1129	0.068346
IRF3	0.1723	0.0079555
IRF4	0.1623	0.0245028
IRF5	0.1623	0.0245028
IRF6	0.1836	0.0432059
IRF7	0.1623	0.0245028
IRF8	0.1096	0.0764443
IRF9	0.1052	0.200645
IRX2	-0.2712	0.894308
IRX4	-0.374	0.936068
IRX5	-0.4477	0.976743
IRX6	-0.3905	0.958313
ISL1	-0.2472	0.734856
JUN	0.0993	0.180105
JUNB	0.1532	0.105313
JUND	0.1532	0.105313
KLF12	NaN	NaN
KLF15	0.1561	0.0109
KLF4	0.3321	4.8451e-07
LEF1	-0.547	0.999779
LHX2	-0.2847	0.82883
LHX3	0.106	0.338503
LHX4	-0.0342	0.584217
LHX5	0.1208	0.314479
LHX6	-0.1082	0.697033
LMX1A	-0.3503	0.926822
LMX1B	0.0406	0.445166
LTF	1.1599	3.031e-09
MAF	0.3384	9.06576e-06
MAFA	-0.4223	0.991722
MAFB	0.531	3.67008e-09
MAFF	0.531	3.67008e-09
MAFG	0.436	9.59663e-08
MAFK	0.531	3.67008e-09
MAX	0.7158	5.06734e-07
MAZ	0.24	0.000581221
MECOM	-0.0781	0.77601
MECP2	1.0589	0.000979343
MEF2A	-0.2842	0.999773
MEF2D	-0.47	0.980282
MEIS1	-0.2932	0.985569
MEIS2	-0.284	0.861576
MEIS3	-0.3416	0.900764
MEOX1	-0.2607	0.796803
MITF	0.7577	2.81758e-06
MNX1	-0.7187	0.957925
MSX1	-0.5941	0.974144
MSX2	-0.5874	0.95882
MTF1	0.4862	0.000382968
MXD1	0.7577	2.81758e-06
MXI1	0.7577	2.81758e-06
MYB	0.0247	0.445803
MYBL2	-0.0628	0.62646
MYC	0.6889	5.87258e-14
MYCN	0.626	6.66603e-06
MYF5	0.5982	3.91806e-10
MYF6	0.3987	1.43245e-10
MYOD1	0.3583	7.58736e-11
MYOG	0.3987	1.43245e-10
MZF1	NaN	NaN
0OG	-0.0202	0.59731
NEUROD1	-0.0743	0.754211
NFATC1	0.0797	0.284201
NFATC2	0.0797	0.284201
NFATC3	0.0797	0.284201
NFATC4	0.303	0.000989046
NFE2	0.3482	1.29406e-05
NFE2L1	0.531	3.67008e-09
NFE2L2	0.3876	8.11279e-07
NFE2L3	0.531	3.67008e-09
NFIA	0.052	0.366237
NFIB	-0.6064	0.996678
NFIC	-0.1178	0.854394
NFIL3	0.2174	0.339427
NFKB1	0.191	0.0638396
NFKB2	0.0846	0.3257
NFYA	-0.3774	0.997562
NFYB	-0.3774	0.997562
NFYC	-0.1778	0.872453
NHLH1	0.0531	0.260754
NKX2-1	-0.1337	0.838809
NKX2-2	-0.4936	0.978213
NKX2-5	0.0731	0.3459
NKX3-1	0.1694	0.287368
NKX3-2	-0.1666	0.744137
NKX6-1	-0.1543	0.867383
NKX6-2	-0.5971	0.980907
NR0B1	0.3809	0.0129753
NR1H2	0.1264	0.239281
NR1H3	0.1264	0.239281
NR1H4	-0.1626	0.817978
NR1I2	-0.0852	0.768195
NR1I3	-0.0852	0.768195
NR2C2	-0.0476	0.625361
NR2E3	-0.2937	0.892983
NR2F1	0.1047	0.0675065
NR2F2	0.1593	0.00536294
NR2F6	-0.0808	0.729782
NR3C1	-0.1064	0.859023
NR4A1	-0.2566	0.866033
NR4A2	NaN	NaN
NR5A1	-0.3377	0.957456
NR5A2	-0.2485	0.876078
NR6A1	-0.2539	0.898427
NRF1	0.8834	0.00311739
ONECUT1	-0.5626	0.991815
ONECUT2	-0.5626	0.991815
OTX1	-0.7711	0.99342
OTX2	-0.0962	0.695251
PARP1	-0.8138	0.999579
PATZ1	0.5064	3.39896e-09
PAX1	-0.3561	0.76541
PAX2	-0.0998	0.743907
PAX3	0.1096	0.325096
PAX4	0.2118	0.00165598
PAX5	0.2444	0.0262653
PAX6	0.0061	0.494945
PAX8	0.0053	0.512385
PBX1	0.0567	0.390068
PBX2	0.4589	0.104936
PBX3	0.4589	0.104936
PDX1	-0.5166	0.999996
PGR	-0.22	0.970104
PHOX2A	-0.3759	0.891156
PHOX2B	-0.0165	0.561218
PITX1	-0.3561	0.920646
PITX2	0.4673	2.2512e-11
PITX3	-0.8536	0.987608
PKNOX1	-0.3095	0.888123
PKNOX2	-0.2821	0.875848
POU1F1	-0.4371	0.999724
POU2AF1	-0.3543	0.994331
POU2F1	-0.3532	1
POU2F2	-0.2829	0.999569
POU2F3	-0.3058	0.981058
POU3F1	-0.2627	0.984155
POU3F2	-0.3526	0.999964
POU3F3	-0.4613	0.992124
POU3F4	-0.2459	0.879926
POU4F1	-0.3543	0.994331
POU4F3	-0.3196	0.885976
POU5F1	-0.4482	1
POU5F1B	-0.3543	0.994331
POU6F1	-0.4503	0.991985
PPARA	0.1775	0.0451125
PPARD	-0.2616	0.948854
PPARG	-0.1802	0.962112
PRDM1	0.2399	0.0104835
PROP1	-0.0244	0.572063
PRRX1	-0.7032	0.985022
PSMD12	NaN	NaN
PURA	0.4506	4.20393e-06
RARA	0.4221	0.000143867
RARB	0.4221	0.000143867
RARG	0.4221	0.000143867
RAX	0.5669	0.00168481
RBPJ	1.2148	2.10806e-06
REL	0.103	0.308496
RELA	-0.1175	0.834936
REST	0.1327	0.101449
RFX1	-0.3435	0.992898
RFX2	-0.3936	0.92585
RFX3	-0.3936	0.92585
RFX4	-0.3936	0.92585
RFX5	-0.3936	0.92585
RFXANK	-0.3936	0.92585
RFXAP	-0.3936	0.92585
RORA	-0.5718	0.973012
RORB	NaN	NaN
RREB1	0.1048	0.125967
RUNX1	-0.0342	0.608098
RUNX2	-0.0342	0.608098
RUNX3	-0.0342	0.608098
RXRA	0.2916	0.00032365
RXRB	0.2519	0.00556278
RXRG	0.5275	6.11944e-05
SATB1	-0.4061	0.955395
SHOX2	0.5637	0.0520545
SIX1	-0.2514	0.772256
SIX2	0.2328	0.273964
SIX3	0.2087	0.20986
SIX4	0.0946	0.416973
SIX6	0.178	0.285806
SMAD1	-0.2963	0.999335
SMAD2	-0.0062	0.536044
SMAD3	0.178	0.0492241
SMAD4	-0.0166	0.574662
SMAD5	-0.1101	0.750173
SMAD6	-0.1101	0.750173
SMAD7	-0.1101	0.750173
SMAD9	-0.1101	0.750173
SOX10	-0.3821	0.963807
SOX11	-0.3821	0.963807
SOX12	-0.3821	0.963807
SOX14	-0.3821	0.963807
SOX15	-0.3821	0.963807
SOX18	-0.3821	0.963807
SOX2	-0.5377	1
SOX21	-0.3821	0.963807
SOX3	-0.3821	0.963807
SOX4	-0.3821	0.963807
SOX5	-0.2829	0.946613
SOX6	-0.3821	0.963807
SOX8	-0.3821	0.963807
SOX9	-0.3421	0.999131
SP1	0.73	1.5991e-156
SP2	0.7215	2.02439e-61
SP3	0.7028	2.62314e-84
SP4	0.7266	7.2599e-116
SPI1	-0.269	0.9974
SPIB	-0.0266	0.579438
SREBF1	0.1796	0.00338816
SREBF2	0.1504	0.0451219
SRF	-0.113	0.894676
SRY	-0.3853	0.994711
STAT1	0.3411	0.000481011
STAT2	0.5086	0.000712559
STAT3	0.1519	0.035455
STAT4	0.1779	0.0857103
STAT5A	0.0127	0.461991
STAT5B	0.1188	0.178585
STAT6	0.5086	0.000712559
T	-0.1497	0.719953
TAL1	0.2814	2.3422e-05
TAL2	0.7577	2.81758e-06
TBP	0.809	4.81149e-06
TBX18	-0.1385	0.742855
TBX22	-0.264	0.874494
TBX5	0.5539	3.93416e-05
TCF12	0.3335	2.08331e-05
TCF3	0.3604	5.75044e-10
TCF4	0.52	5.63163e-09
TCF7	-0.6511	0.99922
TCF7L1	-0.1539	0.915032
TCF7L2	-0.4771	0.947944
TEAD1	-0.199	0.866054
TEAD2	NaN	NaN
TEF	-0.4566	0.981221
TFAP2A	1.0291	2.92031e-50
TFAP2B	1.0291	2.92031e-50
TFAP2C	1.0414	3.96971e-62
TFAP4	-0.3479	0.999992
TFCP2	0.2282	0.0440865
TFCP2L1	0.2012	0.174316
TFDP1	0.7732	0.0144782
TFE3	0.7577	2.81758e-06
TFEB	0.7577	2.81758e-06
TFEC	NaN	NaN
TFF3	0.5982	3.91806e-10
TGIF1	-0.1462	0.824976
TGIF2	-0.2682	0.855571
THRA	0.3858	2.73624e-06
THRB	0.5275	6.11944e-05
TLX2	0.2209	0.0999632
TP53	0.0487	0.254918
TP63	-0.0342	0.608098
TP73	0.1529	0.224642
USF1	0.4331	4.82918e-06
USF2	0.5386	3.84584e-06
VAX2	-0.9767	0.994246
VDR	0.1733	0.017828
VSX2	-0.7187	0.980058
WT1	-0.116	0.924528
XBP1	0.0294	0.514569
YY1	0.3809	5.00382e-05
ZBTB16	-0.9025	0.999975
ZBTB33	-0.601	0.988655
ZBTB6	0.2923	0.112242
ZBTB7A	0.4406	0.00553765
ZBTB7B	0.4443	5.97205e-12
ZEB1	0.3264	0.0573444
ZFHX3	-0.2499	0.806405
ZFX	0.9504	1.99283e-36
ZIC1	0.5508	0.0161603
ZIC2	0.2928	0.0462349
ZNF143	-0.1019	0.807121
ZNF148	0.1092	0.21499
ZNF217	NaN	NaN
ZNF219	0.4193	1.24349e-07
ZNF238	-0.4239	0.985105
ZNF263	0.2971	1.12555e-05
ZNF333	NaN	NaN
ZNF350	0.5309	4.70268e-05
ZNF354C	NaN	NaN
ZNF423	-0.2883	0.90461
ZNF628	-0.2306	0.802489
