# Supplementary material for: Functional annotation of structural ncRNAs within enhancer RNAs in the human genome: implications for human disease
Source: Sci Rep. 2017 Nov 14;7:15518. doi: 10.1038/s41598-017-15822-7 (PMC5686184; doi:10.1038/s41598-017-15822-7)
Supplement: Supplementary file 5 — Supplementary Table4 [file 41598_2017_15822_MOESM5_ESM.xlsx]

## Sheet: Sheet1
			Group Cell and tissue type Enhancers identified in our study Enhancers identified in the Roadmap Epigenome Consortium study Genome coverage Number Overlapping percentage Genome coverage Number Overlapping percentage 1 IMR90 IMR90_cell_line 19,495,571 9,949 82.39% 83,406,152 309,616 9.18% 2 ESC H1_cell_line 5,820,667 2,373 84.32% 57,878,641 230,096 3.28% 3 ES-deriv H1_derived_mesenchymal_stem_cell…
Table S4. Comparison between the two pipelines for identifying enhancers used in different
Order	Group	Cell and tissue type	Enhancers in identified in our study			Enhancers in identified in the Roadmap Epigenome Consortium study
			Genome coverage	Number	Overlapping percentage	Genome coverage	Number	Overlapping percentage
1	IMR90	IMR90_cell_line	19495571	9949	0.823902	83406152	309616	0.0917524
2	ESC	H1_cell_line	5820667	2373	0.843236	57878641	230096	0.0328254
3	ES-deriv	H1_derived_mesenchymal_stem_cells	9690260	5098	0.747744	61822010	247666	0.04263
4	Blood & T-cell	CD4_memory_primary_cells	4786472	1640	0.733537	46119054	231476	0.0225855
5	Epithelial	penis_foreskin_fibroblast_primary_cells	22895868	7634	0.788839	77541804	321004	0.0849553
6	Neurosph	neurosphere_cultured_cells_ganglionic_eminence_derived	23391715	10897	0.647977	50767195	198471	0.113523
7	Thymus	thymus	4612895	2246	0.696349	27570638	115646	0.045328
8	Brain	brain_hippocampus_middle	16028073	4664	0.76458	62857496	264035	0.0602572
9	Heart	heart_left_ventricle	5619385	1688	0.859597	61051262	243393	0.0252061
10	Digestive	gastric	6121980	1652	0.656174	31393522	123814	0.0307881
11	Other	ovary	5741298	3573	0.800168	48568618	190522	0.0493381
