# Supplementary material for: Functional annotation of structural ncRNAs within enhancer RNAs in the human genome: implications for human disease
Source: Sci Rep. 2017 Nov 14;7:15518. doi: 10.1038/s41598-017-15822-7 (PMC5686184; doi:10.1038/s41598-017-15822-7)
Supplement: Supplementary file 6 — Supplementary Table5 [file 41598_2017_15822_MOESM6_ESM.xlsx]

## Sheet: Sheet1
#Supplementary Table 3: Public sequencing datasets used in this study
HUMAN BODY MAP RNA-SEQ				Roadmap RNA-SEQ			Samples used in enhancer RNA identification
ArrayExpress Run ID	Tissue			ArrayExpress Run ID	Tissue		Sample Record	Tissues or cell lines
ERR030874	ovary			SRR577579	lung		GSM1059447	adrenal_gland
ERR030901	ovary			SRR577580	lung		GSM1059449	adrenal_gland
ERR030873	testis			SRR577581	lung		GSM1010950	adrenal_gland
ERR030902	testis			SRR577582	lung		GSM1120301	adrenal_gland
ERR030872	thyroid			SRR651663	liver		GSM1059450	bladder
ERR030903	thyroid			SRR651664	liver		GSM1067793	bladder
ERR030888	adipose			SRR596099	heart, aorta		GSM1127065	breast_fibroblast_primary_cells
ERR030880	adipose			SRR596100	heart, aorta		GSM1127085	breast_fibroblast_primary_cells
ERR030889	adrenal			SRR596101	heart, aorta		GSM1127100	breast_fibroblast_primary_cells
ERR030881	adrenal			SRR651683	heart, aorta		GSM1127101	breast_fibroblast_primary_cells
ERR030890	brain			SRR980470	CD14 primary cells		GSM1102793	CD14_primary_cells
ERR030882	brain			SRR980471	CD19 primary cells		GSM1102797	CD14_primary_cells
ERR030891	breast			SRR980468	CD3 primary cells		GSM1027296	CD19_primary_cells
ERR030883	breast			SRR980469	CD3 primary cells		GSM916053	CD19_primary_cells
ERR030892	colon			SRR453391	CD34 mobilized primary cells		GSM1027300	CD19_primary_cells
ERR030884	colon			SRR453392	CD34 mobilized primary cells		GSM537622	CD19_primary_cells
				SRR453393	CD34 mobilized primary cells		GSM537632	CD19_primary_cells
				SRR453394	CD34 mobilized primary cells		GSM537650	CD34_mobilized_primary_cells
				SRR453395	CD34 mobilized primary cells		GSM621451	CD34_mobilized_primary_cells
				SRR453396	CD34 mobilized primary cells		GSM669907	CD34_mobilized_primary_cells
				SRR453397	CD34 mobilized primary cells		GSM706845	CD34_mobilized_primary_cells
				SRR453398	CD34 mobilized primary cells		GSM772734	CD34_mobilized_primary_cells
				SRR453399	CD34 mobilized primary cells		GSM773043	CD34_mobilized_primary_cells
				SRR453400	CD34 mobilized primary cells		GSM537652	CD34_mobilized_primary_cells
				SRR453401	CD34 mobilized primary cells		GSM621404	CD34_mobilized_primary_cells
				SRR453402	CD34 mobilized primary cells		GSM621437	CD34_mobilized_primary_cells
				SRR453403	CD34 mobilized primary cells		GSM621439	CD34_mobilized_primary_cells
				SRR453404	CD34 mobilized primary cells		GSM621665	CD34_mobilized_primary_cells
				SRR453405	CD34 mobilized primary cells		GSM621667	CD34_mobilized_primary_cells
				SRR453406	CD34 mobilized primary cells		GSM669943	CD34_mobilized_primary_cells
				SRR453407	CD34 mobilized primary cells		GSM773041	CD34_mobilized_primary_cells
				SRR643766	CD4 primary cells		GSM909310	CD34_mobilized_primary_cells
				SRR644513	CD4 primary cells		GSM1058778	CD3_primary_cells
				SRR980472	CD56 primary cells		GSM537636	CD3_primary_cells
				SRR644512	CD8 primary cells		GSM537646	CD3_primary_cells
				SRR644514	CD8 primary cells		GSM1058782	CD3_primary_cells
							GSM537615	CD3_primary_cells
							GSM537633	CD3_primary_cells
							GSM772884	CD4_memory_primary_cells
							GSM772924	CD4_memory_primary_cells
							GSM772790	CD4_memory_primary_cells
							GSM772925	CD4_memory_primary_cells
							GSM772954	CD4_memory_primary_cells
							GSM669584	CD4_memory_primary_cells
							GSM669618	CD4_memory_primary_cells
							GSM772860	CD4_naive_primary_cells
							GSM772869	CD4_naive_primary_cells
							GSM772836	CD4_naive_primary_cells
							GSM772948	CD4_naive_primary_cells
							GSM669617	CD4_naive_primary_cells
							GSM1102798	CD4_primary_cells
							GSM1027297	CD56_primary_cells
							GSM1027301	CD56_primary_cells
							GSM772873	CD8_memory_primary_cells
							GSM772933	CD8_memory_primary_cells
							GSM772929	CD8_memory_primary_cells
							GSM772967	CD8_memory_primary_cells
							GSM613814	CD8_naive_primary_cells
							GSM772853	CD8_naive_primary_cells
							GSM773032	CD8_naive_primary_cells
							GSM613811	CD8_naive_primary_cells
							GSM613881	CD8_naive_primary_cells
							GSM772896	CD8_naive_primary_cells
							GSM772922	CD8_naive_primary_cells
							GSM669585	CD8_naive_primary_cells
							GSM669619	CD8_naive_primary_cells
							GSM1102799	CD8_primary_cells
							GSM1120349	esophagus
							GSM910573	esophagus
							GSM910578	esophagus
							GSM1010956	esophagus
							GSM1120303	esophagus
							GSM1013147	gastric
							GSM910574	gastric
							GSM910579	gastric
							GSM1010960	gastric
							GSM1120306	gastric
							GSM1120307	gastric
							GSM752977	H1_BMP4_derived_mesendoderm_cultured_cells
							GSM752978	H1_BMP4_derived_mesendoderm_cultured_cells
							GSM752983	H1_BMP4_derived_mesendoderm_cultured_cells
							GSM753440	H1_BMP4_derived_mesendoderm_cultured_cells
							GSM915324	H1_BMP4_derived_mesendoderm_cultured_cells
							GSM915325	H1_BMP4_derived_mesendoderm_cultured_cells
							GSM753435	H1_BMP4_derived_trophoblast_cultured_cells
							GSM753436	H1_BMP4_derived_trophoblast_cultured_cells
							GSM906403	H1_BMP4_derived_trophoblast_cultured_cells
							GSM956018	H1_BMP4_derived_trophoblast_cultured_cells
							GSM753441	H1_BMP4_derived_trophoblast_cultured_cells
							GSM753442	H1_BMP4_derived_trophoblast_cultured_cells
							GSM906405	H1_BMP4_derived_trophoblast_cultured_cells
							GSM915320	H1_BMP4_derived_trophoblast_cultured_cells
							GSM915321	H1_BMP4_derived_trophoblast_cultured_cells
							GSM409307	H1_cell_line
							GSM433177	H1_cell_line
							GSM434762	H1_cell_line
							GSM466739	H1_cell_line
							GSM537679	H1_cell_line
							GSM605312	H1_cell_line
							GSM409308	H1_cell_line
							GSM410808	H1_cell_line
							GSM432392	H1_cell_line
							GSM433170	H1_cell_line
							GSM469971	H1_cell_line
							GSM537680	H1_cell_line
							GSM537681	H1_cell_line
							GSM605315	H1_cell_line
							GSM484408	H1_cell_line
							GSM915328	H1_cell_line
							GSM915329	H1_cell_line
							GSM753437	H1_derived_mesenchymal_stem_cells
							GSM767347	H1_derived_mesenchymal_stem_cells
							GSM767348	H1_derived_mesenchymal_stem_cells
							GSM767349	H1_derived_mesenchymal_stem_cells
							GSM915322	H1_derived_mesenchymal_stem_cells
							GSM915323	H1_derived_mesenchymal_stem_cells
							GSM1013146	H1_derived_neuronal_progenitor_cultured_cells
							GSM818039	H1_derived_neuronal_progenitor_cultured_cells
							GSM818040	H1_derived_neuronal_progenitor_cultured_cells
							GSM1013151	H1_derived_neuronal_progenitor_cultured_cells
							GSM767350	H1_derived_neuronal_progenitor_cultured_cells
							GSM767351	H1_derived_neuronal_progenitor_cultured_cells
							GSM818043	H1_derived_neuronal_progenitor_cultured_cells
							GSM706048	H1_derived_neuronal_progenitor_cultured_cells
							GSM706049	H1_derived_neuronal_progenitor_cultured_cells
							GSM915326	H1_derived_neuronal_progenitor_cultured_cells
							GSM915327	H1_derived_neuronal_progenitor_cultured_cells
							GSM1013150	heart_aorta
							GSM1059448	heart_aorta
							GSM1010952	heart_aorta
							GSM1120302	heart_aorta
							GSM906404	heart_left_ventricle
							GSM910575	heart_left_ventricle
							GSM906406	heart_left_ventricle
							GSM910580	heart_left_ventricle
							GSM1010938	heart_left_ventricle
							GSM1010964	heart_left_ventricle
							GSM915335	heart_right_atrium
							GSM1010970	heart_right_atrium
							GSM1059445	heart_right_ventricle
							GSM956022	heart_right_ventricle
							GSM1010972	heart_right_ventricle
							GSM1120312	heart_right_ventricle
							GSM997254	hESC-derived_CD56+_ectoderm_cultured_cells
							GSM1112843	hESC-derived_CD56+_ectoderm_cultured_cells
							GSM997221	hESC-derived_CD56+_ectoderm_cultured_cells
							GSM1112844	hESC-derived_CD56+_ectoderm_cultured_cells
							GSM1112846	hESC-derived_CD56+_ectoderm_cultured_cells
							GSM916070	hESC-derived_CD56+_mesoderm_cultured_cells
							GSM916063	hESC-derived_CD56+_mesoderm_cultured_cells
							GSM916069	hESC-derived_CD56+_mesoderm_cultured_cells
							GSM1112833	hESC-derived_CD56+_mesoderm_cultured_cells
							GSM1112835	hESC-derived_CD56+_mesoderm_cultured_cells
							GSM669966	HUES64_cell_line
							GSM772800	HUES64_cell_line
							GSM772971	HUES64_cell_line
							GSM669967	HUES64_cell_line
							GSM772752	HUES64_cell_line
							GSM772978	HUES64_cell_line
							GSM1112834	HUES64_cell_line
							GSM1112837	HUES64_cell_line
							GSM521895	IMR90_cell_line
							GSM521897	IMR90_cell_line
							GSM521898	IMR90_cell_line
							GSM469970	IMR90_cell_line
							GSM521901	IMR90_cell_line
							GSM438363	IMR90_cell_line
							GSM706072	iPS_DF_19.11_cell_line
							GSM752979	iPS_DF_19.11_cell_line
							GSM706074	iPS_DF_19.11_cell_line
							GSM752984	iPS_DF_19.11_cell_line
							GSM706050	iPS_DF_19.11_cell_line
							GSM706051	iPS_DF_19.11_cell_line
							GSM706073	iPS_DF_6.9_cell_line
							GSM752980	iPS_DF_6.9_cell_line
							GSM706075	iPS_DF_6.9_cell_line
							GSM752985	iPS_DF_6.9_cell_line
							GSM706052	iPS_DF_6.9_cell_line
							GSM1058775	large_intestine_fetal
							GSM1058779	large_intestine_fetal
							GSM1059451	liver
							GSM537706	liver
							GSM621654	liver
							GSM669972	liver
							GSM537697	liver
							GSM537709	liver
							GSM621675	liver
							GSM1067795	liver
							GSM916093	liver
							GSM1059443	lung
							GSM910572	lung
							GSM915336	lung
							GSM1010946	lung
							GSM1120308	lung
							GSM1127066	neurosphere_cultured_cells_ganglionic_eminence_derived
							GSM707008	neurosphere_cultured_cells_ganglionic_eminence_derived
							GSM817232	neurosphere_cultured_cells_ganglionic_eminence_derived
							GSM1127062	neurosphere_cultured_cells_ganglionic_eminence_derived
							GSM707009	neurosphere_cultured_cells_ganglionic_eminence_derived
							GSM751271	neurosphere_cultured_cells_ganglionic_eminence_derived
							GSM751273	neurosphere_cultured_cells_ganglionic_eminence_derived
							GSM958172	neurosphere_cultured_cells_ganglionic_eminence_derived
							GSM958173	neurosphere_cultured_cells_ganglionic_eminence_derived
							GSM1013148	ovary
							GSM1010948	ovary
							GSM1013149	pancreas
							GSM910576	pancreas
							GSM910581	pancreas
							GSM1010966	pancreas
							GSM1120309	pancreas
							GSM1127087	pancreatic_islets
							GSM537642	pancreatic_islets
							GSM1127067	pancreatic_islets
							GSM1127082	pancreatic_islets
							GSM537643	pancreatic_islets
							GSM1127105	pancreatic_islets
							GSM817234	penis_foreskin_fibroblast_primary_cells
							GSM941717	penis_foreskin_fibroblast_primary_cells
							GSM958164	penis_foreskin_fibroblast_primary_cells
							GSM817235	penis_foreskin_fibroblast_primary_cells
							GSM941718	penis_foreskin_fibroblast_primary_cells
							GSM958158	penis_foreskin_fibroblast_primary_cells
							GSM751277	penis_foreskin_fibroblast_primary_cells
							GSM941744	penis_foreskin_fibroblast_primary_cells
							GSM958178	penis_foreskin_fibroblast_primary_cells
							GSM669591	penis_foreskin_keratinocyte_primary_cells
							GSM941736	penis_foreskin_keratinocyte_primary_cells
							GSM958161	penis_foreskin_keratinocyte_primary_cells
							GSM669589	penis_foreskin_keratinocyte_primary_cells
							GSM941735	penis_foreskin_keratinocyte_primary_cells
							GSM958155	penis_foreskin_keratinocyte_primary_cells
							GSM751278	penis_foreskin_keratinocyte_primary_cells
							GSM941745	penis_foreskin_keratinocyte_primary_cells
							GSM958177	penis_foreskin_keratinocyte_primary_cells
							GSM941728	penis_foreskin_melanocyte_primary_cells
							GSM941730	penis_foreskin_melanocyte_primary_cells
							GSM958152	penis_foreskin_melanocyte_primary_cells
							GSM941719	penis_foreskin_melanocyte_primary_cells
							GSM941731	penis_foreskin_melanocyte_primary_cells
							GSM958151	penis_foreskin_melanocyte_primary_cells
							GSM751276	penis_foreskin_melanocyte_primary_cells
							GSM941743	penis_foreskin_melanocyte_primary_cells
							GSM958174	penis_foreskin_melanocyte_primary_cells
							GSM1127143	peripheral_blood_mononuclear_primary_cells
							GSM613884	peripheral_blood_mononuclear_primary_cells
							GSM1127126	peripheral_blood_mononuclear_primary_cells
							GSM1127127	peripheral_blood_mononuclear_primary_cells
							GSM669582	peripheral_blood_mononuclear_primary_cells
							GSM669616	peripheral_blood_mononuclear_primary_cells
							GSM1127129	placenta_amnion
							GSM1127138	placenta_amnion
							GSM1127095	placenta_amnion
							GSM1127108	placenta_amnion
							GSM1127136	placenta_chorion_smooth
							GSM1127128	placenta_chorion_smooth
							GSM1127107	placenta_chorion_smooth
							GSM1059444	psoas_muscle
							GSM956021	psoas_muscle
							GSM1010968	psoas_muscle
							GSM1120310	psoas_muscle
							GSM1120311	psoas_muscle
							GSM956020	sigmoid_colon
							GSM956023	sigmoid_colon
							GSM956024	sigmoid_colon
							GSM1010942	sigmoid_colon
							GSM1010974	sigmoid_colon
							GSM1120350	small_intestine
							GSM956019	small_intestine
							GSM906407	small_intestine
							GSM1010940	small_intestine
							GSM1120313	small_intestine
							GSM1058776	small_intestine_fetal
							GSM1058780	small_intestine_fetal
							GSM1120351	spleen
							GSM910577	spleen
							GSM910582	spleen
							GSM1010976	spleen
							GSM1120316	spleen
							GSM1120317	spleen
							GSM1059446	thymus
							GSM1010944	thymus
