# Supplementary material for: Functional annotation of structural ncRNAs within enhancer RNAs in the human genome: implications for human disease
Source: Sci Rep. 2017 Nov 14;7:15518. doi: 10.1038/s41598-017-15822-7 (PMC5686184; doi:10.1038/s41598-017-15822-7)
Supplement: Supplementary file 7 — Supplementary Table6 [file 41598_2017_15822_MOESM7_ESM.xlsx]

## Sheet: TableS4
Table S4. Novel LncRNA transcript discovered in CD cells in gtf format.
#This file includes all the merged LncRNA gene annotations
chr1	Cufflinks	exon	29554	30039	.	+	.	gene_id "XLOC_000001"; transcript_id "TCONS_00000001"; exon_number "1"; oId "CUFF.1.1"; tss_id "TSS1";
chr1	Cufflinks	exon	30564	30667	.	+	.	gene_id "XLOC_000001"; transcript_id "TCONS_00000001"; exon_number "2"; oId "CUFF.1.1"; tss_id "TSS1";
chr1	Cufflinks	exon	30976	31109	.	+	.	gene_id "XLOC_000001"; transcript_id "TCONS_00000001"; exon_number "3"; oId "CUFF.1.1"; tss_id "TSS1";
chr1	Cufflinks	exon	30267	30667	.	+	.	gene_id "XLOC_000001"; transcript_id "TCONS_00000002"; exon_number "1"; oId "CUFF.1.2"; tss_id "TSS2";
chr1	Cufflinks	exon	30976	31109	.	+	.	gene_id "XLOC_000001"; transcript_id "TCONS_00000002"; exon_number "2"; oId "CUFF.1.2"; tss_id "TSS2";
chr1	Cufflinks	exon	160446	160690	.	+	.	gene_id "XLOC_000002"; transcript_id "TCONS_00000003"; exon_number "1"; oId "CUFF.6.1"; tss_id "TSS3";
chr1	Cufflinks	exon	161314	161525	.	+	.	gene_id "XLOC_000002"; transcript_id "TCONS_00000003"; exon_number "2"; oId "CUFF.6.1"; tss_id "TSS3";
chr1	Cufflinks	exon	317720	317781	.	+	.	gene_id "XLOC_000003"; transcript_id "TCONS_00000004"; exon_number "1"; oId "CUFF.8.2"; tss_id "TSS4";
chr1	Cufflinks	exon	322038	322228	.	+	.	gene_id "XLOC_000003"; transcript_id "TCONS_00000004"; exon_number "2"; oId "CUFF.8.2"; tss_id "TSS4";
chr1	Cufflinks	exon	324288	324345	.	+	.	gene_id "XLOC_000003"; transcript_id "TCONS_00000004"; exon_number "3"; oId "CUFF.8.2"; tss_id "TSS4";
chr1	Cufflinks	exon	324439	324686	.	+	.	gene_id "XLOC_000003"; transcript_id "TCONS_00000004"; exon_number "4"; oId "CUFF.8.2"; tss_id "TSS4";
chr1	Cufflinks	exon	324719	325124	.	+	.	gene_id "XLOC_000003"; transcript_id "TCONS_00000004"; exon_number "5"; oId "CUFF.8.2"; tss_id "TSS4";
chr1	Cufflinks	exon	325382	325896	.	+	.	gene_id "XLOC_000003"; transcript_id "TCONS_00000004"; exon_number "6"; oId "CUFF.8.2"; tss_id "TSS4";
chr1	Cufflinks	exon	317720	317781	.	+	.	gene_id "XLOC_000003"; transcript_id "TCONS_00000005"; exon_number "1"; oId "CUFF.8.1"; tss_id "TSS4";
chr1	Cufflinks	exon	322038	322228	.	+	.	gene_id "XLOC_000003"; transcript_id "TCONS_00000005"; exon_number "2"; oId "CUFF.8.1"; tss_id "TSS4";
chr1	Cufflinks	exon	324288	324345	.	+	.	gene_id "XLOC_000003"; transcript_id "TCONS_00000005"; exon_number "3"; oId "CUFF.8.1"; tss_id "TSS4";
chr1	Cufflinks	exon	324439	324879	.	+	.	gene_id "XLOC_000003"; transcript_id "TCONS_00000005"; exon_number "4"; oId "CUFF.8.1"; tss_id "TSS4";
chr1	Cufflinks	exon	326060	326852	.	+	.	gene_id "XLOC_000003"; transcript_id "TCONS_00000005"; exon_number "5"; oId "CUFF.8.1"; tss_id "TSS4";
chr1	Cufflinks	exon	317730	317781	.	+	.	gene_id "XLOC_000003"; transcript_id "TCONS_00000007"; exon_number "1"; oId "CUFF.8.5"; tss_id "TSS4";
chr1	Cufflinks	exon	319968	320653	.	+	.	gene_id "XLOC_000003"; transcript_id "TCONS_00000007"; exon_number "2"; oId "CUFF.8.5"; tss_id "TSS4";
chr1	Cufflinks	exon	320881	320938	.	+	.	gene_id "XLOC_000003"; transcript_id "TCONS_00000007"; exon_number "3"; oId "CUFF.8.5"; tss_id "TSS4";
chr1	Cufflinks	exon	321032	321290	.	+	.	gene_id "XLOC_000003"; transcript_id "TCONS_00000007"; exon_number "4"; oId "CUFF.8.5"; tss_id "TSS4";
chr1	Cufflinks	exon	322038	322228	.	+	.	gene_id "XLOC_000003"; transcript_id "TCONS_00000007"; exon_number "5"; oId "CUFF.8.5"; tss_id "TSS4";
chr1	Cufflinks	exon	324288	324345	.	+	.	gene_id "XLOC_000003"; transcript_id "TCONS_00000007"; exon_number "6"; oId "CUFF.8.5"; tss_id "TSS4";
chr1	Cufflinks	exon	324439	324686	.	+	.	gene_id "XLOC_000003"; transcript_id "TCONS_00000007"; exon_number "7"; oId "CUFF.8.5"; tss_id "TSS4";
chr1	Cufflinks	exon	324719	325124	.	+	.	gene_id "XLOC_000003"; transcript_id "TCONS_00000007"; exon_number "8"; oId "CUFF.8.5"; tss_id "TSS4";
chr1	Cufflinks	exon	325382	325896	.	+	.	gene_id "XLOC_000003"; transcript_id "TCONS_00000007"; exon_number "9"; oId "CUFF.8.5"; tss_id "TSS4";
chr1	Cufflinks	exon	317730	317781	.	+	.	gene_id "XLOC_000003"; transcript_id "TCONS_00000006"; exon_number "1"; oId "CUFF.8.3"; tss_id "TSS4";
chr1	Cufflinks	exon	319968	320653	.	+	.	gene_id "XLOC_000003"; transcript_id "TCONS_00000006"; exon_number "2"; oId "CUFF.8.3"; tss_id "TSS4";
chr1	Cufflinks	exon	324288	324345	.	+	.	gene_id "XLOC_000003"; transcript_id "TCONS_00000006"; exon_number "3"; oId "CUFF.8.3"; tss_id "TSS4";
chr1	Cufflinks	exon	324439	324686	.	+	.	gene_id "XLOC_000003"; transcript_id "TCONS_00000006"; exon_number "4"; oId "CUFF.8.3"; tss_id "TSS4";
chr1	Cufflinks	exon	324719	325124	.	+	.	gene_id "XLOC_000003"; transcript_id "TCONS_00000006"; exon_number "5"; oId "CUFF.8.3"; tss_id "TSS4";
chr1	Cufflinks	exon	325382	325896	.	+	.	gene_id "XLOC_000003"; transcript_id "TCONS_00000006"; exon_number "6"; oId "CUFF.8.3"; tss_id "TSS4";
chr1	Cufflinks	exon	317730	317781	.	+	.	gene_id "XLOC_000003"; transcript_id "TCONS_00000008"; exon_number "1"; oId "CUFF.8.4"; tss_id "TSS4";
chr1	Cufflinks	exon	319968	320653	.	+	.	gene_id "XLOC_000003"; transcript_id "TCONS_00000008"; exon_number "2"; oId "CUFF.8.4"; tss_id "TSS4";
chr1	Cufflinks	exon	320881	320938	.	+	.	gene_id "XLOC_000003"; transcript_id "TCONS_00000008"; exon_number "3"; oId "CUFF.8.4"; tss_id "TSS4";
chr1	Cufflinks	exon	321032	321264	.	+	.	gene_id "XLOC_000003"; transcript_id "TCONS_00000008"; exon_number "4"; oId "CUFF.8.4"; tss_id "TSS4";
chr1	Cufflinks	exon	322038	322228	.	+	.	gene_id "XLOC_000003"; transcript_id "TCONS_00000008"; exon_number "5"; oId "CUFF.8.4"; tss_id "TSS4";
chr1	Cufflinks	exon	334129	334297	.	+	.	gene_id "XLOC_000003"; transcript_id "TCONS_00000008"; exon_number "6"; oId "CUFF.8.4"; tss_id "TSS4";
chr1	Cufflinks	exon	342392	342806	.	+	.	gene_id "XLOC_000003"; transcript_id "TCONS_00000008"; exon_number "7"; oId "CUFF.8.4"; tss_id "TSS4";
chr1	Cufflinks	exon	317811	318133	.	+	.	gene_id "XLOC_000003"; transcript_id "TCONS_00000009"; exon_number "1"; oId "CUFF.8.6"; tss_id "TSS4";
chr1	Cufflinks	exon	328311	328455	.	+	.	gene_id "XLOC_000003"; transcript_id "TCONS_00000009"; exon_number "2"; oId "CUFF.8.6"; tss_id "TSS4";
chr1	Cufflinks	exon	322672	323073	.	+	.	gene_id "XLOC_000003"; transcript_id "TCONS_00000010"; exon_number "1"; oId "CUFF.8.7"; tss_id "TSS5";
chr1	Cufflinks	exon	324751	326514	.	+	.	gene_id "XLOC_000003"; transcript_id "TCONS_00000010"; exon_number "2"; oId "CUFF.8.7"; tss_id "TSS5";
chr1	Cufflinks	exon	327552	328455	.	+	.	gene_id "XLOC_000003"; transcript_id "TCONS_00000010"; exon_number "3"; oId "CUFF.8.7"; tss_id "TSS5";
chr1	Cufflinks	exon	322732	323070	.	+	.	gene_id "XLOC_000003"; transcript_id "TCONS_00000011"; exon_number "1"; oId "CUFF.8.8"; tss_id "TSS5";
chr1	Cufflinks	exon	324748	326514	.	+	.	gene_id "XLOC_000003"; transcript_id "TCONS_00000011"; exon_number "2"; oId "CUFF.8.8"; tss_id "TSS5";
chr1	Cufflinks	exon	327552	328455	.	+	.	gene_id "XLOC_000003"; transcript_id "TCONS_00000011"; exon_number "3"; oId "CUFF.8.8"; tss_id "TSS5";
chr1	Cufflinks	exon	323861	324060	.	+	.	gene_id "XLOC_000003"; transcript_id "TCONS_00000012"; exon_number "1"; oId "CUFF.8.9"; tss_id "TSS6";
chr1	Cufflinks	exon	324288	324345	.	+	.	gene_id "XLOC_000003"; transcript_id "TCONS_00000012"; exon_number "2"; oId "CUFF.8.9"; tss_id "TSS6";
chr1	Cufflinks	exon	334129	334505	.	+	.	gene_id "XLOC_000003"; transcript_id "TCONS_00000012"; exon_number "3"; oId "CUFF.8.9"; tss_id "TSS6";
chr1	Cufflinks	exon	329784	329976	.	+	.	gene_id "XLOC_000003"; transcript_id "TCONS_00000013"; exon_number "1"; oId "CUFF.8.10"; tss_id "TSS7";
chr1	Cufflinks	exon	334129	334297	.	+	.	gene_id "XLOC_000003"; transcript_id "TCONS_00000013"; exon_number "2"; oId "CUFF.8.10"; tss_id "TSS7";
chr1	Cufflinks	exon	439467	439568	.	+	.	gene_id "XLOC_000003"; transcript_id "TCONS_00000013"; exon_number "3"; oId "CUFF.8.10"; tss_id "TSS7";
chr1	Cufflinks	exon	446014	446193	.	+	.	gene_id "XLOC_000003"; transcript_id "TCONS_00000013"; exon_number "4"; oId "CUFF.8.10"; tss_id "TSS7";
chr1	Cufflinks	exon	453645	453948	.	+	.	gene_id "XLOC_000003"; transcript_id "TCONS_00000013"; exon_number "5"; oId "CUFF.8.10"; tss_id "TSS7";
chr1	Cufflinks	exon	450887	451086	.	+	.	gene_id "XLOC_000003"; transcript_id "TCONS_00000014"; exon_number "1"; oId "CUFF.8.11"; tss_id "TSS8";
chr1	Cufflinks	exon	453645	453948	.	+	.	gene_id "XLOC_000003"; transcript_id "TCONS_00000014"; exon_number "2"; oId "CUFF.8.11"; tss_id "TSS8";
chr1	Cufflinks	exon	453217	453318	.	+	.	gene_id "XLOC_000003"; transcript_id "TCONS_00000015"; exon_number "1"; oId "CUFF.8.12"; tss_id "TSS9";
chr1	Cufflinks	exon	453645	453948	.	+	.	gene_id "XLOC_000003"; transcript_id "TCONS_00000015"; exon_number "2"; oId "CUFF.8.12"; tss_id "TSS9";
chr1	Cufflinks	exon	459656	459992	.	+	.	gene_id "XLOC_000004"; transcript_id "TCONS_00000016"; exon_number "1"; oId "CUFF.10.1"; tss_id "TSS10";
chr1	Cufflinks	exon	461154	461288	.	+	.	gene_id "XLOC_000004"; transcript_id "TCONS_00000016"; exon_number "2"; oId "CUFF.10.1"; tss_id "TSS10";
chr1	Cufflinks	exon	461751	461954	.	+	.	gene_id "XLOC_000004"; transcript_id "TCONS_00000016"; exon_number "3"; oId "CUFF.10.1"; tss_id "TSS10";
chr1	Cufflinks	exon	523009	523081	.	+	.	gene_id "XLOC_000005"; transcript_id "TCONS_00000017"; exon_number "1"; oId "CUFF.12.2"; tss_id "TSS11";
chr1	Cufflinks	exon	529615	530136	.	+	.	gene_id "XLOC_000005"; transcript_id "TCONS_00000017"; exon_number "2"; oId "CUFF.12.2"; tss_id "TSS11";
chr1	Cufflinks	exon	530463	530595	.	+	.	gene_id "XLOC_000005"; transcript_id "TCONS_00000017"; exon_number "3"; oId "CUFF.12.2"; tss_id "TSS11";
chr1	Cufflinks	exon	523009	523081	.	+	.	gene_id "XLOC_000005"; transcript_id "TCONS_00000018"; exon_number "1"; oId "CUFF.12.1"; tss_id "TSS11";
chr1	Cufflinks	exon	529615	530136	.	+	.	gene_id "XLOC_000005"; transcript_id "TCONS_00000018"; exon_number "2"; oId "CUFF.12.1"; tss_id "TSS11";
chr1	Cufflinks	exon	532679	532878	.	+	.	gene_id "XLOC_000005"; transcript_id "TCONS_00000018"; exon_number "3"; oId "CUFF.12.1"; tss_id "TSS11";
chr1	Cufflinks	exon	523048	523109	.	+	.	gene_id "XLOC_000005"; transcript_id "TCONS_00000019"; exon_number "1"; oId "CUFF.12.3"; tss_id "TSS11";
chr1	Cufflinks	exon	529615	530136	.	+	.	gene_id "XLOC_000005"; transcript_id "TCONS_00000019"; exon_number "2"; oId "CUFF.12.3"; tss_id "TSS11";
chr1	Cufflinks	exon	530463	530595	.	+	.	gene_id "XLOC_000005"; transcript_id "TCONS_00000019"; exon_number "3"; oId "CUFF.12.3"; tss_id "TSS11";
chr1	Cufflinks	exon	696291	696534	.	+	.	gene_id "XLOC_000006"; transcript_id "TCONS_00000020"; exon_number "1"; oId "CUFF.18.1"; tss_id "TSS12";
chr1	Cufflinks	exon	697158	697369	.	+	.	gene_id "XLOC_000006"; transcript_id "TCONS_00000020"; exon_number "2"; oId "CUFF.18.1"; tss_id "TSS12";
chr1	Cufflinks	exon	714150	714472	.	+	.	gene_id "XLOC_000007"; transcript_id "TCONS_00000021"; exon_number "1"; oId "CUFF.19.1"; tss_id "TSS13";
chr1	Cufflinks	exon	717317	717516	.	+	.	gene_id "XLOC_000007"; transcript_id "TCONS_00000021"; exon_number "2"; oId "CUFF.19.1"; tss_id "TSS13";
chr1	Cufflinks	exon	719750	720357	.	+	.	gene_id "XLOC_000007"; transcript_id "TCONS_00000021"; exon_number "3"; oId "CUFF.19.1"; tss_id "TSS13";
chr1	Cufflinks	exon	714150	714472	.	+	.	gene_id "XLOC_000007"; transcript_id "TCONS_00000022"; exon_number "1"; oId "CUFF.19.7"; tss_id "TSS13";
chr1	Cufflinks	exon	717317	717516	.	+	.	gene_id "XLOC_000007"; transcript_id "TCONS_00000022"; exon_number "2"; oId "CUFF.19.7"; tss_id "TSS13";
chr1	Cufflinks	exon	719750	719873	.	+	.	gene_id "XLOC_000007"; transcript_id "TCONS_00000022"; exon_number "3"; oId "CUFF.19.7"; tss_id "TSS13";
chr1	Cufflinks	exon	721773	723052	.	+	.	gene_id "XLOC_000007"; transcript_id "TCONS_00000022"; exon_number "4"; oId "CUFF.19.7"; tss_id "TSS13";
chr1	Cufflinks	exon	714150	714472	.	+	.	gene_id "XLOC_000007"; transcript_id "TCONS_00000023"; exon_number "1"; oId "CUFF.19.2"; tss_id "TSS13";
chr1	Cufflinks	exon	717317	717516	.	+	.	gene_id "XLOC_000007"; transcript_id "TCONS_00000023"; exon_number "2"; oId "CUFF.19.2"; tss_id "TSS13";
chr1	Cufflinks	exon	719750	719873	.	+	.	gene_id "XLOC_000007"; transcript_id "TCONS_00000023"; exon_number "3"; oId "CUFF.19.2"; tss_id "TSS13";
chr1	Cufflinks	exon	736987	737256	.	+	.	gene_id "XLOC_000007"; transcript_id "TCONS_00000023"; exon_number "4"; oId "CUFF.19.2"; tss_id "TSS13";
chr1	Cufflinks	exon	714150	714472	.	+	.	gene_id "XLOC_000007"; transcript_id "TCONS_00000026"; exon_number "1"; oId "CUFF.19.5"; tss_id "TSS13";
chr1	Cufflinks	exon	717317	717516	.	+	.	gene_id "XLOC_000007"; transcript_id "TCONS_00000026"; exon_number "2"; oId "CUFF.19.5"; tss_id "TSS13";
chr1	Cufflinks	exon	719750	719873	.	+	.	gene_id "XLOC_000007"; transcript_id "TCONS_00000026"; exon_number "3"; oId "CUFF.19.5"; tss_id "TSS13";
chr1	Cufflinks	exon	728262	728421	.	+	.	gene_id "XLOC_000007"; transcript_id "TCONS_00000026"; exon_number "4"; oId "CUFF.19.5"; tss_id "TSS13";
chr1	Cufflinks	exon	730850	730962	.	+	.	gene_id "XLOC_000007"; transcript_id "TCONS_00000026"; exon_number "5"; oId "CUFF.19.5"; tss_id "TSS13";
chr1	Cufflinks	exon	738947	739047	.	+	.	gene_id "XLOC_000007"; transcript_id "TCONS_00000026"; exon_number "6"; oId "CUFF.19.5"; tss_id "TSS13";
chr1	Cufflinks	exon	739331	739602	.	+	.	gene_id "XLOC_000007"; transcript_id "TCONS_00000026"; exon_number "7"; oId "CUFF.19.5"; tss_id "TSS13";
chr1	Cufflinks	exon	740156	740346	.	+	.	gene_id "XLOC_000007"; transcript_id "TCONS_00000026"; exon_number "8"; oId "CUFF.19.5"; tss_id "TSS13";
chr1	Cufflinks	exon	742597	742703	.	+	.	gene_id "XLOC_000007"; transcript_id "TCONS_00000026"; exon_number "9"; oId "CUFF.19.5"; tss_id "TSS13";
chr1	Cufflinks	exon	745002	745440	.	+	.	gene_id "XLOC_000007"; transcript_id "TCONS_00000026"; exon_number "10"; oId "CUFF.19.5"; tss_id "TSS13";
chr1	Cufflinks	exon	714150	714472	.	+	.	gene_id "XLOC_000007"; transcript_id "TCONS_00000027"; exon_number "1"; oId "CUFF.19.6"; tss_id "TSS13";
chr1	Cufflinks	exon	717317	717516	.	+	.	gene_id "XLOC_000007"; transcript_id "TCONS_00000027"; exon_number "2"; oId "CUFF.19.6"; tss_id "TSS13";
chr1	Cufflinks	exon	719750	719873	.	+	.	gene_id "XLOC_000007"; transcript_id "TCONS_00000027"; exon_number "3"; oId "CUFF.19.6"; tss_id "TSS13";
chr1	Cufflinks	exon	728262	728421	.	+	.	gene_id "XLOC_000007"; transcript_id "TCONS_00000027"; exon_number "4"; oId "CUFF.19.6"; tss_id "TSS13";
chr1	Cufflinks	exon	730850	730962	.	+	.	gene_id "XLOC_000007"; transcript_id "TCONS_00000027"; exon_number "5"; oId "CUFF.19.6"; tss_id "TSS13";
chr1	Cufflinks	exon	739331	739602	.	+	.	gene_id "XLOC_000007"; transcript_id "TCONS_00000027"; exon_number "6"; oId "CUFF.19.6"; tss_id "TSS13";
chr1	Cufflinks	exon	740156	740346	.	+	.	gene_id "XLOC_000007"; transcript_id "TCONS_00000027"; exon_number "7"; oId "CUFF.19.6"; tss_id "TSS13";
chr1	Cufflinks	exon	742597	742703	.	+	.	gene_id "XLOC_000007"; transcript_id "TCONS_00000027"; exon_number "8"; oId "CUFF.19.6"; tss_id "TSS13";
chr1	Cufflinks	exon	745002	745440	.	+	.	gene_id "XLOC_000007"; transcript_id "TCONS_00000027"; exon_number "9"; oId "CUFF.19.6"; tss_id "TSS13";
chr1	Cufflinks	exon	714150	714472	.	+	.	gene_id "XLOC_000007"; transcript_id "TCONS_00000025"; exon_number "1"; oId "CUFF.19.4"; tss_id "TSS13";
chr1	Cufflinks	exon	717317	717516	.	+	.	gene_id "XLOC_000007"; transcript_id "TCONS_00000025"; exon_number "2"; oId "CUFF.19.4"; tss_id "TSS13";
chr1	Cufflinks	exon	719750	719873	.	+	.	gene_id "XLOC_000007"; transcript_id "TCONS_00000025"; exon_number "3"; oId "CUFF.19.4"; tss_id "TSS13";
chr1	Cufflinks	exon	739299	739602	.	+	.	gene_id "XLOC_000007"; transcript_id "TCONS_00000025"; exon_number "4"; oId "CUFF.19.4"; tss_id "TSS13";
chr1	Cufflinks	exon	742597	742703	.	+	.	gene_id "XLOC_000007"; transcript_id "TCONS_00000025"; exon_number "5"; oId "CUFF.19.4"; tss_id "TSS13";
chr1	Cufflinks	exon	745038	745440	.	+	.	gene_id "XLOC_000007"; transcript_id "TCONS_00000025"; exon_number "6"; oId "CUFF.19.4"; tss_id "TSS13";
chr1	Cufflinks	exon	714150	714472	.	+	.	gene_id "XLOC_000007"; transcript_id "TCONS_00000024"; exon_number "1"; oId "CUFF.19.3"; tss_id "TSS13";
chr1	Cufflinks	exon	717317	717516	.	+	.	gene_id "XLOC_000007"; transcript_id "TCONS_00000024"; exon_number "2"; oId "CUFF.19.3"; tss_id "TSS13";
chr1	Cufflinks	exon	719750	719873	.	+	.	gene_id "XLOC_000007"; transcript_id "TCONS_00000024"; exon_number "3"; oId "CUFF.19.3"; tss_id "TSS13";
chr1	Cufflinks	exon	739302	739602	.	+	.	gene_id "XLOC_000007"; transcript_id "TCONS_00000024"; exon_number "4"; oId "CUFF.19.3"; tss_id "TSS13";
chr1	Cufflinks	exon	740156	740346	.	+	.	gene_id "XLOC_000007"; transcript_id "TCONS_00000024"; exon_number "5"; oId "CUFF.19.3"; tss_id "TSS13";
chr1	Cufflinks	exon	742597	742703	.	+	.	gene_id "XLOC_000007"; transcript_id "TCONS_00000024"; exon_number "6"; oId "CUFF.19.3"; tss_id "TSS13";
chr1	Cufflinks	exon	745002	745440	.	+	.	gene_id "XLOC_000007"; transcript_id "TCONS_00000024"; exon_number "7"; oId "CUFF.19.3"; tss_id "TSS13";
chr1	Cufflinks	exon	714162	714472	.	+	.	gene_id "XLOC_000007"; transcript_id "TCONS_00000028"; exon_number "1"; oId "CUFF.19.8"; tss_id "TSS13";
chr1	Cufflinks	exon	717317	717516	.	+	.	gene_id "XLOC_000007"; transcript_id "TCONS_00000028"; exon_number "2"; oId "CUFF.19.8"; tss_id "TSS13";
chr1	Cufflinks	exon	718491	718743	.	+	.	gene_id "XLOC_000007"; transcript_id "TCONS_00000028"; exon_number "3"; oId "CUFF.19.8"; tss_id "TSS13";
chr1	Cufflinks	exon	719750	719873	.	+	.	gene_id "XLOC_000007"; transcript_id "TCONS_00000028"; exon_number "4"; oId "CUFF.19.8"; tss_id "TSS13";
chr1	Cufflinks	exon	730850	730893	.	+	.	gene_id "XLOC_000007"; transcript_id "TCONS_00000028"; exon_number "5"; oId "CUFF.19.8"; tss_id "TSS13";
chr1	Cufflinks	exon	714162	714472	.	+	.	gene_id "XLOC_000007"; transcript_id "TCONS_00000029"; exon_number "1"; oId "CUFF.19.10"; tss_id "TSS13";
chr1	Cufflinks	exon	717317	717423	.	+	.	gene_id "XLOC_000007"; transcript_id "TCONS_00000029"; exon_number "2"; oId "CUFF.19.10"; tss_id "TSS13";
chr1	Cufflinks	exon	718491	718743	.	+	.	gene_id "XLOC_000007"; transcript_id "TCONS_00000029"; exon_number "3"; oId "CUFF.19.10"; tss_id "TSS13";
chr1	Cufflinks	exon	719750	719873	.	+	.	gene_id "XLOC_000007"; transcript_id "TCONS_00000029"; exon_number "4"; oId "CUFF.19.10"; tss_id "TSS13";
chr1	Cufflinks	exon	738947	739047	.	+	.	gene_id "XLOC_000007"; transcript_id "TCONS_00000029"; exon_number "5"; oId "CUFF.19.10"; tss_id "TSS13";
chr1	Cufflinks	exon	739299	739602	.	+	.	gene_id "XLOC_000007"; transcript_id "TCONS_00000029"; exon_number "6"; oId "CUFF.19.10"; tss_id "TSS13";
chr1	Cufflinks	exon	740156	740650	.	+	.	gene_id "XLOC_000007"; transcript_id "TCONS_00000029"; exon_number "7"; oId "CUFF.19.10"; tss_id "TSS13";
chr1	Cufflinks	exon	714162	714472	.	+	.	gene_id "XLOC_000007"; transcript_id "TCONS_00000030"; exon_number "1"; oId "CUFF.19.9"; tss_id "TSS13";
chr1	Cufflinks	exon	717317	717516	.	+	.	gene_id "XLOC_000007"; transcript_id "TCONS_00000030"; exon_number "2"; oId "CUFF.19.9"; tss_id "TSS13";
chr1	Cufflinks	exon	719750	719873	.	+	.	gene_id "XLOC_000007"; transcript_id "TCONS_00000030"; exon_number "3"; oId "CUFF.19.9"; tss_id "TSS13";
chr1	Cufflinks	exon	739299	739602	.	+	.	gene_id "XLOC_000007"; transcript_id "TCONS_00000030"; exon_number "4"; oId "CUFF.19.9"; tss_id "TSS13";
chr1	Cufflinks	exon	740156	740346	.	+	.	gene_id "XLOC_000007"; transcript_id "TCONS_00000030"; exon_number "5"; oId "CUFF.19.9"; tss_id "TSS13";
chr1	Cufflinks	exon	741766	741839	.	+	.	gene_id "XLOC_000007"; transcript_id "TCONS_00000030"; exon_number "6"; oId "CUFF.19.9"; tss_id "TSS13";
chr1	Cufflinks	exon	714436	714472	.	+	.	gene_id "XLOC_000007"; transcript_id "TCONS_00000031"; exon_number "1"; oId "CUFF.19.11"; tss_id "TSS14";
chr1	Cufflinks	exon	739299	739602	.	+	.	gene_id "XLOC_000007"; transcript_id "TCONS_00000031"; exon_number "2"; oId "CUFF.19.11"; tss_id "TSS14";
chr1	Cufflinks	exon	740156	740650	.	+	.	gene_id "XLOC_000007"; transcript_id "TCONS_00000031"; exon_number "3"; oId "CUFF.19.11"; tss_id "TSS14";
chr1	Cufflinks	exon	721180	723052	.	+	.	gene_id "XLOC_000007"; transcript_id "TCONS_00000032"; exon_number "1"; oId "CUFF.19.12"; tss_id "TSS15";
chr1	Cufflinks	exon	752751	753582	.	+	.	gene_id "XLOC_000008"; transcript_id "TCONS_00000033"; exon_number "1"; oId "CUFF.21.1"; tss_id "TSS16";
chr1	Cufflinks	exon	754103	755214	.	+	.	gene_id "XLOC_000008"; transcript_id "TCONS_00000033"; exon_number "2"; oId "CUFF.21.1"; tss_id "TSS16";
chr1	Cufflinks	exon	756056	756789	.	+	.	gene_id "XLOC_000009"; transcript_id "TCONS_00000034"; exon_number "1"; oId "CUFF.22.1"; tss_id "TSS17";
chr1	Cufflinks	exon	756930	757301	.	+	.	gene_id "XLOC_000009"; transcript_id "TCONS_00000034"; exon_number "2"; oId "CUFF.22.1"; tss_id "TSS17";
chr1	Cufflinks	exon	756411	756669	.	+	.	gene_id "XLOC_000009"; transcript_id "TCONS_00000035"; exon_number "1"; oId "CUFF.22.2"; tss_id "TSS18";
chr1	Cufflinks	exon	758660	758975	.	+	.	gene_id "XLOC_000009"; transcript_id "TCONS_00000035"; exon_number "2"; oId "CUFF.22.2"; tss_id "TSS18";
chr1	Cufflinks	exon	762988	763155	.	+	.	gene_id "XLOC_000010"; transcript_id "TCONS_00000036"; exon_number "1"; oId "CUFF.25.1"; tss_id "TSS19";
chr1	Cufflinks	exon	764383	764484	.	+	.	gene_id "XLOC_000010"; transcript_id "TCONS_00000036"; exon_number "2"; oId "CUFF.25.1"; tss_id "TSS19";
chr1	Cufflinks	exon	787307	787490	.	+	.	gene_id "XLOC_000010"; transcript_id "TCONS_00000036"; exon_number "3"; oId "CUFF.25.1"; tss_id "TSS19";
chr1	Cufflinks	exon	788051	788146	.	+	.	gene_id "XLOC_000010"; transcript_id "TCONS_00000036"; exon_number "4"; oId "CUFF.25.1"; tss_id "TSS19";
chr1	Cufflinks	exon	788771	794826	.	+	.	gene_id "XLOC_000010"; transcript_id "TCONS_00000036"; exon_number "5"; oId "CUFF.25.1"; tss_id "TSS19";
chr1	Cufflinks	exon	763041	763155	.	+	.	gene_id "XLOC_000010"; transcript_id "TCONS_00000037"; exon_number "1"; oId "CUFF.25.2"; tss_id "TSS19";
chr1	Cufflinks	exon	764383	764484	.	+	.	gene_id "XLOC_000010"; transcript_id "TCONS_00000037"; exon_number "2"; oId "CUFF.25.2"; tss_id "TSS19";
chr1	Cufflinks	exon	783034	783186	.	+	.	gene_id "XLOC_000010"; transcript_id "TCONS_00000037"; exon_number "3"; oId "CUFF.25.2"; tss_id "TSS19";
chr1	Cufflinks	exon	784864	784982	.	+	.	gene_id "XLOC_000010"; transcript_id "TCONS_00000037"; exon_number "4"; oId "CUFF.25.2"; tss_id "TSS19";
chr1	Cufflinks	exon	787307	787490	.	+	.	gene_id "XLOC_000010"; transcript_id "TCONS_00000037"; exon_number "5"; oId "CUFF.25.2"; tss_id "TSS19";
chr1	Cufflinks	exon	788051	788146	.	+	.	gene_id "XLOC_000010"; transcript_id "TCONS_00000037"; exon_number "6"; oId "CUFF.25.2"; tss_id "TSS19";
chr1	Cufflinks	exon	788771	794826	.	+	.	gene_id "XLOC_000010"; transcript_id "TCONS_00000037"; exon_number "7"; oId "CUFF.25.2"; tss_id "TSS19";
chr1	Cufflinks	exon	763047	763155	.	+	.	gene_id "XLOC_000010"; transcript_id "TCONS_00000038"; exon_number "1"; oId "CUFF.25.3"; tss_id "TSS19";
chr1	Cufflinks	exon	764383	764484	.	+	.	gene_id "XLOC_000010"; transcript_id "TCONS_00000038"; exon_number "2"; oId "CUFF.25.3"; tss_id "TSS19";
chr1	Cufflinks	exon	776580	777400	.	+	.	gene_id "XLOC_000010"; transcript_id "TCONS_00000038"; exon_number "3"; oId "CUFF.25.3"; tss_id "TSS19";
chr1	Cufflinks	exon	763049	763155	.	+	.	gene_id "XLOC_000010"; transcript_id "TCONS_00000039"; exon_number "1"; oId "CUFF.25.4"; tss_id "TSS19";
chr1	Cufflinks	exon	764383	764484	.	+	.	gene_id "XLOC_000010"; transcript_id "TCONS_00000039"; exon_number "2"; oId "CUFF.25.4"; tss_id "TSS19";
chr1	Cufflinks	exon	776580	776753	.	+	.	gene_id "XLOC_000010"; transcript_id "TCONS_00000039"; exon_number "3"; oId "CUFF.25.4"; tss_id "TSS19";
chr1	Cufflinks	exon	787307	787378	.	+	.	gene_id "XLOC_000010"; transcript_id "TCONS_00000039"; exon_number "4"; oId "CUFF.25.4"; tss_id "TSS19";
chr1	Cufflinks	exon	763053	763155	.	+	.	gene_id "XLOC_000010"; transcript_id "TCONS_00000040"; exon_number "1"; oId "CUFF.25.5"; tss_id "TSS19";
chr1	Cufflinks	exon	764383	764484	.	+	.	gene_id "XLOC_000010"; transcript_id "TCONS_00000040"; exon_number "2"; oId "CUFF.25.5"; tss_id "TSS19";
chr1	Cufflinks	exon	783034	783186	.	+	.	gene_id "XLOC_000010"; transcript_id "TCONS_00000040"; exon_number "3"; oId "CUFF.25.5"; tss_id "TSS19";
chr1	Cufflinks	exon	787307	787490	.	+	.	gene_id "XLOC_000010"; transcript_id "TCONS_00000040"; exon_number "4"; oId "CUFF.25.5"; tss_id "TSS19";
chr1	Cufflinks	exon	788051	788146	.	+	.	gene_id "XLOC_000010"; transcript_id "TCONS_00000040"; exon_number "5"; oId "CUFF.25.5"; tss_id "TSS19";
chr1	Cufflinks	exon	788771	794826	.	+	.	gene_id "XLOC_000010"; transcript_id "TCONS_00000040"; exon_number "6"; oId "CUFF.25.5"; tss_id "TSS19";
chr1	Cufflinks	exon	764443	764484	.	+	.	gene_id "XLOC_000010"; transcript_id "TCONS_00000041"; exon_number "1"; oId "CUFF.25.6"; tss_id "TSS20";
chr1	Cufflinks	exon	783034	783186	.	+	.	gene_id "XLOC_000010"; transcript_id "TCONS_00000041"; exon_number "2"; oId "CUFF.25.6"; tss_id "TSS20";
chr1	Cufflinks	exon	784864	784982	.	+	.	gene_id "XLOC_000010"; transcript_id "TCONS_00000041"; exon_number "3"; oId "CUFF.25.6"; tss_id "TSS20";
chr1	Cufflinks	exon	785561	785731	.	+	.	gene_id "XLOC_000010"; transcript_id "TCONS_00000041"; exon_number "4"; oId "CUFF.25.6"; tss_id "TSS20";
chr1	Cufflinks	exon	766985	767057	.	+	.	gene_id "XLOC_000010"; transcript_id "TCONS_00000042"; exon_number "1"; oId "CUFF.25.7"; tss_id "TSS21";
chr1	Cufflinks	exon	776580	777400	.	+	.	gene_id "XLOC_000010"; transcript_id "TCONS_00000042"; exon_number "2"; oId "CUFF.25.7"; tss_id "TSS21";
chr1	Cufflinks	exon	786728	787490	.	+	.	gene_id "XLOC_000010"; transcript_id "TCONS_00000043"; exon_number "1"; oId "CUFF.25.8"; tss_id "TSS22";
chr1	Cufflinks	exon	788051	788132	.	+	.	gene_id "XLOC_000010"; transcript_id "TCONS_00000043"; exon_number "2"; oId "CUFF.25.8"; tss_id "TSS22";
chr1	Cufflinks	exon	840214	840337	.	+	.	gene_id "XLOC_000011"; transcript_id "TCONS_00000044"; exon_number "1"; oId "CUFF.27.1"; tss_id "TSS23";
chr1	Cufflinks	exon	851130	851356	.	+	.	gene_id "XLOC_000011"; transcript_id "TCONS_00000044"; exon_number "2"; oId "CUFF.27.1"; tss_id "TSS23";
chr1	Cufflinks	exon	840487	841059	.	+	.	gene_id "XLOC_000012"; transcript_id "TCONS_00000045"; exon_number "1"; oId "CUFF.28.1"; tss_id "TSS24";
chr1	Cufflinks	exon	841182	841186	.	+	.	gene_id "XLOC_000012"; transcript_id "TCONS_00000045"; exon_number "2"; oId "CUFF.28.1"; tss_id "TSS24";
chr1	Cufflinks	exon	846815	846853	.	+	.	gene_id "XLOC_000013"; transcript_id "TCONS_00000046"; exon_number "1"; oId "CUFF.30.1"; tss_id "TSS25";
chr1	Cufflinks	exon	847325	850351	.	+	.	gene_id "XLOC_000013"; transcript_id "TCONS_00000046"; exon_number "2"; oId "CUFF.30.1"; tss_id "TSS25";
chr1	Cufflinks	exon	849551	849824	.	+	.	gene_id "XLOC_000013"; transcript_id "TCONS_00000047"; exon_number "1"; oId "CUFF.30.2"; tss_id "TSS26";
chr1	Cufflinks	exon	850183	850351	.	+	.	gene_id "XLOC_000013"; transcript_id "TCONS_00000047"; exon_number "2"; oId "CUFF.30.2"; tss_id "TSS26";
chr1	Cufflinks	exon	990413	990595	.	+	.	gene_id "XLOC_000014"; transcript_id "TCONS_00000048"; exon_number "1"; oId "CUFF.34.1"; tss_id "TSS27";
chr1	Cufflinks	exon	991278	991496	.	+	.	gene_id "XLOC_000014"; transcript_id "TCONS_00000048"; exon_number "2"; oId "CUFF.34.1"; tss_id "TSS27";
chr1	Cufflinks	exon	1072397	1072490	.	+	.	gene_id "XLOC_000015"; transcript_id "TCONS_00000049"; exon_number "1"; oId "CUFF.36.1"; tss_id "TSS28";
chr1	Cufflinks	exon	1076205	1076412	.	+	.	gene_id "XLOC_000015"; transcript_id "TCONS_00000049"; exon_number "2"; oId "CUFF.36.1"; tss_id "TSS28";
chr1	Cufflinks	exon	1078119	1079436	.	+	.	gene_id "XLOC_000015"; transcript_id "TCONS_00000049"; exon_number "3"; oId "CUFF.36.1"; tss_id "TSS28";
chr1	Cufflinks	exon	1104737	1105723	.	+	.	gene_id "XLOC_000016"; transcript_id "TCONS_00000050"; exon_number "1"; oId "CUFF.37.1"; tss_id "TSS29";
chr1	Cufflinks	exon	1210339	1210679	.	+	.	gene_id "XLOC_000017"; transcript_id "TCONS_00000051"; exon_number "1"; oId "CUFF.40.1"; tss_id "TSS30";
chr1	Cufflinks	exon	1214448	1214610	.	+	.	gene_id "XLOC_000017"; transcript_id "TCONS_00000051"; exon_number "2"; oId "CUFF.40.1"; tss_id "TSS30";
chr1	Cufflinks	exon	1214711	1214773	.	+	.	gene_id "XLOC_000017"; transcript_id "TCONS_00000051"; exon_number "3"; oId "CUFF.40.1"; tss_id "TSS30";
chr1	Cufflinks	exon	1210603	1210679	.	+	.	gene_id "XLOC_000017"; transcript_id "TCONS_00000052"; exon_number "1"; oId "CUFF.40.2"; tss_id "TSS31";
chr1	Cufflinks	exon	1214448	1214528	.	+	.	gene_id "XLOC_000017"; transcript_id "TCONS_00000052"; exon_number "2"; oId "CUFF.40.2"; tss_id "TSS31";
chr1	Cufflinks	exon	1215691	1215800	.	+	.	gene_id "XLOC_000017"; transcript_id "TCONS_00000052"; exon_number "3"; oId "CUFF.40.2"; tss_id "TSS31";
chr1	Cufflinks	exon	1317609	1317691	.	+	.	gene_id "XLOC_000018"; transcript_id "TCONS_00000053"; exon_number "1"; oId "CUFF.42.1"; tss_id "TSS32";
chr1	Cufflinks	exon	1317769	1317807	.	+	.	gene_id "XLOC_000018"; transcript_id "TCONS_00000053"; exon_number "2"; oId "CUFF.42.1"; tss_id "TSS32";
chr1	Cufflinks	exon	1317999	1318166	.	+	.	gene_id "XLOC_000018"; transcript_id "TCONS_00000053"; exon_number "3"; oId "CUFF.42.1"; tss_id "TSS32";
chr1	Cufflinks	exon	1334902	1335061	.	+	.	gene_id "XLOC_000019"; transcript_id "TCONS_00000055"; exon_number "1"; oId "CUFF.43.2"; tss_id "TSS33";
chr1	Cufflinks	exon	1335530	1335675	.	+	.	gene_id "XLOC_000019"; transcript_id "TCONS_00000055"; exon_number "2"; oId "CUFF.43.2"; tss_id "TSS33";
chr1	Cufflinks	exon	1335977	1337426	.	+	.	gene_id "XLOC_000019"; transcript_id "TCONS_00000055"; exon_number "3"; oId "CUFF.43.2"; tss_id "TSS33";
chr1	Cufflinks	exon	1334902	1335069	.	+	.	gene_id "XLOC_000019"; transcript_id "TCONS_00000054"; exon_number "1"; oId "CUFF.43.1"; tss_id "TSS33";
chr1	Cufflinks	exon	1335538	1335683	.	+	.	gene_id "XLOC_000019"; transcript_id "TCONS_00000054"; exon_number "2"; oId "CUFF.43.1"; tss_id "TSS33";
chr1	Cufflinks	exon	1335985	1337426	.	+	.	gene_id "XLOC_000019"; transcript_id "TCONS_00000054"; exon_number "3"; oId "CUFF.43.1"; tss_id "TSS33";
chr1	Cufflinks	exon	1334907	1335065	.	+	.	gene_id "XLOC_000019"; transcript_id "TCONS_00000056"; exon_number "1"; oId "CUFF.43.3"; tss_id "TSS33";
chr1	Cufflinks	exon	1335538	1335683	.	+	.	gene_id "XLOC_000019"; transcript_id "TCONS_00000056"; exon_number "2"; oId "CUFF.43.3"; tss_id "TSS33";
chr1	Cufflinks	exon	1335985	1337426	.	+	.	gene_id "XLOC_000019"; transcript_id "TCONS_00000056"; exon_number "3"; oId "CUFF.43.3"; tss_id "TSS33";
chr1	Cufflinks	exon	1334910	1335683	.	+	.	gene_id "XLOC_000019"; transcript_id "TCONS_00000057"; exon_number "1"; oId "CUFF.43.4"; tss_id "TSS33";
chr1	Cufflinks	exon	1335985	1337426	.	+	.	gene_id "XLOC_000019"; transcript_id "TCONS_00000057"; exon_number "2"; oId "CUFF.43.4"; tss_id "TSS33";
chr1	Cufflinks	exon	1335799	1335852	.	+	.	gene_id "XLOC_000019"; transcript_id "TCONS_00000058"; exon_number "1"; oId "CUFF.43.5"; tss_id "TSS34";
chr1	Cufflinks	exon	1336623	1337426	.	+	.	gene_id "XLOC_000019"; transcript_id "TCONS_00000058"; exon_number "2"; oId "CUFF.43.5"; tss_id "TSS34";
chr1	Cufflinks	exon	1344476	1345998	.	+	.	gene_id "XLOC_000020"; transcript_id "TCONS_00000059"; exon_number "1"; oId "CUFF.44.1"; tss_id "TSS35";
chr1	Cufflinks	exon	1355625	1355944	.	+	.	gene_id "XLOC_000021"; transcript_id "TCONS_00000060"; exon_number "1"; oId "CUFF.45.1"; tss_id "TSS36";
chr1	Cufflinks	exon	1357849	1358071	.	+	.	gene_id "XLOC_000021"; transcript_id "TCONS_00000060"; exon_number "2"; oId "CUFF.45.1"; tss_id "TSS36";
chr1	Cufflinks	exon	1361556	1361765	.	+	.	gene_id "XLOC_000022"; transcript_id "TCONS_00000061"; exon_number "1"; oId "CUFF.47.1"; tss_id "TSS37";
chr1	Cufflinks	exon	1362934	1363005	.	+	.	gene_id "XLOC_000022"; transcript_id "TCONS_00000061"; exon_number "2"; oId "CUFF.47.1"; tss_id "TSS37";
chr1	Cufflinks	exon	1363502	1364435	.	+	.	gene_id "XLOC_000023"; transcript_id "TCONS_00000062"; exon_number "1"; oId "CUFF.48.1"; tss_id "TSS38";
chr1	Cufflinks	exon	1365360	1365634	.	+	.	gene_id "XLOC_000023"; transcript_id "TCONS_00000062"; exon_number "2"; oId "CUFF.48.1"; tss_id "TSS38";
chr1	Cufflinks	exon	1533413	1533695	.	+	.	gene_id "XLOC_000024"; transcript_id "TCONS_00000063"; exon_number "1"; oId "CUFF.51.1"; tss_id "TSS39";
chr1	Cufflinks	exon	1536037	1536058	.	+	.	gene_id "XLOC_000024"; transcript_id "TCONS_00000063"; exon_number "2"; oId "CUFF.51.1"; tss_id "TSS39";
chr1	Cufflinks	exon	1535653	1536086	.	+	.	gene_id "XLOC_000024"; transcript_id "TCONS_00000064"; exon_number "1"; oId "CUFF.51.2"; tss_id "TSS40";
chr1	Cufflinks	exon	1537467	1538401	.	+	.	gene_id "XLOC_000024"; transcript_id "TCONS_00000064"; exon_number "2"; oId "CUFF.51.2"; tss_id "TSS40";
chr1	Cufflinks	exon	1535819	1536086	.	+	.	gene_id "XLOC_000024"; transcript_id "TCONS_00000065"; exon_number "1"; oId "CUFF.51.3"; tss_id "TSS41";
chr1	Cufflinks	exon	1542253	1542862	.	+	.	gene_id "XLOC_000024"; transcript_id "TCONS_00000065"; exon_number "2"; oId "CUFF.51.3"; tss_id "TSS41";
chr1	Cufflinks	exon	1542997	1543166	.	+	.	gene_id "XLOC_000024"; transcript_id "TCONS_00000065"; exon_number "3"; oId "CUFF.51.3"; tss_id "TSS41";
chr1	Cufflinks	exon	1544694	1545864	.	+	.	gene_id "XLOC_000024"; transcript_id "TCONS_00000065"; exon_number "4"; oId "CUFF.51.3"; tss_id "TSS41";
chr1	Cufflinks	exon	1540734	1540742	.	+	.	gene_id "XLOC_000024"; transcript_id "TCONS_00000066"; exon_number "1"; oId "CUFF.51.4"; tss_id "TSS42";
chr1	Cufflinks	exon	1542253	1542821	.	+	.	gene_id "XLOC_000024"; transcript_id "TCONS_00000066"; exon_number "2"; oId "CUFF.51.4"; tss_id "TSS42";
chr1	Cufflinks	exon	1590786	1590913	.	+	.	gene_id "XLOC_000025"; transcript_id "TCONS_00000067"; exon_number "1"; oId "CUFF.53.1"; tss_id "TSS43";
chr1	Cufflinks	exon	1593792	1594063	.	+	.	gene_id "XLOC_000025"; transcript_id "TCONS_00000067"; exon_number "2"; oId "CUFF.53.1"; tss_id "TSS43";
chr1	Cufflinks	exon	1603429	1604850	.	+	.	gene_id "XLOC_000026"; transcript_id "TCONS_00000068"; exon_number "1"; oId "CUFF.54.1"; tss_id "TSS44";
chr1	Cufflinks	exon	1656054	1656202	.	+	.	gene_id "XLOC_000027"; transcript_id "TCONS_00000069"; exon_number "1"; oId "CUFF.56.1"; tss_id "TSS45";
chr1	Cufflinks	exon	1661685	1663343	.	+	.	gene_id "XLOC_000027"; transcript_id "TCONS_00000069"; exon_number "2"; oId "CUFF.56.1"; tss_id "TSS45";
chr1	Cufflinks	exon	1815600	1815729	.	+	.	gene_id "XLOC_000028"; transcript_id "TCONS_00000070"; exon_number "1"; oId "CUFF.57.1"; tss_id "TSS46";
chr1	Cufflinks	exon	1817624	1818638	.	+	.	gene_id "XLOC_000028"; transcript_id "TCONS_00000070"; exon_number "2"; oId "CUFF.57.1"; tss_id "TSS46";
chr1	Cufflinks	exon	1822910	1823290	.	+	.	gene_id "XLOC_000029"; transcript_id "TCONS_00000071"; exon_number "1"; oId "CUFF.58.1"; tss_id "TSS47";
chr1	Cufflinks	exon	1823573	1824097	.	+	.	gene_id "XLOC_000029"; transcript_id "TCONS_00000071"; exon_number "2"; oId "CUFF.58.1"; tss_id "TSS47";
chr1	Cufflinks	exon	2143962	2144083	.	+	.	gene_id "XLOC_000030"; transcript_id "TCONS_00000072"; exon_number "1"; oId "CUFF.65.1"; tss_id "TSS48";
chr1	Cufflinks	exon	2151974	2152177	.	+	.	gene_id "XLOC_000030"; transcript_id "TCONS_00000072"; exon_number "2"; oId "CUFF.65.1"; tss_id "TSS48";
chr1	Cufflinks	exon	2357419	2357476	.	+	.	gene_id "XLOC_000031"; transcript_id "TCONS_00000073"; exon_number "1"; oId "CUFF.71.1"; tss_id "TSS49";
chr1	Cufflinks	exon	2361777	2362089	.	+	.	gene_id "XLOC_000031"; transcript_id "TCONS_00000073"; exon_number "2"; oId "CUFF.71.1"; tss_id "TSS49";
chr1	Cufflinks	exon	2477904	2478899	.	+	.	gene_id "XLOC_000032"; transcript_id "TCONS_00000074"; exon_number "1"; oId "CUFF.74.1"; tss_id "TSS50";
chr1	Cufflinks	exon	2482415	2482729	.	+	.	gene_id "XLOC_000033"; transcript_id "TCONS_00000075"; exon_number "1"; oId "CUFF.76.1"; tss_id "TSS51";
chr1	Cufflinks	exon	2482826	2483226	.	+	.	gene_id "XLOC_000033"; transcript_id "TCONS_00000075"; exon_number "2"; oId "CUFF.76.1"; tss_id "TSS51";
chr1	Cufflinks	exon	2483442	2486841	.	+	.	gene_id "XLOC_000033"; transcript_id "TCONS_00000075"; exon_number "3"; oId "CUFF.76.1"; tss_id "TSS51";
chr1	Cufflinks	exon	2497849	2498044	.	+	.	gene_id "XLOC_000034"; transcript_id "TCONS_00000076"; exon_number "1"; oId "CUFF.77.1"; tss_id "TSS52";
chr1	Cufflinks	exon	2499305	2499493	.	+	.	gene_id "XLOC_000034"; transcript_id "TCONS_00000076"; exon_number "2"; oId "CUFF.77.1"; tss_id "TSS52";
chr1	Cufflinks	exon	2500416	2501327	.	+	.	gene_id "XLOC_000034"; transcript_id "TCONS_00000076"; exon_number "3"; oId "CUFF.77.1"; tss_id "TSS52";
chr1	Cufflinks	exon	2508612	2508811	.	+	.	gene_id "XLOC_000034"; transcript_id "TCONS_00000076"; exon_number "4"; oId "CUFF.77.1"; tss_id "TSS52";
chr1	Cufflinks	exon	2512999	2513089	.	+	.	gene_id "XLOC_000035"; transcript_id "TCONS_00000077"; exon_number "1"; oId "CUFF.79.1"; tss_id "TSS53";
chr1	Cufflinks	exon	2514809	2514934	.	+	.	gene_id "XLOC_000035"; transcript_id "TCONS_00000077"; exon_number "2"; oId "CUFF.79.1"; tss_id "TSS53";
chr1	Cufflinks	exon	2515564	2515972	.	+	.	gene_id "XLOC_000035"; transcript_id "TCONS_00000077"; exon_number "3"; oId "CUFF.79.1"; tss_id "TSS53";
chr1	Cufflinks	exon	2564007	2564114	.	+	.	gene_id "XLOC_000036"; transcript_id "TCONS_00000078"; exon_number "1"; oId "CUFF.80.1"; tss_id "TSS54";
chr1	Cufflinks	exon	2567795	2568059	.	+	.	gene_id "XLOC_000036"; transcript_id "TCONS_00000078"; exon_number "2"; oId "CUFF.80.1"; tss_id "TSS54";
chr1	Cufflinks	exon	2693739	2694005	.	+	.	gene_id "XLOC_000037"; transcript_id "TCONS_00000079"; exon_number "1"; oId "CUFF.81.1"; tss_id "TSS55";
chr1	Cufflinks	exon	2694757	2695364	.	+	.	gene_id "XLOC_000037"; transcript_id "TCONS_00000079"; exon_number "2"; oId "CUFF.81.1"; tss_id "TSS55";
chr1	Cufflinks	exon	2730632	2731016	.	+	.	gene_id "XLOC_000038"; transcript_id "TCONS_00000081"; exon_number "1"; oId "CUFF.83.2"; tss_id "TSS56";
chr1	Cufflinks	exon	2734066	2734321	.	+	.	gene_id "XLOC_000038"; transcript_id "TCONS_00000081"; exon_number "2"; oId "CUFF.83.2"; tss_id "TSS56";
chr1	Cufflinks	exon	2730632	2731016	.	+	.	gene_id "XLOC_000038"; transcript_id "TCONS_00000080"; exon_number "1"; oId "CUFF.83.1"; tss_id "TSS56";
chr1	Cufflinks	exon	2734021	2734321	.	+	.	gene_id "XLOC_000038"; transcript_id "TCONS_00000080"; exon_number "2"; oId "CUFF.83.1"; tss_id "TSS56";
chr1	Cufflinks	exon	3403810	3404191	.	+	.	gene_id "XLOC_000039"; transcript_id "TCONS_00000082"; exon_number "1"; oId "CUFF.88.1"; tss_id "TSS57";
chr1	Cufflinks	exon	3701572	3702102	.	+	.	gene_id "XLOC_000040"; transcript_id "TCONS_00000083"; exon_number "1"; oId "CUFF.93.1"; tss_id "TSS58";
chr1	Cufflinks	exon	3816936	3817195	.	+	.	gene_id "XLOC_000041"; transcript_id "TCONS_00000084"; exon_number "1"; oId "CUFF.94.1"; tss_id "TSS59";
chr1	Cufflinks	exon	3820529	3820600	.	+	.	gene_id "XLOC_000041"; transcript_id "TCONS_00000084"; exon_number "2"; oId "CUFF.94.1"; tss_id "TSS59";
chr1	Cufflinks	exon	3821795	3822096	.	+	.	gene_id "XLOC_000041"; transcript_id "TCONS_00000084"; exon_number "3"; oId "CUFF.94.1"; tss_id "TSS59";
chr1	Cufflinks	exon	3816968	3817195	.	+	.	gene_id "XLOC_000041"; transcript_id "TCONS_00000085"; exon_number "1"; oId "CUFF.94.2"; tss_id "TSS59";
chr1	Cufflinks	exon	3830959	3833789	.	+	.	gene_id "XLOC_000041"; transcript_id "TCONS_00000085"; exon_number "2"; oId "CUFF.94.2"; tss_id "TSS59";
chr1	Cufflinks	exon	3816980	3817195	.	+	.	gene_id "XLOC_000041"; transcript_id "TCONS_00000086"; exon_number "1"; oId "CUFF.94.3"; tss_id "TSS59";
chr1	Cufflinks	exon	3820529	3820600	.	+	.	gene_id "XLOC_000041"; transcript_id "TCONS_00000086"; exon_number "2"; oId "CUFF.94.3"; tss_id "TSS59";
chr1	Cufflinks	exon	3830256	3830854	.	+	.	gene_id "XLOC_000041"; transcript_id "TCONS_00000086"; exon_number "3"; oId "CUFF.94.3"; tss_id "TSS59";
chr1	Cufflinks	exon	3830959	3833789	.	+	.	gene_id "XLOC_000041"; transcript_id "TCONS_00000086"; exon_number "4"; oId "CUFF.94.3"; tss_id "TSS59";
chr1	Cufflinks	exon	4000673	4000758	.	+	.	gene_id "XLOC_000042"; transcript_id "TCONS_00000087"; exon_number "1"; oId "CUFF.95.1"; tss_id "TSS60";
chr1	Cufflinks	exon	4001054	4001203	.	+	.	gene_id "XLOC_000042"; transcript_id "TCONS_00000087"; exon_number "2"; oId "CUFF.95.1"; tss_id "TSS60";
chr1	Cufflinks	exon	4009087	4009411	.	+	.	gene_id "XLOC_000042"; transcript_id "TCONS_00000087"; exon_number "3"; oId "CUFF.95.1"; tss_id "TSS60";
chr1	Cufflinks	exon	4000677	4000758	.	+	.	gene_id "XLOC_000042"; transcript_id "TCONS_00000088"; exon_number "1"; oId "CUFF.95.2"; tss_id "TSS60";
chr1	Cufflinks	exon	4001054	4001203	.	+	.	gene_id "XLOC_000042"; transcript_id "TCONS_00000088"; exon_number "2"; oId "CUFF.95.2"; tss_id "TSS60";
chr1	Cufflinks	exon	4012313	4015322	.	+	.	gene_id "XLOC_000042"; transcript_id "TCONS_00000088"; exon_number "3"; oId "CUFF.95.2"; tss_id "TSS60";
chr1	Cufflinks	exon	4036189	4036255	.	+	.	gene_id "XLOC_000043"; transcript_id "TCONS_00000089"; exon_number "1"; oId "CUFF.97.1"; tss_id "TSS61";
chr1	Cufflinks	exon	4036942	4037162	.	+	.	gene_id "XLOC_000043"; transcript_id "TCONS_00000089"; exon_number "2"; oId "CUFF.97.1"; tss_id "TSS61";
chr1	Cufflinks	exon	4069726	4069751	.	+	.	gene_id "XLOC_000043"; transcript_id "TCONS_00000089"; exon_number "3"; oId "CUFF.97.1"; tss_id "TSS61";
chr1	Cufflinks	exon	4037028	4037162	.	+	.	gene_id "XLOC_000043"; transcript_id "TCONS_00000090"; exon_number "1"; oId "CUFF.97.2"; tss_id "TSS62";
chr1	Cufflinks	exon	4056867	4056992	.	+	.	gene_id "XLOC_000043"; transcript_id "TCONS_00000090"; exon_number "2"; oId "CUFF.97.2"; tss_id "TSS62";
chr1	Cufflinks	exon	4058116	4058260	.	+	.	gene_id "XLOC_000043"; transcript_id "TCONS_00000090"; exon_number "3"; oId "CUFF.97.2"; tss_id "TSS62";
chr1	Cufflinks	exon	4192617	4192942	.	+	.	gene_id "XLOC_000044"; transcript_id "TCONS_00000091"; exon_number "1"; oId "CUFF.98.1"; tss_id "TSS63";
chr1	Cufflinks	exon	4193888	4194185	.	+	.	gene_id "XLOC_000044"; transcript_id "TCONS_00000091"; exon_number "2"; oId "CUFF.98.1"; tss_id "TSS63";
chr1	Cufflinks	exon	4472111	4472692	.	+	.	gene_id "XLOC_000045"; transcript_id "TCONS_00000092"; exon_number "1"; oId "CUFF.99.1"; tss_id "TSS64";
chr1	Cufflinks	exon	4475613	4475647	.	+	.	gene_id "XLOC_000045"; transcript_id "TCONS_00000092"; exon_number "2"; oId "CUFF.99.1"; tss_id "TSS64";
chr1	Cufflinks	exon	4476372	4476608	.	+	.	gene_id "XLOC_000045"; transcript_id "TCONS_00000092"; exon_number "3"; oId "CUFF.99.1"; tss_id "TSS64";
chr1	Cufflinks	exon	4482820	4483247	.	+	.	gene_id "XLOC_000045"; transcript_id "TCONS_00000092"; exon_number "4"; oId "CUFF.99.1"; tss_id "TSS64";
chr1	Cufflinks	exon	4483408	4483508	.	+	.	gene_id "XLOC_000045"; transcript_id "TCONS_00000092"; exon_number "5"; oId "CUFF.99.1"; tss_id "TSS64";
chr1	Cufflinks	exon	4484054	4484747	.	+	.	gene_id "XLOC_000045"; transcript_id "TCONS_00000092"; exon_number "6"; oId "CUFF.99.1"; tss_id "TSS64";
chr1	Cufflinks	exon	4472239	4472409	.	+	.	gene_id "XLOC_000045"; transcript_id "TCONS_00000093"; exon_number "1"; oId "CUFF.99.2"; tss_id "TSS65";
chr1	Cufflinks	exon	4475613	4475647	.	+	.	gene_id "XLOC_000045"; transcript_id "TCONS_00000093"; exon_number "2"; oId "CUFF.99.2"; tss_id "TSS65";
chr1	Cufflinks	exon	4476372	4476608	.	+	.	gene_id "XLOC_000045"; transcript_id "TCONS_00000093"; exon_number "3"; oId "CUFF.99.2"; tss_id "TSS65";
chr1	Cufflinks	exon	4483114	4483508	.	+	.	gene_id "XLOC_000045"; transcript_id "TCONS_00000093"; exon_number "4"; oId "CUFF.99.2"; tss_id "TSS65";
chr1	Cufflinks	exon	4484054	4484747	.	+	.	gene_id "XLOC_000045"; transcript_id "TCONS_00000093"; exon_number "5"; oId "CUFF.99.2"; tss_id "TSS65";
chr1	Cufflinks	exon	4472568	4472692	.	+	.	gene_id "XLOC_000045"; transcript_id "TCONS_00000094"; exon_number "1"; oId "CUFF.99.3"; tss_id "TSS66";
chr1	Cufflinks	exon	4475613	4475647	.	+	.	gene_id "XLOC_000045"; transcript_id "TCONS_00000094"; exon_number "2"; oId "CUFF.99.3"; tss_id "TSS66";
chr1	Cufflinks	exon	4476372	4476608	.	+	.	gene_id "XLOC_000045"; transcript_id "TCONS_00000094"; exon_number "3"; oId "CUFF.99.3"; tss_id "TSS66";
chr1	Cufflinks	exon	4483408	4483508	.	+	.	gene_id "XLOC_000045"; transcript_id "TCONS_00000094"; exon_number "4"; oId "CUFF.99.3"; tss_id "TSS66";
chr1	Cufflinks	exon	4484054	4484747	.	+	.	gene_id "XLOC_000045"; transcript_id "TCONS_00000094"; exon_number "5"; oId "CUFF.99.3"; tss_id "TSS66";
chr1	Cufflinks	exon	4611795	4612109	.	+	.	gene_id "XLOC_000046"; transcript_id "TCONS_00000095"; exon_number "1"; oId "CUFF.100.1"; tss_id "TSS67";
chr1	Cufflinks	exon	4612165	4612205	.	+	.	gene_id "XLOC_000046"; transcript_id "TCONS_00000095"; exon_number "2"; oId "CUFF.100.1"; tss_id "TSS67";
chr1	Cufflinks	exon	4631587	4631689	.	+	.	gene_id "XLOC_000047"; transcript_id "TCONS_00000096"; exon_number "1"; oId "CUFF.103.1"; tss_id "TSS68";
chr1	Cufflinks	exon	4643957	4644273	.	+	.	gene_id "XLOC_000047"; transcript_id "TCONS_00000096"; exon_number "2"; oId "CUFF.103.1"; tss_id "TSS68";
chr1	Cufflinks	exon	4631589	4631689	.	+	.	gene_id "XLOC_000047"; transcript_id "TCONS_00000097"; exon_number "1"; oId "CUFF.103.2"; tss_id "TSS68";
chr1	Cufflinks	exon	4632530	4632652	.	+	.	gene_id "XLOC_000047"; transcript_id "TCONS_00000097"; exon_number "2"; oId "CUFF.103.2"; tss_id "TSS68";
chr1	Cufflinks	exon	4653112	4653707	.	+	.	gene_id "XLOC_000047"; transcript_id "TCONS_00000097"; exon_number "3"; oId "CUFF.103.2"; tss_id "TSS68";
chr1	Cufflinks	exon	4631608	4631689	.	+	.	gene_id "XLOC_000047"; transcript_id "TCONS_00000098"; exon_number "1"; oId "CUFF.103.3"; tss_id "TSS68";
chr1	Cufflinks	exon	4632530	4632652	.	+	.	gene_id "XLOC_000047"; transcript_id "TCONS_00000098"; exon_number "2"; oId "CUFF.103.3"; tss_id "TSS68";
chr1	Cufflinks	exon	4642337	4642634	.	+	.	gene_id "XLOC_000047"; transcript_id "TCONS_00000098"; exon_number "3"; oId "CUFF.103.3"; tss_id "TSS68";
chr1	Cufflinks	exon	4643143	4643238	.	+	.	gene_id "XLOC_000047"; transcript_id "TCONS_00000098"; exon_number "4"; oId "CUFF.103.3"; tss_id "TSS68";
chr1	Cufflinks	exon	4643399	4643481	.	+	.	gene_id "XLOC_000047"; transcript_id "TCONS_00000098"; exon_number "5"; oId "CUFF.103.3"; tss_id "TSS68";
chr1	Cufflinks	exon	5058062	5058125	.	+	.	gene_id "XLOC_000048"; transcript_id "TCONS_00000100"; exon_number "1"; oId "CUFF.104.5"; tss_id "TSS69";
chr1	Cufflinks	exon	5058655	5058758	.	+	.	gene_id "XLOC_000048"; transcript_id "TCONS_00000100"; exon_number "2"; oId "CUFF.104.5"; tss_id "TSS69";
chr1	Cufflinks	exon	5062032	5062137	.	+	.	gene_id "XLOC_000048"; transcript_id "TCONS_00000100"; exon_number "3"; oId "CUFF.104.5"; tss_id "TSS69";
chr1	Cufflinks	exon	5062390	5062446	.	+	.	gene_id "XLOC_000048"; transcript_id "TCONS_00000100"; exon_number "4"; oId "CUFF.104.5"; tss_id "TSS69";
chr1	Cufflinks	exon	5063750	5064046	.	+	.	gene_id "XLOC_000048"; transcript_id "TCONS_00000100"; exon_number "5"; oId "CUFF.104.5"; tss_id "TSS69";
chr1	Cufflinks	exon	5058062	5058181	.	+	.	gene_id "XLOC_000048"; transcript_id "TCONS_00000099"; exon_number "1"; oId "CUFF.104.1"; tss_id "TSS69";
chr1	Cufflinks	exon	5058655	5058758	.	+	.	gene_id "XLOC_000048"; transcript_id "TCONS_00000099"; exon_number "2"; oId "CUFF.104.1"; tss_id "TSS69";
chr1	Cufflinks	exon	5062032	5062137	.	+	.	gene_id "XLOC_000048"; transcript_id "TCONS_00000099"; exon_number "3"; oId "CUFF.104.1"; tss_id "TSS69";
chr1	Cufflinks	exon	5062390	5062446	.	+	.	gene_id "XLOC_000048"; transcript_id "TCONS_00000099"; exon_number "4"; oId "CUFF.104.1"; tss_id "TSS69";
chr1	Cufflinks	exon	5063750	5064046	.	+	.	gene_id "XLOC_000048"; transcript_id "TCONS_00000099"; exon_number "5"; oId "CUFF.104.1"; tss_id "TSS69";
chr1	Cufflinks	exon	5058062	5058181	.	+	.	gene_id "XLOC_000048"; transcript_id "TCONS_00000102"; exon_number "1"; oId "CUFF.104.3"; tss_id "TSS69";
chr1	Cufflinks	exon	5058655	5058758	.	+	.	gene_id "XLOC_000048"; transcript_id "TCONS_00000102"; exon_number "2"; oId "CUFF.104.3"; tss_id "TSS69";
chr1	Cufflinks	exon	5075806	5075860	.	+	.	gene_id "XLOC_000048"; transcript_id "TCONS_00000102"; exon_number "3"; oId "CUFF.104.3"; tss_id "TSS69";
chr1	Cufflinks	exon	5058062	5058125	.	+	.	gene_id "XLOC_000048"; transcript_id "TCONS_00000101"; exon_number "1"; oId "CUFF.104.2"; tss_id "TSS69";
chr1	Cufflinks	exon	5058655	5058758	.	+	.	gene_id "XLOC_000048"; transcript_id "TCONS_00000101"; exon_number "2"; oId "CUFF.104.2"; tss_id "TSS69";
chr1	Cufflinks	exon	5075806	5075860	.	+	.	gene_id "XLOC_000048"; transcript_id "TCONS_00000101"; exon_number "3"; oId "CUFF.104.2"; tss_id "TSS69";
chr1	Cufflinks	exon	5058062	5058181	.	+	.	gene_id "XLOC_000048"; transcript_id "TCONS_00000103"; exon_number "1"; oId "CUFF.104.4"; tss_id "TSS69";
chr1	Cufflinks	exon	5058655	5058758	.	+	.	gene_id "XLOC_000048"; transcript_id "TCONS_00000103"; exon_number "2"; oId "CUFF.104.4"; tss_id "TSS69";
chr1	Cufflinks	exon	5080795	5080898	.	+	.	gene_id "XLOC_000048"; transcript_id "TCONS_00000103"; exon_number "3"; oId "CUFF.104.4"; tss_id "TSS69";
chr1	Cufflinks	exon	5058072	5058125	.	+	.	gene_id "XLOC_000048"; transcript_id "TCONS_00000104"; exon_number "1"; oId "CUFF.104.6"; tss_id "TSS69";
chr1	Cufflinks	exon	5058655	5058758	.	+	.	gene_id "XLOC_000048"; transcript_id "TCONS_00000104"; exon_number "2"; oId "CUFF.104.6"; tss_id "TSS69";
chr1	Cufflinks	exon	5080795	5080898	.	+	.	gene_id "XLOC_000048"; transcript_id "TCONS_00000104"; exon_number "3"; oId "CUFF.104.6"; tss_id "TSS69";
chr1	Cufflinks	exon	5550602	5551108	.	+	.	gene_id "XLOC_000049"; transcript_id "TCONS_00000105"; exon_number "1"; oId "CUFF.107.1"; tss_id "TSS70";
chr1	Cufflinks	exon	5551202	5551645	.	+	.	gene_id "XLOC_000049"; transcript_id "TCONS_00000105"; exon_number "2"; oId "CUFF.107.1"; tss_id "TSS70";
chr1	Cufflinks	exon	5553038	5554734	.	+	.	gene_id "XLOC_000050"; transcript_id "TCONS_00000106"; exon_number "1"; oId "CUFF.108.1"; tss_id "TSS71";
chr1	Cufflinks	exon	6296300	6296396	.	+	.	gene_id "XLOC_000051"; transcript_id "TCONS_00000107"; exon_number "1"; oId "CUFF.111.1"; tss_id "TSS72";
chr1	Cufflinks	exon	6297026	6297210	.	+	.	gene_id "XLOC_000051"; transcript_id "TCONS_00000107"; exon_number "2"; oId "CUFF.111.1"; tss_id "TSS72";
chr1	Cufflinks	exon	6297305	6297405	.	+	.	gene_id "XLOC_000051"; transcript_id "TCONS_00000107"; exon_number "3"; oId "CUFF.111.1"; tss_id "TSS72";
chr1	Cufflinks	exon	6297874	6297908	.	+	.	gene_id "XLOC_000051"; transcript_id "TCONS_00000107"; exon_number "4"; oId "CUFF.111.1"; tss_id "TSS72";
chr1	Cufflinks	exon	6298281	6299504	.	+	.	gene_id "XLOC_000051"; transcript_id "TCONS_00000107"; exon_number "5"; oId "CUFF.111.1"; tss_id "TSS72";
chr1	Cufflinks	exon	6453615	6454451	.	+	.	gene_id "XLOC_000052"; transcript_id "TCONS_00000108"; exon_number "1"; oId "CUFF.112.1"; tss_id "TSS73";
chr1	Cufflinks	exon	6653265	6654978	.	+	.	gene_id "XLOC_000053"; transcript_id "TCONS_00000109"; exon_number "1"; oId "CUFF.114.1"; tss_id "TSS74";
chr1	Cufflinks	exon	6663514	6663744	.	+	.	gene_id "XLOC_000053"; transcript_id "TCONS_00000109"; exon_number "2"; oId "CUFF.114.1"; tss_id "TSS74";
chr1	Cufflinks	exon	6784697	6784910	.	+	.	gene_id "XLOC_000054"; transcript_id "TCONS_00000110"; exon_number "1"; oId "CUFF.115.1"; tss_id "TSS75";
chr1	Cufflinks	exon	6785997	6787468	.	+	.	gene_id "XLOC_000054"; transcript_id "TCONS_00000110"; exon_number "2"; oId "CUFF.115.1"; tss_id "TSS75";
chr1	Cufflinks	exon	6784697	6784910	.	+	.	gene_id "XLOC_000054"; transcript_id "TCONS_00000111"; exon_number "1"; oId "CUFF.115.2"; tss_id "TSS75";
chr1	Cufflinks	exon	6789780	6790072	.	+	.	gene_id "XLOC_000054"; transcript_id "TCONS_00000111"; exon_number "2"; oId "CUFF.115.2"; tss_id "TSS75";
chr1	Cufflinks	exon	6784703	6784910	.	+	.	gene_id "XLOC_000054"; transcript_id "TCONS_00000112"; exon_number "1"; oId "CUFF.115.3"; tss_id "TSS75";
chr1	Cufflinks	exon	6787493	6787554	.	+	.	gene_id "XLOC_000054"; transcript_id "TCONS_00000112"; exon_number "2"; oId "CUFF.115.3"; tss_id "TSS75";
chr1	Cufflinks	exon	6787587	6787672	.	+	.	gene_id "XLOC_000054"; transcript_id "TCONS_00000113"; exon_number "1"; oId "CUFF.115.4"; tss_id "TSS76";
chr1	Cufflinks	exon	6789780	6790072	.	+	.	gene_id "XLOC_000054"; transcript_id "TCONS_00000113"; exon_number "2"; oId "CUFF.115.4"; tss_id "TSS76";
chr1	Cufflinks	exon	7429003	7429177	.	+	.	gene_id "XLOC_000055"; transcript_id "TCONS_00000114"; exon_number "1"; oId "CUFF.118.1"; tss_id "TSS77";
chr1	Cufflinks	exon	7430142	7430331	.	+	.	gene_id "XLOC_000055"; transcript_id "TCONS_00000114"; exon_number "2"; oId "CUFF.118.1"; tss_id "TSS77";
chr1	Cufflinks	exon	7836443	7836835	.	+	.	gene_id "XLOC_000056"; transcript_id "TCONS_00000115"; exon_number "1"; oId "CUFF.124.1"; tss_id "TSS78";
chr1	Cufflinks	exon	8086798	8087481	.	+	.	gene_id "XLOC_000057"; transcript_id "TCONS_00000116"; exon_number "1"; oId "CUFF.127.1"; tss_id "TSS79";
chr1	Cufflinks	exon	8089287	8089417	.	+	.	gene_id "XLOC_000057"; transcript_id "TCONS_00000116"; exon_number "2"; oId "CUFF.127.1"; tss_id "TSS79";
chr1	Cufflinks	exon	8181534	8185235	.	+	.	gene_id "XLOC_000057"; transcript_id "TCONS_00000116"; exon_number "3"; oId "CUFF.127.1"; tss_id "TSS79";
chr1	Cufflinks	exon	8138470	8138510	.	+	.	gene_id "XLOC_000057"; transcript_id "TCONS_00000117"; exon_number "1"; oId "CUFF.127.2"; tss_id "TSS80";
chr1	Cufflinks	exon	8181534	8185235	.	+	.	gene_id "XLOC_000057"; transcript_id "TCONS_00000117"; exon_number "2"; oId "CUFF.127.2"; tss_id "TSS80";
chr1	Cufflinks	exon	8268732	8268933	.	+	.	gene_id "XLOC_000058"; transcript_id "TCONS_00000118"; exon_number "1"; oId "CUFF.128.1"; tss_id "TSS81";
chr1	Cufflinks	exon	8270547	8270655	.	+	.	gene_id "XLOC_000058"; transcript_id "TCONS_00000118"; exon_number "2"; oId "CUFF.128.1"; tss_id "TSS81";
chr1	Cufflinks	exon	8274685	8274738	.	+	.	gene_id "XLOC_000058"; transcript_id "TCONS_00000118"; exon_number "3"; oId "CUFF.128.1"; tss_id "TSS81";
chr1	Cufflinks	exon	8275139	8275270	.	+	.	gene_id "XLOC_000058"; transcript_id "TCONS_00000118"; exon_number "4"; oId "CUFF.128.1"; tss_id "TSS81";
chr1	Cufflinks	exon	8484705	8484761	.	+	.	gene_id "XLOC_000059"; transcript_id "TCONS_00000119"; exon_number "1"; oId "CUFF.130.1"; tss_id "TSS82";
chr1	Cufflinks	exon	8488542	8488648	.	+	.	gene_id "XLOC_000059"; transcript_id "TCONS_00000119"; exon_number "2"; oId "CUFF.130.1"; tss_id "TSS82";
chr1	Cufflinks	exon	8489887	8490032	.	+	.	gene_id "XLOC_000059"; transcript_id "TCONS_00000119"; exon_number "3"; oId "CUFF.130.1"; tss_id "TSS82";
chr1	Cufflinks	exon	8494693	8494898	.	+	.	gene_id "XLOC_000059"; transcript_id "TCONS_00000119"; exon_number "4"; oId "CUFF.130.1"; tss_id "TSS82";
chr1	Cufflinks	exon	8485698	8485814	.	+	.	gene_id "XLOC_000059"; transcript_id "TCONS_00000120"; exon_number "1"; oId "CUFF.130.2"; tss_id "TSS83";
chr1	Cufflinks	exon	8488542	8488648	.	+	.	gene_id "XLOC_000059"; transcript_id "TCONS_00000120"; exon_number "2"; oId "CUFF.130.2"; tss_id "TSS83";
chr1	Cufflinks	exon	8489887	8490101	.	+	.	gene_id "XLOC_000059"; transcript_id "TCONS_00000120"; exon_number "3"; oId "CUFF.130.2"; tss_id "TSS83";
chr1	Cufflinks	exon	8865919	8865997	.	+	.	gene_id "XLOC_000060"; transcript_id "TCONS_00000121"; exon_number "1"; oId "CUFF.131.1"; tss_id "TSS84";
chr1	Cufflinks	exon	8866837	8867110	.	+	.	gene_id "XLOC_000060"; transcript_id "TCONS_00000121"; exon_number "2"; oId "CUFF.131.1"; tss_id "TSS84";
chr1	Cufflinks	exon	8938894	8939019	.	+	.	gene_id "XLOC_000061"; transcript_id "TCONS_00000122"; exon_number "1"; oId "CUFF.134.1"; tss_id "TSS85";
chr1	Cufflinks	exon	8939624	8939953	.	+	.	gene_id "XLOC_000061"; transcript_id "TCONS_00000122"; exon_number "2"; oId "CUFF.134.1"; tss_id "TSS85";
chr1	Cufflinks	exon	9242263	9242375	.	+	.	gene_id "XLOC_000062"; transcript_id "TCONS_00000123"; exon_number "1"; oId "CUFF.136.1"; tss_id "TSS86";
chr1	Cufflinks	exon	9243692	9243866	.	+	.	gene_id "XLOC_000062"; transcript_id "TCONS_00000123"; exon_number "2"; oId "CUFF.136.1"; tss_id "TSS86";
chr1	Cufflinks	exon	9251452	9252148	.	+	.	gene_id "XLOC_000062"; transcript_id "TCONS_00000123"; exon_number "3"; oId "CUFF.136.1"; tss_id "TSS86";
chr1	Cufflinks	exon	9908376	9908524	.	+	.	gene_id "XLOC_000063"; transcript_id "TCONS_00000124"; exon_number "1"; oId "CUFF.141.1"; tss_id "TSS87";
chr1	Cufflinks	exon	9909427	9909532	.	+	.	gene_id "XLOC_000063"; transcript_id "TCONS_00000124"; exon_number "2"; oId "CUFF.141.1"; tss_id "TSS87";
chr1	Cufflinks	exon	9910044	9910212	.	+	.	gene_id "XLOC_000063"; transcript_id "TCONS_00000124"; exon_number "3"; oId "CUFF.141.1"; tss_id "TSS87";
chr1	Cufflinks	exon	9961518	9961630	.	+	.	gene_id "XLOC_000064"; transcript_id "TCONS_00000125"; exon_number "1"; oId "CUFF.142.1"; tss_id "TSS88";
chr1	Cufflinks	exon	9962082	9962174	.	+	.	gene_id "XLOC_000064"; transcript_id "TCONS_00000125"; exon_number "2"; oId "CUFF.142.1"; tss_id "TSS88";
chr1	Cufflinks	exon	10002981	10003083	.	+	.	gene_id "XLOC_000065"; transcript_id "TCONS_00000126"; exon_number "1"; oId "CUFF.143.1"; tss_id "TSS89";
chr1	Cufflinks	exon	10009696	10010032	.	+	.	gene_id "XLOC_000065"; transcript_id "TCONS_00000126"; exon_number "2"; oId "CUFF.143.1"; tss_id "TSS89";
chr1	Cufflinks	exon	10043199	10043348	.	+	.	gene_id "XLOC_000066"; transcript_id "TCONS_00000127"; exon_number "1"; oId "CUFF.144.1"; tss_id "TSS90";
chr1	Cufflinks	exon	10044341	10044626	.	+	.	gene_id "XLOC_000066"; transcript_id "TCONS_00000127"; exon_number "2"; oId "CUFF.144.1"; tss_id "TSS90";
chr1	Cufflinks	exon	10516603	10516989	.	+	.	gene_id "XLOC_000067"; transcript_id "TCONS_00000128"; exon_number "1"; oId "CUFF.146.1"; tss_id "TSS91";
chr1	Cufflinks	exon	10519349	10520093	.	+	.	gene_id "XLOC_000067"; transcript_id "TCONS_00000128"; exon_number "2"; oId "CUFF.146.1"; tss_id "TSS91";
chr1	Cufflinks	exon	10518612	10518829	.	+	.	gene_id "XLOC_000067"; transcript_id "TCONS_00000129"; exon_number "1"; oId "CUFF.146.2"; tss_id "TSS92";
chr1	Cufflinks	exon	10519147	10520093	.	+	.	gene_id "XLOC_000067"; transcript_id "TCONS_00000129"; exon_number "2"; oId "CUFF.146.2"; tss_id "TSS92";
chr1	Cufflinks	exon	10699298	10700134	.	+	.	gene_id "XLOC_000068"; transcript_id "TCONS_00000130"; exon_number "1"; oId "CUFF.147.1"; tss_id "TSS93";
chr1	Cufflinks	exon	10707305	10714390	.	+	.	gene_id "XLOC_000068"; transcript_id "TCONS_00000130"; exon_number "2"; oId "CUFF.147.1"; tss_id "TSS93";
chr1	Cufflinks	exon	11089716	11090585	.	+	.	gene_id "XLOC_000069"; transcript_id "TCONS_00000131"; exon_number "1"; oId "CUFF.148.1"; tss_id "TSS94";
chr1	Cufflinks	exon	11128528	11128770	.	+	.	gene_id "XLOC_000070"; transcript_id "TCONS_00000132"; exon_number "1"; oId "CUFF.149.1"; tss_id "TSS95";
chr1	Cufflinks	exon	11130716	11133154	.	+	.	gene_id "XLOC_000070"; transcript_id "TCONS_00000132"; exon_number "2"; oId "CUFF.149.1"; tss_id "TSS95";
chr1	Cufflinks	exon	11159732	11159871	.	+	.	gene_id "XLOC_000071"; transcript_id "TCONS_00000134"; exon_number "1"; oId "CUFF.150.2"; tss_id "TSS96";
chr1	Cufflinks	exon	11161858	11162157	.	+	.	gene_id "XLOC_000071"; transcript_id "TCONS_00000134"; exon_number "2"; oId "CUFF.150.2"; tss_id "TSS96";
chr1	Cufflinks	exon	11159732	11159967	.	+	.	gene_id "XLOC_000071"; transcript_id "TCONS_00000133"; exon_number "1"; oId "CUFF.150.1"; tss_id "TSS96";
chr1	Cufflinks	exon	11161858	11162157	.	+	.	gene_id "XLOC_000071"; transcript_id "TCONS_00000133"; exon_number "2"; oId "CUFF.150.1"; tss_id "TSS96";
chr1	Cufflinks	exon	11203955	11204044	.	+	.	gene_id "XLOC_000072"; transcript_id "TCONS_00000135"; exon_number "1"; oId "CUFF.151.1"; tss_id "TSS97";
chr1	Cufflinks	exon	11204724	11204943	.	+	.	gene_id "XLOC_000072"; transcript_id "TCONS_00000135"; exon_number "2"; oId "CUFF.151.1"; tss_id "TSS97";
chr1	Cufflinks	exon	11205210	11205336	.	+	.	gene_id "XLOC_000072"; transcript_id "TCONS_00000135"; exon_number "3"; oId "CUFF.151.1"; tss_id "TSS97";
chr1	Cufflinks	exon	11209327	11209594	.	+	.	gene_id "XLOC_000072"; transcript_id "TCONS_00000135"; exon_number "4"; oId "CUFF.151.1"; tss_id "TSS97";
chr1	Cufflinks	exon	11204481	11204538	.	+	.	gene_id "XLOC_000072"; transcript_id "TCONS_00000136"; exon_number "1"; oId "CUFF.151.2"; tss_id "TSS98";
chr1	Cufflinks	exon	11204724	11204943	.	+	.	gene_id "XLOC_000072"; transcript_id "TCONS_00000136"; exon_number "2"; oId "CUFF.151.2"; tss_id "TSS98";
chr1	Cufflinks	exon	11205210	11205336	.	+	.	gene_id "XLOC_000072"; transcript_id "TCONS_00000136"; exon_number "3"; oId "CUFF.151.2"; tss_id "TSS98";
chr1	Cufflinks	exon	11209327	11209594	.	+	.	gene_id "XLOC_000072"; transcript_id "TCONS_00000136"; exon_number "4"; oId "CUFF.151.2"; tss_id "TSS98";
chr1	Cufflinks	exon	11418037	11418157	.	+	.	gene_id "XLOC_000073"; transcript_id "TCONS_00000137"; exon_number "1"; oId "CUFF.153.1"; tss_id "TSS99";
chr1	Cufflinks	exon	11422639	11422782	.	+	.	gene_id "XLOC_000073"; transcript_id "TCONS_00000137"; exon_number "2"; oId "CUFF.153.1"; tss_id "TSS99";
chr1	Cufflinks	exon	11423840	11423896	.	+	.	gene_id "XLOC_000073"; transcript_id "TCONS_00000137"; exon_number "3"; oId "CUFF.153.1"; tss_id "TSS99";
chr1	Cufflinks	exon	11424193	11424587	.	+	.	gene_id "XLOC_000073"; transcript_id "TCONS_00000137"; exon_number "4"; oId "CUFF.153.1"; tss_id "TSS99";
chr1	Cufflinks	exon	11432762	11433136	.	+	.	gene_id "XLOC_000074"; transcript_id "TCONS_00000138"; exon_number "1"; oId "CUFF.154.1"; tss_id "TSS100";
chr1	Cufflinks	exon	11435952	11436098	.	+	.	gene_id "XLOC_000074"; transcript_id "TCONS_00000138"; exon_number "2"; oId "CUFF.154.1"; tss_id "TSS100";
chr1	Cufflinks	exon	11437344	11438744	.	+	.	gene_id "XLOC_000074"; transcript_id "TCONS_00000138"; exon_number "3"; oId "CUFF.154.1"; tss_id "TSS100";
chr1	Cufflinks	exon	11669588	11670170	.	+	.	gene_id "XLOC_000075"; transcript_id "TCONS_00000139"; exon_number "1"; oId "CUFF.156.1"; tss_id "TSS101";
chr1	Cufflinks	exon	11671900	11672035	.	+	.	gene_id "XLOC_000075"; transcript_id "TCONS_00000139"; exon_number "2"; oId "CUFF.156.1"; tss_id "TSS101";
chr1	Cufflinks	exon	11672847	11673412	.	+	.	gene_id "XLOC_000075"; transcript_id "TCONS_00000139"; exon_number "3"; oId "CUFF.156.1"; tss_id "TSS101";
chr1	Cufflinks	exon	11824462	11824527	.	+	.	gene_id "XLOC_000076"; transcript_id "TCONS_00000140"; exon_number "1"; oId "CUFF.158.1"; tss_id "TSS102";
chr1	Cufflinks	exon	11825914	11826573	.	+	.	gene_id "XLOC_000076"; transcript_id "TCONS_00000140"; exon_number "2"; oId "CUFF.158.1"; tss_id "TSS102";
chr1	Cufflinks	exon	11901074	11901264	.	+	.	gene_id "XLOC_000077"; transcript_id "TCONS_00000141"; exon_number "1"; oId "CUFF.161.1"; tss_id "TSS103";
chr1	Cufflinks	exon	11903761	11904130	.	+	.	gene_id "XLOC_000077"; transcript_id "TCONS_00000141"; exon_number "2"; oId "CUFF.161.1"; tss_id "TSS103";
chr1	Cufflinks	exon	11905604	11905823	.	+	.	gene_id "XLOC_000077"; transcript_id "TCONS_00000141"; exon_number "3"; oId "CUFF.161.1"; tss_id "TSS103";
chr1	Cufflinks	exon	11907491	11908136	.	+	.	gene_id "XLOC_000077"; transcript_id "TCONS_00000141"; exon_number "4"; oId "CUFF.161.1"; tss_id "TSS103";
chr1	Cufflinks	exon	11903918	11904130	.	+	.	gene_id "XLOC_000077"; transcript_id "TCONS_00000142"; exon_number "1"; oId "CUFF.161.2"; tss_id "TSS104";
chr1	Cufflinks	exon	11905604	11905823	.	+	.	gene_id "XLOC_000077"; transcript_id "TCONS_00000142"; exon_number "2"; oId "CUFF.161.2"; tss_id "TSS104";
chr1	Cufflinks	exon	11907634	11908136	.	+	.	gene_id "XLOC_000077"; transcript_id "TCONS_00000142"; exon_number "3"; oId "CUFF.161.2"; tss_id "TSS104";
chr1	Cufflinks	exon	12587486	12587834	.	+	.	gene_id "XLOC_000078"; transcript_id "TCONS_00000143"; exon_number "1"; oId "CUFF.162.1"; tss_id "TSS105";
chr1	Cufflinks	exon	12588092	12588702	.	+	.	gene_id "XLOC_000078"; transcript_id "TCONS_00000143"; exon_number "2"; oId "CUFF.162.1"; tss_id "TSS105";
chr1	Cufflinks	exon	12587766	12587834	.	+	.	gene_id "XLOC_000078"; transcript_id "TCONS_00000144"; exon_number "1"; oId "CUFF.162.2"; tss_id "TSS106";
chr1	Cufflinks	exon	12588094	12588702	.	+	.	gene_id "XLOC_000078"; transcript_id "TCONS_00000144"; exon_number "2"; oId "CUFF.162.2"; tss_id "TSS106";
chr1	Cufflinks	exon	13146777	13146900	.	+	.	gene_id "XLOC_000079"; transcript_id "TCONS_00000145"; exon_number "1"; oId "CUFF.165.1"; tss_id "TSS107";
chr1	Cufflinks	exon	13146997	13147256	.	+	.	gene_id "XLOC_000079"; transcript_id "TCONS_00000145"; exon_number "2"; oId "CUFF.165.1"; tss_id "TSS107";
chr1	Cufflinks	exon	13429634	13429757	.	+	.	gene_id "XLOC_000080"; transcript_id "TCONS_00000146"; exon_number "1"; oId "CUFF.167.1"; tss_id "TSS108";
chr1	Cufflinks	exon	13429854	13430113	.	+	.	gene_id "XLOC_000080"; transcript_id "TCONS_00000146"; exon_number "2"; oId "CUFF.167.1"; tss_id "TSS108";
chr1	Cufflinks	exon	13650431	13650554	.	+	.	gene_id "XLOC_000081"; transcript_id "TCONS_00000147"; exon_number "1"; oId "CUFF.168.1"; tss_id "TSS109";
chr1	Cufflinks	exon	13650651	13650910	.	+	.	gene_id "XLOC_000081"; transcript_id "TCONS_00000147"; exon_number "2"; oId "CUFF.168.1"; tss_id "TSS109";
chr1	Cufflinks	exon	13839715	13839836	.	+	.	gene_id "XLOC_000082"; transcript_id "TCONS_00000148"; exon_number "1"; oId "CUFF.169.1"; tss_id "TSS110";
chr1	Cufflinks	exon	13840786	13841039	.	+	.	gene_id "XLOC_000082"; transcript_id "TCONS_00000148"; exon_number "2"; oId "CUFF.169.1"; tss_id "TSS110";
chr1	Cufflinks	exon	13842665	13842765	.	+	.	gene_id "XLOC_000082"; transcript_id "TCONS_00000148"; exon_number "3"; oId "CUFF.169.1"; tss_id "TSS110";
chr1	Cufflinks	exon	13997965	13998211	.	+	.	gene_id "XLOC_000083"; transcript_id "TCONS_00000149"; exon_number "1"; oId "CUFF.171.1"; tss_id "TSS111";
chr1	Cufflinks	exon	14000736	14001403	.	+	.	gene_id "XLOC_000083"; transcript_id "TCONS_00000149"; exon_number "2"; oId "CUFF.171.1"; tss_id "TSS111";
chr1	Cufflinks	exon	14531974	14532571	.	+	.	gene_id "XLOC_000084"; transcript_id "TCONS_00000150"; exon_number "1"; oId "CUFF.173.1"; tss_id "TSS112";
chr1	Cufflinks	exon	14532818	14532868	.	+	.	gene_id "XLOC_000084"; transcript_id "TCONS_00000150"; exon_number "2"; oId "CUFF.173.1"; tss_id "TSS112";
chr1	Cufflinks	exon	16481706	16482250	.	+	.	gene_id "XLOC_000085"; transcript_id "TCONS_00000151"; exon_number "1"; oId "CUFF.191.1"; tss_id "TSS113";
chr1	Cufflinks	exon	16483466	16483824	.	+	.	gene_id "XLOC_000085"; transcript_id "TCONS_00000151"; exon_number "2"; oId "CUFF.191.1"; tss_id "TSS113";
chr1	Cufflinks	exon	16485761	16485921	.	+	.	gene_id "XLOC_000086"; transcript_id "TCONS_00000152"; exon_number "1"; oId "CUFF.192.1"; tss_id "TSS114";
chr1	Cufflinks	exon	16487996	16488378	.	+	.	gene_id "XLOC_000086"; transcript_id "TCONS_00000152"; exon_number "2"; oId "CUFF.192.1"; tss_id "TSS114";
chr1	Cufflinks	exon	16510023	16510156	.	+	.	gene_id "XLOC_000087"; transcript_id "TCONS_00000153"; exon_number "1"; oId "CUFF.193.1"; tss_id "TSS115";
chr1	Cufflinks	exon	16510278	16510657	.	+	.	gene_id "XLOC_000087"; transcript_id "TCONS_00000153"; exon_number "2"; oId "CUFF.193.1"; tss_id "TSS115";
chr1	Cufflinks	exon	16524349	16524711	.	+	.	gene_id "XLOC_000088"; transcript_id "TCONS_00000154"; exon_number "1"; oId "CUFF.194.1"; tss_id "TSS116";
chr1	Cufflinks	exon	16524777	16524852	.	+	.	gene_id "XLOC_000088"; transcript_id "TCONS_00000154"; exon_number "2"; oId "CUFF.194.1"; tss_id "TSS116";
chr1	Cufflinks	exon	16679040	16679307	.	+	.	gene_id "XLOC_000089"; transcript_id "TCONS_00000155"; exon_number "1"; oId "CUFF.195.1"; tss_id "TSS117";
chr1	Cufflinks	exon	16679795	16679908	.	+	.	gene_id "XLOC_000089"; transcript_id "TCONS_00000155"; exon_number "2"; oId "CUFF.195.1"; tss_id "TSS117";
chr1	Cufflinks	exon	16787443	16789782	.	+	.	gene_id "XLOC_000090"; transcript_id "TCONS_00000156"; exon_number "1"; oId "CUFF.196.1"; tss_id "TSS118";
chr1	Cufflinks	exon	16794072	16794976	.	+	.	gene_id "XLOC_000090"; transcript_id "TCONS_00000156"; exon_number "2"; oId "CUFF.196.1"; tss_id "TSS118";
chr1	Cufflinks	exon	16841140	16842249	.	+	.	gene_id "XLOC_000091"; transcript_id "TCONS_00000157"; exon_number "1"; oId "CUFF.197.1"; tss_id "TSS119";
chr1	Cufflinks	exon	16847189	16847282	.	+	.	gene_id "XLOC_000092"; transcript_id "TCONS_00000159"; exon_number "1"; oId "CUFF.198.2"; tss_id "TSS120";
chr1	Cufflinks	exon	16848056	16848303	.	+	.	gene_id "XLOC_000092"; transcript_id "TCONS_00000159"; exon_number "2"; oId "CUFF.198.2"; tss_id "TSS120";
chr1	Cufflinks	exon	16847189	16847282	.	+	.	gene_id "XLOC_000092"; transcript_id "TCONS_00000158"; exon_number "1"; oId "CUFF.198.1"; tss_id "TSS120";
chr1	Cufflinks	exon	16848059	16848303	.	+	.	gene_id "XLOC_000092"; transcript_id "TCONS_00000158"; exon_number "2"; oId "CUFF.198.1"; tss_id "TSS120";
chr1	Cufflinks	exon	16847381	16847618	.	+	.	gene_id "XLOC_000092"; transcript_id "TCONS_00000160"; exon_number "1"; oId "CUFF.198.3"; tss_id "TSS121";
chr1	Cufflinks	exon	16848059	16848303	.	+	.	gene_id "XLOC_000092"; transcript_id "TCONS_00000160"; exon_number "2"; oId "CUFF.198.3"; tss_id "TSS121";
chr1	Cufflinks	exon	16943886	16944224	.	+	.	gene_id "XLOC_000093"; transcript_id "TCONS_00000161"; exon_number "1"; oId "CUFF.201.1"; tss_id "TSS122";
chr1	Cufflinks	exon	16946910	16947588	.	+	.	gene_id "XLOC_000094"; transcript_id "TCONS_00000162"; exon_number "1"; oId "CUFF.203.1"; tss_id "TSS123";
chr1	Cufflinks	exon	16949246	16951432	.	+	.	gene_id "XLOC_000094"; transcript_id "TCONS_00000162"; exon_number "2"; oId "CUFF.203.1"; tss_id "TSS123";
chr1	Cufflinks	exon	17181902	17182018	.	+	.	gene_id "XLOC_000095"; transcript_id "TCONS_00000163"; exon_number "1"; oId "CUFF.206.1"; tss_id "TSS124";
chr1	Cufflinks	exon	17183207	17183735	.	+	.	gene_id "XLOC_000095"; transcript_id "TCONS_00000163"; exon_number "2"; oId "CUFF.206.1"; tss_id "TSS124";
chr1	Cufflinks	exon	17185544	17185779	.	+	.	gene_id "XLOC_000095"; transcript_id "TCONS_00000163"; exon_number "3"; oId "CUFF.206.1"; tss_id "TSS124";
chr1	Cufflinks	exon	17197440	17199602	.	+	.	gene_id "XLOC_000096"; transcript_id "TCONS_00000164"; exon_number "1"; oId "CUFF.207.1"; tss_id "TSS125";
chr1	Cufflinks	exon	17200218	17200587	.	+	.	gene_id "XLOC_000096"; transcript_id "TCONS_00000164"; exon_number "2"; oId "CUFF.207.1"; tss_id "TSS125";
chr1	Cufflinks	exon	17198753	17198837	.	+	.	gene_id "XLOC_000096"; transcript_id "TCONS_00000165"; exon_number "1"; oId "CUFF.207.2"; tss_id "TSS126";
chr1	Cufflinks	exon	17200188	17200587	.	+	.	gene_id "XLOC_000096"; transcript_id "TCONS_00000165"; exon_number "2"; oId "CUFF.207.2"; tss_id "TSS126";
chr1	Cufflinks	exon	17198779	17200002	.	+	.	gene_id "XLOC_000096"; transcript_id "TCONS_00000166"; exon_number "1"; oId "CUFF.207.3"; tss_id "TSS126";
chr1	Cufflinks	exon	17200218	17200587	.	+	.	gene_id "XLOC_000096"; transcript_id "TCONS_00000166"; exon_number "2"; oId "CUFF.207.3"; tss_id "TSS126";
chr1	Cufflinks	exon	17199534	17199638	.	+	.	gene_id "XLOC_000096"; transcript_id "TCONS_00000167"; exon_number "1"; oId "CUFF.207.4"; tss_id "TSS127";
chr1	Cufflinks	exon	17200218	17200587	.	+	.	gene_id "XLOC_000096"; transcript_id "TCONS_00000167"; exon_number "2"; oId "CUFF.207.4"; tss_id "TSS127";
chr1	Cufflinks	exon	17305421	17305607	.	+	.	gene_id "XLOC_000097"; transcript_id "TCONS_00000168"; exon_number "1"; oId "CUFF.210.1"; tss_id "TSS128";
chr1	Cufflinks	exon	17331138	17331586	.	+	.	gene_id "XLOC_000097"; transcript_id "TCONS_00000168"; exon_number "2"; oId "CUFF.210.1"; tss_id "TSS128";
chr1	Cufflinks	exon	17516278	17516425	.	+	.	gene_id "XLOC_000098"; transcript_id "TCONS_00000169"; exon_number "1"; oId "CUFF.211.1"; tss_id "TSS129";
chr1	Cufflinks	exon	17519460	17519660	.	+	.	gene_id "XLOC_000098"; transcript_id "TCONS_00000169"; exon_number "2"; oId "CUFF.211.1"; tss_id "TSS129";
chr1	Cufflinks	exon	17519786	17520479	.	+	.	gene_id "XLOC_000098"; transcript_id "TCONS_00000169"; exon_number "3"; oId "CUFF.211.1"; tss_id "TSS129";
chr1	Cufflinks	exon	17520556	17524112	.	+	.	gene_id "XLOC_000098"; transcript_id "TCONS_00000169"; exon_number "4"; oId "CUFF.211.1"; tss_id "TSS129";
chr1	Cufflinks	exon	17698691	17698856	.	+	.	gene_id "XLOC_000099"; transcript_id "TCONS_00000170"; exon_number "1"; oId "CUFF.212.1"; tss_id "TSS130";
chr1	Cufflinks	exon	17699551	17699728	.	+	.	gene_id "XLOC_000099"; transcript_id "TCONS_00000170"; exon_number "2"; oId "CUFF.212.1"; tss_id "TSS130";
chr1	Cufflinks	exon	17701922	17701994	.	+	.	gene_id "XLOC_000099"; transcript_id "TCONS_00000170"; exon_number "3"; oId "CUFF.212.1"; tss_id "TSS130";
chr1	Cufflinks	exon	17706415	17706482	.	+	.	gene_id "XLOC_000099"; transcript_id "TCONS_00000170"; exon_number "4"; oId "CUFF.212.1"; tss_id "TSS130";
chr1	Cufflinks	exon	17707542	17707659	.	+	.	gene_id "XLOC_000099"; transcript_id "TCONS_00000170"; exon_number "5"; oId "CUFF.212.1"; tss_id "TSS130";
chr1	Cufflinks	exon	17708462	17708587	.	+	.	gene_id "XLOC_000099"; transcript_id "TCONS_00000170"; exon_number "6"; oId "CUFF.212.1"; tss_id "TSS130";
chr1	Cufflinks	exon	17714876	17715054	.	+	.	gene_id "XLOC_000099"; transcript_id "TCONS_00000170"; exon_number "7"; oId "CUFF.212.1"; tss_id "TSS130";
chr1	Cufflinks	exon	17715272	17715375	.	+	.	gene_id "XLOC_000099"; transcript_id "TCONS_00000170"; exon_number "8"; oId "CUFF.212.1"; tss_id "TSS130";
chr1	Cufflinks	exon	17718609	17718721	.	+	.	gene_id "XLOC_000099"; transcript_id "TCONS_00000170"; exon_number "9"; oId "CUFF.212.1"; tss_id "TSS130";
chr1	Cufflinks	exon	17720471	17720578	.	+	.	gene_id "XLOC_000099"; transcript_id "TCONS_00000170"; exon_number "10"; oId "CUFF.212.1"; tss_id "TSS130";
chr1	Cufflinks	exon	17720796	17720950	.	+	.	gene_id "XLOC_000099"; transcript_id "TCONS_00000170"; exon_number "11"; oId "CUFF.212.1"; tss_id "TSS130";
chr1	Cufflinks	exon	17721447	17721603	.	+	.	gene_id "XLOC_000099"; transcript_id "TCONS_00000170"; exon_number "12"; oId "CUFF.212.1"; tss_id "TSS130";
chr1	Cufflinks	exon	17722036	17722159	.	+	.	gene_id "XLOC_000099"; transcript_id "TCONS_00000170"; exon_number "13"; oId "CUFF.212.1"; tss_id "TSS130";
chr1	Cufflinks	exon	17723567	17723637	.	+	.	gene_id "XLOC_000099"; transcript_id "TCONS_00000170"; exon_number "14"; oId "CUFF.212.1"; tss_id "TSS130";
chr1	Cufflinks	exon	17725182	17725343	.	+	.	gene_id "XLOC_000099"; transcript_id "TCONS_00000170"; exon_number "15"; oId "CUFF.212.1"; tss_id "TSS130";
chr1	Cufflinks	exon	17727701	17728195	.	+	.	gene_id "XLOC_000099"; transcript_id "TCONS_00000170"; exon_number "16"; oId "CUFF.212.1"; tss_id "TSS130";
chr1	Cufflinks	exon	17733256	17733500	.	+	.	gene_id "XLOC_000100"; transcript_id "TCONS_00000171"; exon_number "1"; oId "CUFF.213.1"; tss_id "TSS131";
chr1	Cufflinks	exon	17733813	17733878	.	+	.	gene_id "XLOC_000100"; transcript_id "TCONS_00000171"; exon_number "2"; oId "CUFF.213.1"; tss_id "TSS131";
chr1	Cufflinks	exon	17757837	17757873	.	+	.	gene_id "XLOC_000101"; transcript_id "TCONS_00000172"; exon_number "1"; oId "CUFF.214.1"; tss_id "TSS132";
chr1	Cufflinks	exon	17870785	17872229	.	+	.	gene_id "XLOC_000101"; transcript_id "TCONS_00000172"; exon_number "2"; oId "CUFF.214.1"; tss_id "TSS132";
chr1	Cufflinks	exon	17872452	17874245	.	+	.	gene_id "XLOC_000101"; transcript_id "TCONS_00000172"; exon_number "3"; oId "CUFF.214.1"; tss_id "TSS132";
chr1	Cufflinks	exon	18044182	18044239	.	+	.	gene_id "XLOC_000102"; transcript_id "TCONS_00000173"; exon_number "1"; oId "CUFF.215.1"; tss_id "TSS133";
chr1	Cufflinks	exon	18045055	18045215	.	+	.	gene_id "XLOC_000102"; transcript_id "TCONS_00000173"; exon_number "2"; oId "CUFF.215.1"; tss_id "TSS133";
chr1	Cufflinks	exon	18048175	18048263	.	+	.	gene_id "XLOC_000102"; transcript_id "TCONS_00000173"; exon_number "3"; oId "CUFF.215.1"; tss_id "TSS133";
chr1	Cufflinks	exon	18076172	18076473	.	+	.	gene_id "XLOC_000102"; transcript_id "TCONS_00000173"; exon_number "4"; oId "CUFF.215.1"; tss_id "TSS133";
chr1	Cufflinks	exon	18044250	18044272	.	+	.	gene_id "XLOC_000102"; transcript_id "TCONS_00000174"; exon_number "1"; oId "CUFF.215.2"; tss_id "TSS133";
chr1	Cufflinks	exon	18045060	18045215	.	+	.	gene_id "XLOC_000102"; transcript_id "TCONS_00000174"; exon_number "2"; oId "CUFF.215.2"; tss_id "TSS133";
chr1	Cufflinks	exon	18048175	18048841	.	+	.	gene_id "XLOC_000102"; transcript_id "TCONS_00000174"; exon_number "3"; oId "CUFF.215.2"; tss_id "TSS133";
chr1	Cufflinks	exon	18392151	18392341	.	+	.	gene_id "XLOC_000103"; transcript_id "TCONS_00000175"; exon_number "1"; oId "CUFF.218.1"; tss_id "TSS134";
chr1	Cufflinks	exon	18394686	18394772	.	+	.	gene_id "XLOC_000103"; transcript_id "TCONS_00000175"; exon_number "2"; oId "CUFF.218.1"; tss_id "TSS134";
chr1	Cufflinks	exon	18398714	18400906	.	+	.	gene_id "XLOC_000103"; transcript_id "TCONS_00000175"; exon_number "3"; oId "CUFF.218.1"; tss_id "TSS134";
chr1	Cufflinks	exon	18712323	18712714	.	+	.	gene_id "XLOC_000104"; transcript_id "TCONS_00000176"; exon_number "1"; oId "CUFF.220.1"; tss_id "TSS135";
chr1	Cufflinks	exon	18714910	18715008	.	+	.	gene_id "XLOC_000104"; transcript_id "TCONS_00000176"; exon_number "2"; oId "CUFF.220.1"; tss_id "TSS135";
chr1	Cufflinks	exon	19536995	19537053	.	+	.	gene_id "XLOC_000105"; transcript_id "TCONS_00000177"; exon_number "1"; oId "CUFF.222.1"; tss_id "TSS136";
chr1	Cufflinks	exon	19566751	19567198	.	+	.	gene_id "XLOC_000105"; transcript_id "TCONS_00000177"; exon_number "2"; oId "CUFF.222.1"; tss_id "TSS136";
chr1	Cufflinks	exon	19658090	19658880	.	+	.	gene_id "XLOC_000106"; transcript_id "TCONS_00000178"; exon_number "1"; oId "CUFF.223.1"; tss_id "TSS137";
chr1	Cufflinks	exon	19659263	19660931	.	+	.	gene_id "XLOC_000106"; transcript_id "TCONS_00000178"; exon_number "2"; oId "CUFF.223.1"; tss_id "TSS137";
chr1	Cufflinks	exon	19852670	19852716	.	+	.	gene_id "XLOC_000107"; transcript_id "TCONS_00000179"; exon_number "1"; oId "CUFF.224.1"; tss_id "TSS138";
chr1	Cufflinks	exon	19857995	19858268	.	+	.	gene_id "XLOC_000107"; transcript_id "TCONS_00000179"; exon_number "2"; oId "CUFF.224.1"; tss_id "TSS138";
chr1	Cufflinks	exon	20140860	20141046	.	+	.	gene_id "XLOC_000108"; transcript_id "TCONS_00000180"; exon_number "1"; oId "CUFF.227.1"; tss_id "TSS139";
chr1	Cufflinks	exon	20145736	20145995	.	+	.	gene_id "XLOC_000108"; transcript_id "TCONS_00000180"; exon_number "2"; oId "CUFF.227.1"; tss_id "TSS139";
chr1	Cufflinks	exon	20480831	20480956	.	+	.	gene_id "XLOC_000109"; transcript_id "TCONS_00000181"; exon_number "1"; oId "CUFF.228.1"; tss_id "TSS140";
chr1	Cufflinks	exon	20486105	20487061	.	+	.	gene_id "XLOC_000109"; transcript_id "TCONS_00000181"; exon_number "2"; oId "CUFF.228.1"; tss_id "TSS140";
chr1	Cufflinks	exon	20484185	20485740	.	+	.	gene_id "XLOC_000109"; transcript_id "TCONS_00000182"; exon_number "1"; oId "CUFF.228.2"; tss_id "TSS141";
chr1	Cufflinks	exon	20486123	20487061	.	+	.	gene_id "XLOC_000109"; transcript_id "TCONS_00000182"; exon_number "2"; oId "CUFF.228.2"; tss_id "TSS141";
chr1	Cufflinks	exon	20525484	20525574	.	+	.	gene_id "XLOC_000110"; transcript_id "TCONS_00000183"; exon_number "1"; oId "CUFF.230.1"; tss_id "TSS142";
chr1	Cufflinks	exon	20527038	20527141	.	+	.	gene_id "XLOC_000110"; transcript_id "TCONS_00000183"; exon_number "2"; oId "CUFF.230.1"; tss_id "TSS142";
chr1	Cufflinks	exon	20528158	20529294	.	+	.	gene_id "XLOC_000110"; transcript_id "TCONS_00000183"; exon_number "3"; oId "CUFF.230.1"; tss_id "TSS142";
chr1	Cufflinks	exon	20569588	20569707	.	+	.	gene_id "XLOC_000111"; transcript_id "TCONS_00000184"; exon_number "1"; oId "CUFF.231.1"; tss_id "TSS143";
chr1	Cufflinks	exon	20570789	20571148	.	+	.	gene_id "XLOC_000111"; transcript_id "TCONS_00000184"; exon_number "2"; oId "CUFF.231.1"; tss_id "TSS143";
chr1	Cufflinks	exon	21059373	21059518	.	+	.	gene_id "XLOC_000112"; transcript_id "TCONS_00000185"; exon_number "1"; oId "CUFF.236.1"; tss_id "TSS144";
chr1	Cufflinks	exon	21060293	21060445	.	+	.	gene_id "XLOC_000112"; transcript_id "TCONS_00000185"; exon_number "2"; oId "CUFF.236.1"; tss_id "TSS144";
chr1	Cufflinks	exon	21069480	21069925	.	+	.	gene_id "XLOC_000113"; transcript_id "TCONS_00000186"; exon_number "1"; oId "CUFF.237.1"; tss_id "TSS145";
chr1	Cufflinks	exon	21070330	21070455	.	+	.	gene_id "XLOC_000113"; transcript_id "TCONS_00000186"; exon_number "2"; oId "CUFF.237.1"; tss_id "TSS145";
chr1	Cufflinks	exon	21592575	21592628	.	+	.	gene_id "XLOC_000114"; transcript_id "TCONS_00000187"; exon_number "1"; oId "CUFF.238.1"; tss_id "TSS146";
chr1	Cufflinks	exon	21592983	21593247	.	+	.	gene_id "XLOC_000114"; transcript_id "TCONS_00000187"; exon_number "2"; oId "CUFF.238.1"; tss_id "TSS146";
chr1	Cufflinks	exon	21593341	21593744	.	+	.	gene_id "XLOC_000114"; transcript_id "TCONS_00000187"; exon_number "3"; oId "CUFF.238.1"; tss_id "TSS146";
chr1	Cufflinks	exon	21619783	21620236	.	+	.	gene_id "XLOC_000115"; transcript_id "TCONS_00000188"; exon_number "1"; oId "CUFF.239.1"; tss_id "TSS147";
chr1	Cufflinks	exon	21620427	21620703	.	+	.	gene_id "XLOC_000115"; transcript_id "TCONS_00000188"; exon_number "2"; oId "CUFF.239.1"; tss_id "TSS147";
chr1	Cufflinks	exon	21624520	21626267	.	+	.	gene_id "XLOC_000115"; transcript_id "TCONS_00000188"; exon_number "3"; oId "CUFF.239.1"; tss_id "TSS147";
chr1	Cufflinks	exon	21742391	21742428	.	+	.	gene_id "XLOC_000116"; transcript_id "TCONS_00000189"; exon_number "1"; oId "CUFF.240.1"; tss_id "TSS148";
chr1	Cufflinks	exon	21742819	21743112	.	+	.	gene_id "XLOC_000116"; transcript_id "TCONS_00000189"; exon_number "2"; oId "CUFF.240.1"; tss_id "TSS148";
chr1	Cufflinks	exon	21743711	21743985	.	+	.	gene_id "XLOC_000116"; transcript_id "TCONS_00000189"; exon_number "3"; oId "CUFF.240.1"; tss_id "TSS148";
chr1	Cufflinks	exon	21742815	21743112	.	+	.	gene_id "XLOC_000116"; transcript_id "TCONS_00000190"; exon_number "1"; oId "CUFF.240.2"; tss_id "TSS149";
chr1	Cufflinks	exon	21743465	21743614	.	+	.	gene_id "XLOC_000116"; transcript_id "TCONS_00000190"; exon_number "2"; oId "CUFF.240.2"; tss_id "TSS149";
chr1	Cufflinks	exon	21743711	21743985	.	+	.	gene_id "XLOC_000116"; transcript_id "TCONS_00000190"; exon_number "3"; oId "CUFF.240.2"; tss_id "TSS149";
chr1	Cufflinks	exon	21744782	21744821	.	+	.	gene_id "XLOC_000117"; transcript_id "TCONS_00000191"; exon_number "1"; oId "CUFF.241.1"; tss_id "TSS150";
chr1	Cufflinks	exon	21746322	21746509	.	+	.	gene_id "XLOC_000117"; transcript_id "TCONS_00000191"; exon_number "2"; oId "CUFF.241.1"; tss_id "TSS150";
chr1	Cufflinks	exon	21912965	21913582	.	+	.	gene_id "XLOC_000118"; transcript_id "TCONS_00000192"; exon_number "1"; oId "CUFF.242.1"; tss_id "TSS151";
chr1	Cufflinks	exon	21917478	21917680	.	+	.	gene_id "XLOC_000118"; transcript_id "TCONS_00000192"; exon_number "2"; oId "CUFF.242.1"; tss_id "TSS151";
chr1	Cufflinks	exon	22351681	22351865	.	+	.	gene_id "XLOC_000119"; transcript_id "TCONS_00000193"; exon_number "1"; oId "CUFF.244.1"; tss_id "TSS152";
chr1	Cufflinks	exon	22356773	22357716	.	+	.	gene_id "XLOC_000119"; transcript_id "TCONS_00000193"; exon_number "2"; oId "CUFF.244.1"; tss_id "TSS152";
chr1	Cufflinks	exon	22352004	22352132	.	+	.	gene_id "XLOC_000119"; transcript_id "TCONS_00000194"; exon_number "1"; oId "CUFF.244.2"; tss_id "TSS153";
chr1	Cufflinks	exon	22353907	22354027	.	+	.	gene_id "XLOC_000119"; transcript_id "TCONS_00000194"; exon_number "2"; oId "CUFF.244.2"; tss_id "TSS153";
chr1	Cufflinks	exon	22356773	22357716	.	+	.	gene_id "XLOC_000119"; transcript_id "TCONS_00000194"; exon_number "3"; oId "CUFF.244.2"; tss_id "TSS153";
chr1	Cufflinks	exon	22352027	22352136	.	+	.	gene_id "XLOC_000119"; transcript_id "TCONS_00000195"; exon_number "1"; oId "CUFF.244.3"; tss_id "TSS153";
chr1	Cufflinks	exon	22356773	22357716	.	+	.	gene_id "XLOC_000119"; transcript_id "TCONS_00000195"; exon_number "2"; oId "CUFF.244.3"; tss_id "TSS153";
chr1	Cufflinks	exon	22354832	22354872	.	+	.	gene_id "XLOC_000119"; transcript_id "TCONS_00000196"; exon_number "1"; oId "CUFF.244.4"; tss_id "TSS154";
chr1	Cufflinks	exon	22356773	22357716	.	+	.	gene_id "XLOC_000119"; transcript_id "TCONS_00000196"; exon_number "2"; oId "CUFF.244.4"; tss_id "TSS154";
chr1	Cufflinks	exon	22385690	22386179	.	+	.	gene_id "XLOC_000120"; transcript_id "TCONS_00000198"; exon_number "1"; oId "CUFF.245.2"; tss_id "TSS155";
chr1	Cufflinks	exon	22390491	22390692	.	+	.	gene_id "XLOC_000120"; transcript_id "TCONS_00000198"; exon_number "2"; oId "CUFF.245.2"; tss_id "TSS155";
chr1	Cufflinks	exon	22385690	22386163	.	+	.	gene_id "XLOC_000120"; transcript_id "TCONS_00000197"; exon_number "1"; oId "CUFF.245.1"; tss_id "TSS155";
chr1	Cufflinks	exon	22390477	22390692	.	+	.	gene_id "XLOC_000120"; transcript_id "TCONS_00000197"; exon_number "2"; oId "CUFF.245.1"; tss_id "TSS155";
chr1	Cufflinks	exon	22427106	22427853	.	+	.	gene_id "XLOC_000121"; transcript_id "TCONS_00000199"; exon_number "1"; oId "CUFF.246.1"; tss_id "TSS156";
chr1	Cufflinks	exon	22582820	22582939	.	+	.	gene_id "XLOC_000122"; transcript_id "TCONS_00000200"; exon_number "1"; oId "CUFF.247.1"; tss_id "TSS157";
chr1	Cufflinks	exon	22584152	22584588	.	+	.	gene_id "XLOC_000122"; transcript_id "TCONS_00000200"; exon_number "2"; oId "CUFF.247.1"; tss_id "TSS157";
chr1	Cufflinks	exon	22583495	22583712	.	+	.	gene_id "XLOC_000122"; transcript_id "TCONS_00000201"; exon_number "1"; oId "CUFF.247.2"; tss_id "TSS158";
chr1	Cufflinks	exon	22584152	22584588	.	+	.	gene_id "XLOC_000122"; transcript_id "TCONS_00000201"; exon_number "2"; oId "CUFF.247.2"; tss_id "TSS158";
chr1	Cufflinks	exon	22843967	22844136	.	+	.	gene_id "XLOC_000123"; transcript_id "TCONS_00000202"; exon_number "1"; oId "CUFF.249.1"; tss_id "TSS159";
chr1	Cufflinks	exon	22846099	22846201	.	+	.	gene_id "XLOC_000123"; transcript_id "TCONS_00000202"; exon_number "2"; oId "CUFF.249.1"; tss_id "TSS159";
chr1	Cufflinks	exon	23007533	23007553	.	+	.	gene_id "XLOC_000124"; transcript_id "TCONS_00000203"; exon_number "1"; oId "CUFF.250.1"; tss_id "TSS160";
chr1	Cufflinks	exon	23008544	23008941	.	+	.	gene_id "XLOC_000124"; transcript_id "TCONS_00000203"; exon_number "2"; oId "CUFF.250.1"; tss_id "TSS160";
chr1	Cufflinks	exon	23243175	23247993	.	+	.	gene_id "XLOC_000125"; transcript_id "TCONS_00000204"; exon_number "1"; oId "CUFF.252.1"; tss_id "TSS161";
chr1	Cufflinks	exon	23848422	23848477	.	+	.	gene_id "XLOC_000126"; transcript_id "TCONS_00000205"; exon_number "1"; oId "CUFF.256.1"; tss_id "TSS162";
chr1	Cufflinks	exon	23853422	23853562	.	+	.	gene_id "XLOC_000126"; transcript_id "TCONS_00000205"; exon_number "2"; oId "CUFF.256.1"; tss_id "TSS162";
chr1	Cufflinks	exon	23853897	23854911	.	+	.	gene_id "XLOC_000126"; transcript_id "TCONS_00000205"; exon_number "3"; oId "CUFF.256.1"; tss_id "TSS162";
chr1	Cufflinks	exon	23908137	23908168	.	+	.	gene_id "XLOC_000127"; transcript_id "TCONS_00000206"; exon_number "1"; oId "CUFF.260.1"; tss_id "TSS163";
chr1	Cufflinks	exon	23918972	23919157	.	+	.	gene_id "XLOC_000127"; transcript_id "TCONS_00000206"; exon_number "2"; oId "CUFF.260.1"; tss_id "TSS163";
chr1	Cufflinks	exon	24233601	24233671	.	+	.	gene_id "XLOC_000128"; transcript_id "TCONS_00000207"; exon_number "1"; oId "CUFF.263.1"; tss_id "TSS164";
chr1	Cufflinks	exon	24234237	24234375	.	+	.	gene_id "XLOC_000128"; transcript_id "TCONS_00000207"; exon_number "2"; oId "CUFF.263.1"; tss_id "TSS164";
chr1	Cufflinks	exon	24348319	24348547	.	+	.	gene_id "XLOC_000129"; transcript_id "TCONS_00000208"; exon_number "1"; oId "CUFF.265.1"; tss_id "TSS165";
chr1	Cufflinks	exon	24350157	24350190	.	+	.	gene_id "XLOC_000129"; transcript_id "TCONS_00000208"; exon_number "2"; oId "CUFF.265.1"; tss_id "TSS165";
chr1	Cufflinks	exon	24367325	24367432	.	+	.	gene_id "XLOC_000130"; transcript_id "TCONS_00000209"; exon_number "1"; oId "CUFF.266.1"; tss_id "TSS166";
chr1	Cufflinks	exon	24368767	24368835	.	+	.	gene_id "XLOC_000130"; transcript_id "TCONS_00000209"; exon_number "2"; oId "CUFF.266.1"; tss_id "TSS166";
chr1	Cufflinks	exon	24390537	24390763	.	+	.	gene_id "XLOC_000130"; transcript_id "TCONS_00000209"; exon_number "3"; oId "CUFF.266.1"; tss_id "TSS166";
chr1	Cufflinks	exon	24413240	24413289	.	+	.	gene_id "XLOC_000130"; transcript_id "TCONS_00000209"; exon_number "4"; oId "CUFF.266.1"; tss_id "TSS166";
chr1	Cufflinks	exon	24367343	24367433	.	+	.	gene_id "XLOC_000130"; transcript_id "TCONS_00000210"; exon_number "1"; oId "CUFF.266.2"; tss_id "TSS166";
chr1	Cufflinks	exon	24368768	24368836	.	+	.	gene_id "XLOC_000130"; transcript_id "TCONS_00000210"; exon_number "2"; oId "CUFF.266.2"; tss_id "TSS166";
chr1	Cufflinks	exon	24390537	24390763	.	+	.	gene_id "XLOC_000130"; transcript_id "TCONS_00000210"; exon_number "3"; oId "CUFF.266.2"; tss_id "TSS166";
chr1	Cufflinks	exon	24413240	24413289	.	+	.	gene_id "XLOC_000130"; transcript_id "TCONS_00000210"; exon_number "4"; oId "CUFF.266.2"; tss_id "TSS166";
chr1	Cufflinks	exon	24393264	24393332	.	+	.	gene_id "XLOC_000131"; transcript_id "TCONS_00000211"; exon_number "1"; oId "CUFF.268.1"; tss_id "TSS167";
chr1	Cufflinks	exon	24408240	24408340	.	+	.	gene_id "XLOC_000131"; transcript_id "TCONS_00000211"; exon_number "2"; oId "CUFF.268.1"; tss_id "TSS167";
chr1	Cufflinks	exon	24409765	24410055	.	+	.	gene_id "XLOC_000131"; transcript_id "TCONS_00000211"; exon_number "3"; oId "CUFF.268.1"; tss_id "TSS167";
chr1	Cufflinks	exon	24526730	24526881	.	+	.	gene_id "XLOC_000132"; transcript_id "TCONS_00000213"; exon_number "1"; oId "CUFF.270.2"; tss_id "TSS168";
chr1	Cufflinks	exon	24528954	24529089	.	+	.	gene_id "XLOC_000132"; transcript_id "TCONS_00000213"; exon_number "2"; oId "CUFF.270.2"; tss_id "TSS168";
chr1	Cufflinks	exon	24536623	24538183	.	+	.	gene_id "XLOC_000132"; transcript_id "TCONS_00000213"; exon_number "3"; oId "CUFF.270.2"; tss_id "TSS168";
chr1	Cufflinks	exon	24526730	24526881	.	+	.	gene_id "XLOC_000132"; transcript_id "TCONS_00000212"; exon_number "1"; oId "CUFF.270.1"; tss_id "TSS168";
chr1	Cufflinks	exon	24528953	24529089	.	+	.	gene_id "XLOC_000132"; transcript_id "TCONS_00000212"; exon_number "2"; oId "CUFF.270.1"; tss_id "TSS168";
chr1	Cufflinks	exon	24536623	24538183	.	+	.	gene_id "XLOC_000132"; transcript_id "TCONS_00000212"; exon_number "3"; oId "CUFF.270.1"; tss_id "TSS168";
chr1	Cufflinks	exon	25287836	25288337	.	+	.	gene_id "XLOC_000133"; transcript_id "TCONS_00000214"; exon_number "1"; oId "CUFF.274.1"; tss_id "TSS169";
chr1	Cufflinks	exon	25288538	25288732	.	+	.	gene_id "XLOC_000133"; transcript_id "TCONS_00000214"; exon_number "2"; oId "CUFF.274.1"; tss_id "TSS169";
chr1	Cufflinks	exon	25289466	25289588	.	+	.	gene_id "XLOC_000133"; transcript_id "TCONS_00000214"; exon_number "3"; oId "CUFF.274.1"; tss_id "TSS169";
chr1	Cufflinks	exon	25367664	25367869	.	+	.	gene_id "XLOC_000134"; transcript_id "TCONS_00000215"; exon_number "1"; oId "CUFF.276.1"; tss_id "TSS170";
chr1	Cufflinks	exon	25370204	25370393	.	+	.	gene_id "XLOC_000134"; transcript_id "TCONS_00000215"; exon_number "2"; oId "CUFF.276.1"; tss_id "TSS170";
chr1	Cufflinks	exon	25373221	25373839	.	+	.	gene_id "XLOC_000134"; transcript_id "TCONS_00000215"; exon_number "3"; oId "CUFF.276.1"; tss_id "TSS170";
chr1	Cufflinks	exon	25534630	25534713	.	+	.	gene_id "XLOC_000135"; transcript_id "TCONS_00000216"; exon_number "1"; oId "CUFF.278.1"; tss_id "TSS171";
chr1	Cufflinks	exon	25535025	25535360	.	+	.	gene_id "XLOC_000135"; transcript_id "TCONS_00000216"; exon_number "2"; oId "CUFF.278.1"; tss_id "TSS171";
chr1	Cufflinks	exon	25574328	25574812	.	+	.	gene_id "XLOC_000136"; transcript_id "TCONS_00000217"; exon_number "1"; oId "CUFF.279.1"; tss_id "TSS172";
chr1	Cufflinks	exon	25907969	25908263	.	+	.	gene_id "XLOC_000137"; transcript_id "TCONS_00000218"; exon_number "1"; oId "CUFF.281.1"; tss_id "TSS173";
chr1	Cufflinks	exon	25916660	25916875	.	+	.	gene_id "XLOC_000137"; transcript_id "TCONS_00000218"; exon_number "2"; oId "CUFF.281.1"; tss_id "TSS173";
chr1	Cufflinks	exon	25911767	25911783	.	+	.	gene_id "XLOC_000137"; transcript_id "TCONS_00000219"; exon_number "1"; oId "CUFF.281.2"; tss_id "TSS174";
chr1	Cufflinks	exon	25916660	25916875	.	+	.	gene_id "XLOC_000137"; transcript_id "TCONS_00000219"; exon_number "2"; oId "CUFF.281.2"; tss_id "TSS174";
chr1	Cufflinks	exon	26186104	26186366	.	+	.	gene_id "XLOC_000138"; transcript_id "TCONS_00000220"; exon_number "1"; oId "CUFF.285.1"; tss_id "TSS175";
chr1	Cufflinks	exon	26189326	26189911	.	+	.	gene_id "XLOC_000138"; transcript_id "TCONS_00000220"; exon_number "2"; oId "CUFF.285.1"; tss_id "TSS175";
chr1	Cufflinks	exon	26373156	26373640	.	+	.	gene_id "XLOC_000139"; transcript_id "TCONS_00000221"; exon_number "1"; oId "CUFF.287.1"; tss_id "TSS176";
chr1	Cufflinks	exon	26375135	26375590	.	+	.	gene_id "XLOC_000139"; transcript_id "TCONS_00000221"; exon_number "2"; oId "CUFF.287.1"; tss_id "TSS176";
chr1	Cufflinks	exon	26575392	26575585	.	+	.	gene_id "XLOC_000140"; transcript_id "TCONS_00000222"; exon_number "1"; oId "CUFF.289.1"; tss_id "TSS177";
chr1	Cufflinks	exon	26580470	26580855	.	+	.	gene_id "XLOC_000140"; transcript_id "TCONS_00000222"; exon_number "2"; oId "CUFF.289.1"; tss_id "TSS177";
chr1	Cufflinks	exon	27202624	27202801	.	+	.	gene_id "XLOC_000141"; transcript_id "TCONS_00000223"; exon_number "1"; oId "CUFF.292.1"; tss_id "TSS178";
chr1	Cufflinks	exon	27204609	27204736	.	+	.	gene_id "XLOC_000141"; transcript_id "TCONS_00000223"; exon_number "2"; oId "CUFF.292.1"; tss_id "TSS178";
chr1	Cufflinks	exon	27364505	27364527	.	+	.	gene_id "XLOC_000142"; transcript_id "TCONS_00000224"; exon_number "1"; oId "CUFF.294.1"; tss_id "TSS179";
chr1	Cufflinks	exon	27371709	27371806	.	+	.	gene_id "XLOC_000142"; transcript_id "TCONS_00000224"; exon_number "2"; oId "CUFF.294.1"; tss_id "TSS179";
chr1	Cufflinks	exon	27384889	27385013	.	+	.	gene_id "XLOC_000142"; transcript_id "TCONS_00000224"; exon_number "3"; oId "CUFF.294.1"; tss_id "TSS179";
chr1	Cufflinks	exon	27386505	27391197	.	+	.	gene_id "XLOC_000142"; transcript_id "TCONS_00000224"; exon_number "4"; oId "CUFF.294.1"; tss_id "TSS179";
chr1	Cufflinks	exon	27783709	27783849	.	+	.	gene_id "XLOC_000143"; transcript_id "TCONS_00000225"; exon_number "1"; oId "CUFF.297.1"; tss_id "TSS180";
chr1	Cufflinks	exon	27785807	27786093	.	+	.	gene_id "XLOC_000143"; transcript_id "TCONS_00000225"; exon_number "2"; oId "CUFF.297.1"; tss_id "TSS180";
chr1	Cufflinks	exon	27852316	27852396	.	+	.	gene_id "XLOC_000144"; transcript_id "TCONS_00000226"; exon_number "1"; oId "CUFF.298.1"; tss_id "TSS181";
chr1	Cufflinks	exon	27856871	27857072	.	+	.	gene_id "XLOC_000144"; transcript_id "TCONS_00000226"; exon_number "2"; oId "CUFF.298.1"; tss_id "TSS181";
chr1	Cufflinks	exon	27995979	27996097	.	+	.	gene_id "XLOC_000145"; transcript_id "TCONS_00000227"; exon_number "1"; oId "CUFF.300.1"; tss_id "TSS182";
chr1	Cufflinks	exon	27996418	27996787	.	+	.	gene_id "XLOC_000145"; transcript_id "TCONS_00000227"; exon_number "2"; oId "CUFF.300.1"; tss_id "TSS182";
chr1	Cufflinks	exon	28100369	28100552	.	+	.	gene_id "XLOC_000146"; transcript_id "TCONS_00000228"; exon_number "1"; oId "CUFF.301.1"; tss_id "TSS183";
chr1	Cufflinks	exon	28146494	28146852	.	+	.	gene_id "XLOC_000147"; transcript_id "TCONS_00000229"; exon_number "1"; oId "CUFF.302.1"; tss_id "TSS184";
chr1	Cufflinks	exon	28573655	28574079	.	+	.	gene_id "XLOC_000148"; transcript_id "TCONS_00000230"; exon_number "1"; oId "CUFF.306.1"; tss_id "TSS185";
chr1	Cufflinks	exon	28805408	28805957	.	+	.	gene_id "XLOC_000149"; transcript_id "TCONS_00000231"; exon_number "1"; oId "CUFF.307.1"; tss_id "TSS186";
chr1	Cufflinks	exon	28829152	28829283	.	+	.	gene_id "XLOC_000149"; transcript_id "TCONS_00000231"; exon_number "2"; oId "CUFF.307.1"; tss_id "TSS186";
chr1	Cufflinks	exon	28808449	28810036	.	+	.	gene_id "XLOC_000149"; transcript_id "TCONS_00000232"; exon_number "1"; oId "CUFF.307.2"; tss_id "TSS187";
chr1	Cufflinks	exon	28829010	28829283	.	+	.	gene_id "XLOC_000149"; transcript_id "TCONS_00000232"; exon_number "2"; oId "CUFF.307.2"; tss_id "TSS187";
chr1	Cufflinks	exon	28832492	28832596	.	+	.	gene_id "XLOC_000150"; transcript_id "TCONS_00000233"; exon_number "1"; oId "CUFF.308.1"; tss_id "TSS188";
chr1	Cufflinks	exon	28834640	28834672	.	+	.	gene_id "XLOC_000150"; transcript_id "TCONS_00000233"; exon_number "2"; oId "CUFF.308.1"; tss_id "TSS188";
chr1	Cufflinks	exon	28835342	28837404	.	+	.	gene_id "XLOC_000150"; transcript_id "TCONS_00000233"; exon_number "3"; oId "CUFF.308.1"; tss_id "TSS188";
chr1	Cufflinks	exon	28832863	28834672	.	+	.	gene_id "XLOC_000150"; transcript_id "TCONS_00000234"; exon_number "1"; oId "CUFF.308.2"; tss_id "TSS189";
chr1	Cufflinks	exon	28835342	28837404	.	+	.	gene_id "XLOC_000150"; transcript_id "TCONS_00000234"; exon_number "2"; oId "CUFF.308.2"; tss_id "TSS189";
chr1	Cufflinks	exon	28969740	28970029	.	+	.	gene_id "XLOC_000151"; transcript_id "TCONS_00000235"; exon_number "1"; oId "CUFF.311.1"; tss_id "TSS190";
chr1	Cufflinks	exon	28974709	28975093	.	+	.	gene_id "XLOC_000151"; transcript_id "TCONS_00000235"; exon_number "2"; oId "CUFF.311.1"; tss_id "TSS190";
chr1	Cufflinks	exon	28972603	28972901	.	+	.	gene_id "XLOC_000151"; transcript_id "TCONS_00000236"; exon_number "1"; oId "CUFF.311.2"; tss_id "TSS191";
chr1	Cufflinks	exon	28974705	28975093	.	+	.	gene_id "XLOC_000151"; transcript_id "TCONS_00000236"; exon_number "2"; oId "CUFF.311.2"; tss_id "TSS191";
chr1	Cufflinks	exon	28975112	28975245	.	+	.	gene_id "XLOC_000152"; transcript_id "TCONS_00000237"; exon_number "1"; oId "CUFF.312.1"; tss_id "TSS192";
chr1	Cufflinks	exon	29194087	29195077	.	+	.	gene_id "XLOC_000153"; transcript_id "TCONS_00000239"; exon_number "1"; oId "CUFF.313.2"; tss_id "TSS193";
chr1	Cufflinks	exon	29197025	29197779	.	+	.	gene_id "XLOC_000153"; transcript_id "TCONS_00000239"; exon_number "2"; oId "CUFF.313.2"; tss_id "TSS193";
chr1	Cufflinks	exon	29194087	29195072	.	+	.	gene_id "XLOC_000153"; transcript_id "TCONS_00000238"; exon_number "1"; oId "CUFF.313.1"; tss_id "TSS193";
chr1	Cufflinks	exon	29197019	29197779	.	+	.	gene_id "XLOC_000153"; transcript_id "TCONS_00000238"; exon_number "2"; oId "CUFF.313.1"; tss_id "TSS193";
chr1	Cufflinks	exon	29459862	29460773	.	+	.	gene_id "XLOC_000154"; transcript_id "TCONS_00000240"; exon_number "1"; oId "CUFF.315.1"; tss_id "TSS194";
chr1	Cufflinks	exon	29461193	29461446	.	+	.	gene_id "XLOC_000154"; transcript_id "TCONS_00000240"; exon_number "2"; oId "CUFF.315.1"; tss_id "TSS194";
chr1	Cufflinks	exon	29460742	29460773	.	+	.	gene_id "XLOC_000154"; transcript_id "TCONS_00000241"; exon_number "1"; oId "CUFF.315.2"; tss_id "TSS195";
chr1	Cufflinks	exon	29462262	29462475	.	+	.	gene_id "XLOC_000154"; transcript_id "TCONS_00000241"; exon_number "2"; oId "CUFF.315.2"; tss_id "TSS195";
chr1	Cufflinks	exon	29479001	29479199	.	+	.	gene_id "XLOC_000155"; transcript_id "TCONS_00000242"; exon_number "1"; oId "CUFF.317.1"; tss_id "TSS196";
chr1	Cufflinks	exon	29479383	29479503	.	+	.	gene_id "XLOC_000155"; transcript_id "TCONS_00000242"; exon_number "2"; oId "CUFF.317.1"; tss_id "TSS196";
chr1	Cufflinks	exon	29550445	29550776	.	+	.	gene_id "XLOC_000156"; transcript_id "TCONS_00000243"; exon_number "1"; oId "CUFF.318.1"; tss_id "TSS197";
chr1	Cufflinks	exon	29550977	29551123	.	+	.	gene_id "XLOC_000156"; transcript_id "TCONS_00000243"; exon_number "2"; oId "CUFF.318.1"; tss_id "TSS197";
chr1	Cufflinks	exon	29551235	29551328	.	+	.	gene_id "XLOC_000156"; transcript_id "TCONS_00000243"; exon_number "3"; oId "CUFF.318.1"; tss_id "TSS197";
chr1	Cufflinks	exon	30159178	30159227	.	+	.	gene_id "XLOC_000157"; transcript_id "TCONS_00000244"; exon_number "1"; oId "CUFF.320.1"; tss_id "TSS198";
chr1	Cufflinks	exon	30161236	30161573	.	+	.	gene_id "XLOC_000157"; transcript_id "TCONS_00000244"; exon_number "2"; oId "CUFF.320.1"; tss_id "TSS198";
chr1	Cufflinks	exon	30184549	30184648	.	+	.	gene_id "XLOC_000158"; transcript_id "TCONS_00000245"; exon_number "1"; oId "CUFF.322.1"; tss_id "TSS199";
chr1	Cufflinks	exon	30184757	30185414	.	+	.	gene_id "XLOC_000158"; transcript_id "TCONS_00000245"; exon_number "2"; oId "CUFF.322.1"; tss_id "TSS199";
chr1	Cufflinks	exon	30464332	30464372	.	+	.	gene_id "XLOC_000159"; transcript_id "TCONS_00000246"; exon_number "1"; oId "CUFF.323.1"; tss_id "TSS200";
chr1	Cufflinks	exon	30464875	30465136	.	+	.	gene_id "XLOC_000159"; transcript_id "TCONS_00000246"; exon_number "2"; oId "CUFF.323.1"; tss_id "TSS200";
chr1	Cufflinks	exon	30464337	30464372	.	+	.	gene_id "XLOC_000159"; transcript_id "TCONS_00000247"; exon_number "1"; oId "CUFF.323.2"; tss_id "TSS200";
chr1	Cufflinks	exon	30464675	30465136	.	+	.	gene_id "XLOC_000159"; transcript_id "TCONS_00000247"; exon_number "2"; oId "CUFF.323.2"; tss_id "TSS200";
chr1	Cufflinks	exon	30613110	30613187	.	+	.	gene_id "XLOC_000160"; transcript_id "TCONS_00000248"; exon_number "1"; oId "CUFF.325.1"; tss_id "TSS201";
chr1	Cufflinks	exon	30613982	30614454	.	+	.	gene_id "XLOC_000160"; transcript_id "TCONS_00000248"; exon_number "2"; oId "CUFF.325.1"; tss_id "TSS201";
chr1	Cufflinks	exon	30726193	30726311	.	+	.	gene_id "XLOC_000161"; transcript_id "TCONS_00000249"; exon_number "1"; oId "CUFF.326.1"; tss_id "TSS202";
chr1	Cufflinks	exon	30728826	30728945	.	+	.	gene_id "XLOC_000161"; transcript_id "TCONS_00000249"; exon_number "2"; oId "CUFF.326.1"; tss_id "TSS202";
chr1	Cufflinks	exon	30731265	30734008	.	+	.	gene_id "XLOC_000161"; transcript_id "TCONS_00000249"; exon_number "3"; oId "CUFF.326.1"; tss_id "TSS202";
chr1	Cufflinks	exon	30888672	30888720	.	+	.	gene_id "XLOC_000162"; transcript_id "TCONS_00000250"; exon_number "1"; oId "CUFF.328.1"; tss_id "TSS203";
chr1	Cufflinks	exon	30889694	30889800	.	+	.	gene_id "XLOC_000162"; transcript_id "TCONS_00000250"; exon_number "2"; oId "CUFF.328.1"; tss_id "TSS203";
chr1	Cufflinks	exon	30893631	30893955	.	+	.	gene_id "XLOC_000162"; transcript_id "TCONS_00000250"; exon_number "3"; oId "CUFF.328.1"; tss_id "TSS203";
chr1	Cufflinks	exon	31190940	31191295	.	+	.	gene_id "XLOC_000163"; transcript_id "TCONS_00000251"; exon_number "1"; oId "CUFF.330.1"; tss_id "TSS204";
chr1	Cufflinks	exon	31191351	31194021	.	+	.	gene_id "XLOC_000163"; transcript_id "TCONS_00000251"; exon_number "2"; oId "CUFF.330.1"; tss_id "TSS204";
chr1	Cufflinks	exon	31194135	31194569	.	+	.	gene_id "XLOC_000163"; transcript_id "TCONS_00000251"; exon_number "3"; oId "CUFF.330.1"; tss_id "TSS204";
chr1	Cufflinks	exon	31198582	31198898	.	+	.	gene_id "XLOC_000163"; transcript_id "TCONS_00000251"; exon_number "4"; oId "CUFF.330.1"; tss_id "TSS204";
chr1	Cufflinks	exon	31199090	31199674	.	+	.	gene_id "XLOC_000163"; transcript_id "TCONS_00000251"; exon_number "5"; oId "CUFF.330.1"; tss_id "TSS204";
chr1	Cufflinks	exon	31191619	31192412	.	+	.	gene_id "XLOC_000163"; transcript_id "TCONS_00000252"; exon_number "1"; oId "CUFF.330.2"; tss_id "TSS205";
chr1	Cufflinks	exon	31194135	31194569	.	+	.	gene_id "XLOC_000163"; transcript_id "TCONS_00000252"; exon_number "2"; oId "CUFF.330.2"; tss_id "TSS205";
chr1	Cufflinks	exon	31198582	31198898	.	+	.	gene_id "XLOC_000163"; transcript_id "TCONS_00000252"; exon_number "3"; oId "CUFF.330.2"; tss_id "TSS205";
chr1	Cufflinks	exon	31199090	31199674	.	+	.	gene_id "XLOC_000163"; transcript_id "TCONS_00000252"; exon_number "4"; oId "CUFF.330.2"; tss_id "TSS205";
chr1	Cufflinks	exon	31191629	31192079	.	+	.	gene_id "XLOC_000163"; transcript_id "TCONS_00000253"; exon_number "1"; oId "CUFF.330.3"; tss_id "TSS205";
chr1	Cufflinks	exon	31194135	31194570	.	+	.	gene_id "XLOC_000163"; transcript_id "TCONS_00000253"; exon_number "2"; oId "CUFF.330.3"; tss_id "TSS205";
chr1	Cufflinks	exon	31297075	31297220	.	+	.	gene_id "XLOC_000164"; transcript_id "TCONS_00000254"; exon_number "1"; oId "CUFF.332.1"; tss_id "TSS206";
chr1	Cufflinks	exon	31299452	31299499	.	+	.	gene_id "XLOC_000164"; transcript_id "TCONS_00000254"; exon_number "2"; oId "CUFF.332.1"; tss_id "TSS206";
chr1	Cufflinks	exon	31302595	31302729	.	+	.	gene_id "XLOC_000164"; transcript_id "TCONS_00000254"; exon_number "3"; oId "CUFF.332.1"; tss_id "TSS206";
chr1	Cufflinks	exon	31306353	31307131	.	+	.	gene_id "XLOC_000164"; transcript_id "TCONS_00000254"; exon_number "4"; oId "CUFF.332.1"; tss_id "TSS206";
chr1	Cufflinks	exon	31297522	31297675	.	+	.	gene_id "XLOC_000164"; transcript_id "TCONS_00000255"; exon_number "1"; oId "CUFF.332.2"; tss_id "TSS207";
chr1	Cufflinks	exon	31298978	31299041	.	+	.	gene_id "XLOC_000164"; transcript_id "TCONS_00000255"; exon_number "2"; oId "CUFF.332.2"; tss_id "TSS207";
chr1	Cufflinks	exon	31306353	31307131	.	+	.	gene_id "XLOC_000164"; transcript_id "TCONS_00000255"; exon_number "3"; oId "CUFF.332.2"; tss_id "TSS207";
chr1	Cufflinks	exon	31331005	31331213	.	+	.	gene_id "XLOC_000165"; transcript_id "TCONS_00000256"; exon_number "1"; oId "CUFF.333.1"; tss_id "TSS208";
chr1	Cufflinks	exon	31331564	31333101	.	+	.	gene_id "XLOC_000165"; transcript_id "TCONS_00000256"; exon_number "2"; oId "CUFF.333.1"; tss_id "TSS208";
chr1	Cufflinks	exon	31333698	31333790	.	+	.	gene_id "XLOC_000166"; transcript_id "TCONS_00000257"; exon_number "1"; oId "CUFF.334.1"; tss_id "TSS209";
chr1	Cufflinks	exon	31333893	31334455	.	+	.	gene_id "XLOC_000166"; transcript_id "TCONS_00000257"; exon_number "2"; oId "CUFF.334.1"; tss_id "TSS209";
chr1	Cufflinks	exon	31333755	31333790	.	+	.	gene_id "XLOC_000166"; transcript_id "TCONS_00000258"; exon_number "1"; oId "CUFF.334.2"; tss_id "TSS209";
chr1	Cufflinks	exon	31335208	31335492	.	+	.	gene_id "XLOC_000166"; transcript_id "TCONS_00000258"; exon_number "2"; oId "CUFF.334.2"; tss_id "TSS209";
chr1	Cufflinks	exon	31971841	31972007	.	+	.	gene_id "XLOC_000167"; transcript_id "TCONS_00000259"; exon_number "1"; oId "CUFF.337.1"; tss_id "TSS210";
chr1	Cufflinks	exon	31973035	31973182	.	+	.	gene_id "XLOC_000167"; transcript_id "TCONS_00000259"; exon_number "2"; oId "CUFF.337.1"; tss_id "TSS210";
chr1	Cufflinks	exon	31973317	31974167	.	+	.	gene_id "XLOC_000167"; transcript_id "TCONS_00000259"; exon_number "3"; oId "CUFF.337.1"; tss_id "TSS210";
chr1	Cufflinks	exon	31984036	31984437	.	+	.	gene_id "XLOC_000168"; transcript_id "TCONS_00000260"; exon_number "1"; oId "CUFF.338.1"; tss_id "TSS211";
chr1	Cufflinks	exon	31986547	31986664	.	+	.	gene_id "XLOC_000168"; transcript_id "TCONS_00000260"; exon_number "2"; oId "CUFF.338.1"; tss_id "TSS211";
chr1	Cufflinks	exon	31987626	31988326	.	+	.	gene_id "XLOC_000168"; transcript_id "TCONS_00000260"; exon_number "3"; oId "CUFF.338.1"; tss_id "TSS211";
chr1	Cufflinks	exon	31988432	31989846	.	+	.	gene_id "XLOC_000168"; transcript_id "TCONS_00000260"; exon_number "4"; oId "CUFF.338.1"; tss_id "TSS211";
chr1	Cufflinks	exon	32109650	32109897	.	+	.	gene_id "XLOC_000169"; transcript_id "TCONS_00000263"; exon_number "1"; oId "CUFF.340.3"; tss_id "TSS212";
chr1	Cufflinks	exon	32117450	32117589	.	+	.	gene_id "XLOC_000169"; transcript_id "TCONS_00000263"; exon_number "2"; oId "CUFF.340.3"; tss_id "TSS212";
chr1	Cufflinks	exon	32117712	32117845	.	+	.	gene_id "XLOC_000169"; transcript_id "TCONS_00000263"; exon_number "3"; oId "CUFF.340.3"; tss_id "TSS212";
chr1	Cufflinks	exon	32121512	32121645	.	+	.	gene_id "XLOC_000169"; transcript_id "TCONS_00000263"; exon_number "4"; oId "CUFF.340.3"; tss_id "TSS212";
chr1	Cufflinks	exon	32122498	32122662	.	+	.	gene_id "XLOC_000169"; transcript_id "TCONS_00000263"; exon_number "5"; oId "CUFF.340.3"; tss_id "TSS212";
chr1	Cufflinks	exon	32125299	32125539	.	+	.	gene_id "XLOC_000169"; transcript_id "TCONS_00000263"; exon_number "6"; oId "CUFF.340.3"; tss_id "TSS212";
chr1	Cufflinks	exon	32109650	32109897	.	+	.	gene_id "XLOC_000169"; transcript_id "TCONS_00000262"; exon_number "1"; oId "CUFF.340.2"; tss_id "TSS212";
chr1	Cufflinks	exon	32117450	32117589	.	+	.	gene_id "XLOC_000169"; transcript_id "TCONS_00000262"; exon_number "2"; oId "CUFF.340.2"; tss_id "TSS212";
chr1	Cufflinks	exon	32122498	32122662	.	+	.	gene_id "XLOC_000169"; transcript_id "TCONS_00000262"; exon_number "3"; oId "CUFF.340.2"; tss_id "TSS212";
chr1	Cufflinks	exon	32125299	32125539	.	+	.	gene_id "XLOC_000169"; transcript_id "TCONS_00000262"; exon_number "4"; oId "CUFF.340.2"; tss_id "TSS212";
chr1	Cufflinks	exon	32109650	32109897	.	+	.	gene_id "XLOC_000169"; transcript_id "TCONS_00000261"; exon_number "1"; oId "CUFF.340.1"; tss_id "TSS212";
chr1	Cufflinks	exon	32117450	32117589	.	+	.	gene_id "XLOC_000169"; transcript_id "TCONS_00000261"; exon_number "2"; oId "CUFF.340.1"; tss_id "TSS212";
chr1	Cufflinks	exon	32121553	32121786	.	+	.	gene_id "XLOC_000169"; transcript_id "TCONS_00000261"; exon_number "3"; oId "CUFF.340.1"; tss_id "TSS212";
chr1	Cufflinks	exon	32125299	32125539	.	+	.	gene_id "XLOC_000169"; transcript_id "TCONS_00000261"; exon_number "4"; oId "CUFF.340.1"; tss_id "TSS212";
chr1	Cufflinks	exon	32110295	32110447	.	+	.	gene_id "XLOC_000169"; transcript_id "TCONS_00000264"; exon_number "1"; oId "CUFF.340.4"; tss_id "TSS213";
chr1	Cufflinks	exon	32114646	32114972	.	+	.	gene_id "XLOC_000169"; transcript_id "TCONS_00000264"; exon_number "2"; oId "CUFF.340.4"; tss_id "TSS213";
chr1	Cufflinks	exon	32110361	32110447	.	+	.	gene_id "XLOC_000169"; transcript_id "TCONS_00000265"; exon_number "1"; oId "CUFF.340.5"; tss_id "TSS213";
chr1	Cufflinks	exon	32117450	32117589	.	+	.	gene_id "XLOC_000169"; transcript_id "TCONS_00000265"; exon_number "2"; oId "CUFF.340.5"; tss_id "TSS213";
chr1	Cufflinks	exon	32122498	32122662	.	+	.	gene_id "XLOC_000169"; transcript_id "TCONS_00000265"; exon_number "3"; oId "CUFF.340.5"; tss_id "TSS213";
chr1	Cufflinks	exon	32125299	32125539	.	+	.	gene_id "XLOC_000169"; transcript_id "TCONS_00000265"; exon_number "4"; oId "CUFF.340.5"; tss_id "TSS213";
chr1	Cufflinks	exon	32110612	32110721	.	+	.	gene_id "XLOC_000169"; transcript_id "TCONS_00000266"; exon_number "1"; oId "CUFF.340.6"; tss_id "TSS214";
chr1	Cufflinks	exon	32117450	32117589	.	+	.	gene_id "XLOC_000169"; transcript_id "TCONS_00000266"; exon_number "2"; oId "CUFF.340.6"; tss_id "TSS214";
chr1	Cufflinks	exon	32122498	32122662	.	+	.	gene_id "XLOC_000169"; transcript_id "TCONS_00000266"; exon_number "3"; oId "CUFF.340.6"; tss_id "TSS214";
chr1	Cufflinks	exon	32125255	32125539	.	+	.	gene_id "XLOC_000169"; transcript_id "TCONS_00000266"; exon_number "4"; oId "CUFF.340.6"; tss_id "TSS214";
chr1	Cufflinks	exon	32110618	32110747	.	+	.	gene_id "XLOC_000169"; transcript_id "TCONS_00000267"; exon_number "1"; oId "CUFF.340.7"; tss_id "TSS214";
chr1	Cufflinks	exon	32117450	32117589	.	+	.	gene_id "XLOC_000169"; transcript_id "TCONS_00000267"; exon_number "2"; oId "CUFF.340.7"; tss_id "TSS214";
chr1	Cufflinks	exon	32122498	32122662	.	+	.	gene_id "XLOC_000169"; transcript_id "TCONS_00000267"; exon_number "3"; oId "CUFF.340.7"; tss_id "TSS214";
chr1	Cufflinks	exon	32125255	32125539	.	+	.	gene_id "XLOC_000169"; transcript_id "TCONS_00000267"; exon_number "4"; oId "CUFF.340.7"; tss_id "TSS214";
chr1	Cufflinks	exon	32110637	32110747	.	+	.	gene_id "XLOC_000169"; transcript_id "TCONS_00000268"; exon_number "1"; oId "CUFF.340.8"; tss_id "TSS214";
chr1	Cufflinks	exon	32117450	32117589	.	+	.	gene_id "XLOC_000169"; transcript_id "TCONS_00000268"; exon_number "2"; oId "CUFF.340.8"; tss_id "TSS214";
chr1	Cufflinks	exon	32122498	32122662	.	+	.	gene_id "XLOC_000169"; transcript_id "TCONS_00000268"; exon_number "3"; oId "CUFF.340.8"; tss_id "TSS214";
chr1	Cufflinks	exon	32125299	32125539	.	+	.	gene_id "XLOC_000169"; transcript_id "TCONS_00000268"; exon_number "4"; oId "CUFF.340.8"; tss_id "TSS214";
chr1	Cufflinks	exon	32110650	32110739	.	+	.	gene_id "XLOC_000169"; transcript_id "TCONS_00000270"; exon_number "1"; oId "CUFF.340.9"; tss_id "TSS214";
chr1	Cufflinks	exon	32117450	32117589	.	+	.	gene_id "XLOC_000169"; transcript_id "TCONS_00000270"; exon_number "2"; oId "CUFF.340.9"; tss_id "TSS214";
chr1	Cufflinks	exon	32121553	32121645	.	+	.	gene_id "XLOC_000169"; transcript_id "TCONS_00000270"; exon_number "3"; oId "CUFF.340.9"; tss_id "TSS214";
chr1	Cufflinks	exon	32122498	32122662	.	+	.	gene_id "XLOC_000169"; transcript_id "TCONS_00000270"; exon_number "4"; oId "CUFF.340.9"; tss_id "TSS214";
chr1	Cufflinks	exon	32125299	32125539	.	+	.	gene_id "XLOC_000169"; transcript_id "TCONS_00000270"; exon_number "5"; oId "CUFF.340.9"; tss_id "TSS214";
chr1	Cufflinks	exon	32110650	32110747	.	+	.	gene_id "XLOC_000169"; transcript_id "TCONS_00000269"; exon_number "1"; oId "CUFF.340.10"; tss_id "TSS214";
chr1	Cufflinks	exon	32117450	32117589	.	+	.	gene_id "XLOC_000169"; transcript_id "TCONS_00000269"; exon_number "2"; oId "CUFF.340.10"; tss_id "TSS214";
chr1	Cufflinks	exon	32121553	32121645	.	+	.	gene_id "XLOC_000169"; transcript_id "TCONS_00000269"; exon_number "3"; oId "CUFF.340.10"; tss_id "TSS214";
chr1	Cufflinks	exon	32122498	32122662	.	+	.	gene_id "XLOC_000169"; transcript_id "TCONS_00000269"; exon_number "4"; oId "CUFF.340.10"; tss_id "TSS214";
chr1	Cufflinks	exon	32125255	32125539	.	+	.	gene_id "XLOC_000169"; transcript_id "TCONS_00000269"; exon_number "5"; oId "CUFF.340.10"; tss_id "TSS214";
chr1	Cufflinks	exon	32110864	32110983	.	+	.	gene_id "XLOC_000169"; transcript_id "TCONS_00000272"; exon_number "1"; oId "CUFF.340.12"; tss_id "TSS215";
chr1	Cufflinks	exon	32117450	32117589	.	+	.	gene_id "XLOC_000169"; transcript_id "TCONS_00000272"; exon_number "2"; oId "CUFF.340.12"; tss_id "TSS215";
chr1	Cufflinks	exon	32121553	32121645	.	+	.	gene_id "XLOC_000169"; transcript_id "TCONS_00000272"; exon_number "3"; oId "CUFF.340.12"; tss_id "TSS215";
chr1	Cufflinks	exon	32122498	32122662	.	+	.	gene_id "XLOC_000169"; transcript_id "TCONS_00000272"; exon_number "4"; oId "CUFF.340.12"; tss_id "TSS215";
chr1	Cufflinks	exon	32125255	32125539	.	+	.	gene_id "XLOC_000169"; transcript_id "TCONS_00000272"; exon_number "5"; oId "CUFF.340.12"; tss_id "TSS215";
chr1	Cufflinks	exon	32110864	32110983	.	+	.	gene_id "XLOC_000169"; transcript_id "TCONS_00000271"; exon_number "1"; oId "CUFF.340.11"; tss_id "TSS215";
chr1	Cufflinks	exon	32117450	32117589	.	+	.	gene_id "XLOC_000169"; transcript_id "TCONS_00000271"; exon_number "2"; oId "CUFF.340.11"; tss_id "TSS215";
chr1	Cufflinks	exon	32121553	32121786	.	+	.	gene_id "XLOC_000169"; transcript_id "TCONS_00000271"; exon_number "3"; oId "CUFF.340.11"; tss_id "TSS215";
chr1	Cufflinks	exon	32122498	32122662	.	+	.	gene_id "XLOC_000169"; transcript_id "TCONS_00000271"; exon_number "4"; oId "CUFF.340.11"; tss_id "TSS215";
chr1	Cufflinks	exon	32125299	32125539	.	+	.	gene_id "XLOC_000169"; transcript_id "TCONS_00000271"; exon_number "5"; oId "CUFF.340.11"; tss_id "TSS215";
chr1	Cufflinks	exon	32110889	32110983	.	+	.	gene_id "XLOC_000169"; transcript_id "TCONS_00000273"; exon_number "1"; oId "CUFF.340.13"; tss_id "TSS215";
chr1	Cufflinks	exon	32117450	32117589	.	+	.	gene_id "XLOC_000169"; transcript_id "TCONS_00000273"; exon_number "2"; oId "CUFF.340.13"; tss_id "TSS215";
chr1	Cufflinks	exon	32122498	32122662	.	+	.	gene_id "XLOC_000169"; transcript_id "TCONS_00000273"; exon_number "3"; oId "CUFF.340.13"; tss_id "TSS215";
chr1	Cufflinks	exon	32125255	32125539	.	+	.	gene_id "XLOC_000169"; transcript_id "TCONS_00000273"; exon_number "4"; oId "CUFF.340.13"; tss_id "TSS215";
chr1	Cufflinks	exon	32110897	32110983	.	+	.	gene_id "XLOC_000169"; transcript_id "TCONS_00000275"; exon_number "1"; oId "CUFF.340.15"; tss_id "TSS215";
chr1	Cufflinks	exon	32117450	32117589	.	+	.	gene_id "XLOC_000169"; transcript_id "TCONS_00000275"; exon_number "2"; oId "CUFF.340.15"; tss_id "TSS215";
chr1	Cufflinks	exon	32121553	32121645	.	+	.	gene_id "XLOC_000169"; transcript_id "TCONS_00000275"; exon_number "3"; oId "CUFF.340.15"; tss_id "TSS215";
chr1	Cufflinks	exon	32122498	32122662	.	+	.	gene_id "XLOC_000169"; transcript_id "TCONS_00000275"; exon_number "4"; oId "CUFF.340.15"; tss_id "TSS215";
chr1	Cufflinks	exon	32125299	32125539	.	+	.	gene_id "XLOC_000169"; transcript_id "TCONS_00000275"; exon_number "5"; oId "CUFF.340.15"; tss_id "TSS215";
chr1	Cufflinks	exon	32110897	32110983	.	+	.	gene_id "XLOC_000169"; transcript_id "TCONS_00000274"; exon_number "1"; oId "CUFF.340.14"; tss_id "TSS215";
chr1	Cufflinks	exon	32117450	32117589	.	+	.	gene_id "XLOC_000169"; transcript_id "TCONS_00000274"; exon_number "2"; oId "CUFF.340.14"; tss_id "TSS215";
chr1	Cufflinks	exon	32121512	32121645	.	+	.	gene_id "XLOC_000169"; transcript_id "TCONS_00000274"; exon_number "3"; oId "CUFF.340.14"; tss_id "TSS215";
chr1	Cufflinks	exon	32122498	32122662	.	+	.	gene_id "XLOC_000169"; transcript_id "TCONS_00000274"; exon_number "4"; oId "CUFF.340.14"; tss_id "TSS215";
chr1	Cufflinks	exon	32125299	32125539	.	+	.	gene_id "XLOC_000169"; transcript_id "TCONS_00000274"; exon_number "5"; oId "CUFF.340.14"; tss_id "TSS215";
chr1	Cufflinks	exon	32110923	32110983	.	+	.	gene_id "XLOC_000169"; transcript_id "TCONS_00000276"; exon_number "1"; oId "CUFF.340.16"; tss_id "TSS215";
chr1	Cufflinks	exon	32117450	32117589	.	+	.	gene_id "XLOC_000169"; transcript_id "TCONS_00000276"; exon_number "2"; oId "CUFF.340.16"; tss_id "TSS215";
chr1	Cufflinks	exon	32122498	32122662	.	+	.	gene_id "XLOC_000169"; transcript_id "TCONS_00000276"; exon_number "3"; oId "CUFF.340.16"; tss_id "TSS215";
chr1	Cufflinks	exon	32125299	32125539	.	+	.	gene_id "XLOC_000169"; transcript_id "TCONS_00000276"; exon_number "4"; oId "CUFF.340.16"; tss_id "TSS215";
chr1	Cufflinks	exon	32121710	32121786	.	+	.	gene_id "XLOC_000169"; transcript_id "TCONS_00000277"; exon_number "1"; oId "CUFF.340.17"; tss_id "TSS216";
chr1	Cufflinks	exon	32125255	32125539	.	+	.	gene_id "XLOC_000169"; transcript_id "TCONS_00000277"; exon_number "2"; oId "CUFF.340.17"; tss_id "TSS216";
chr1	Cufflinks	exon	32254731	32255085	.	+	.	gene_id "XLOC_000170"; transcript_id "TCONS_00000278"; exon_number "1"; oId "CUFF.341.1"; tss_id "TSS217";
chr1	Cufflinks	exon	32256742	32256923	.	+	.	gene_id "XLOC_000170"; transcript_id "TCONS_00000278"; exon_number "2"; oId "CUFF.341.1"; tss_id "TSS217";
chr1	Cufflinks	exon	32398621	32398811	.	+	.	gene_id "XLOC_000171"; transcript_id "TCONS_00000279"; exon_number "1"; oId "CUFF.344.1"; tss_id "TSS218";
chr1	Cufflinks	exon	32399251	32399576	.	+	.	gene_id "XLOC_000171"; transcript_id "TCONS_00000279"; exon_number "2"; oId "CUFF.344.1"; tss_id "TSS218";
chr1	Cufflinks	exon	32636334	32636807	.	+	.	gene_id "XLOC_000172"; transcript_id "TCONS_00000280"; exon_number "1"; oId "CUFF.346.1"; tss_id "TSS219";
chr1	Cufflinks	exon	32641977	32642169	.	+	.	gene_id "XLOC_000172"; transcript_id "TCONS_00000280"; exon_number "2"; oId "CUFF.346.1"; tss_id "TSS219";
chr1	Cufflinks	exon	32813111	32813141	.	+	.	gene_id "XLOC_000173"; transcript_id "TCONS_00000281"; exon_number "1"; oId "CUFF.349.1"; tss_id "TSS220";
chr1	Cufflinks	exon	32814007	32814381	.	+	.	gene_id "XLOC_000173"; transcript_id "TCONS_00000281"; exon_number "2"; oId "CUFF.349.1"; tss_id "TSS220";
chr1	Cufflinks	exon	33394669	33395658	.	+	.	gene_id "XLOC_000174"; transcript_id "TCONS_00000282"; exon_number "1"; oId "CUFF.354.1"; tss_id "TSS221";
chr1	Cufflinks	exon	33399756	33399878	.	+	.	gene_id "XLOC_000174"; transcript_id "TCONS_00000282"; exon_number "2"; oId "CUFF.354.1"; tss_id "TSS221";
chr1	Cufflinks	exon	33452676	33452920	.	+	.	gene_id "XLOC_000175"; transcript_id "TCONS_00000283"; exon_number "1"; oId "CUFF.355.1"; tss_id "TSS222";
chr1	Cufflinks	exon	33496636	33498070	.	+	.	gene_id "XLOC_000175"; transcript_id "TCONS_00000283"; exon_number "2"; oId "CUFF.355.1"; tss_id "TSS222";
chr1	Cufflinks	exon	33726813	33727281	.	+	.	gene_id "XLOC_000176"; transcript_id "TCONS_00000284"; exon_number "1"; oId "CUFF.357.1"; tss_id "TSS223";
chr1	Cufflinks	exon	33772967	33773038	.	+	.	gene_id "XLOC_000177"; transcript_id "TCONS_00000285"; exon_number "1"; oId "CUFF.358.1"; tss_id "TSS224";
chr1	Cufflinks	exon	33790781	33791644	.	+	.	gene_id "XLOC_000177"; transcript_id "TCONS_00000285"; exon_number "2"; oId "CUFF.358.1"; tss_id "TSS224";
chr1	Cufflinks	exon	33772972	33773050	.	+	.	gene_id "XLOC_000177"; transcript_id "TCONS_00000286"; exon_number "1"; oId "CUFF.358.2"; tss_id "TSS224";
chr1	Cufflinks	exon	33780291	33780424	.	+	.	gene_id "XLOC_000177"; transcript_id "TCONS_00000286"; exon_number "2"; oId "CUFF.358.2"; tss_id "TSS224";
chr1	Cufflinks	exon	33791222	33791644	.	+	.	gene_id "XLOC_000177"; transcript_id "TCONS_00000286"; exon_number "3"; oId "CUFF.358.2"; tss_id "TSS224";
chr1	Cufflinks	exon	33780348	33780424	.	+	.	gene_id "XLOC_000177"; transcript_id "TCONS_00000287"; exon_number "1"; oId "CUFF.358.3"; tss_id "TSS225";
chr1	Cufflinks	exon	33790781	33791644	.	+	.	gene_id "XLOC_000177"; transcript_id "TCONS_00000287"; exon_number "2"; oId "CUFF.358.3"; tss_id "TSS225";
chr1	Cufflinks	exon	33815953	33816048	.	+	.	gene_id "XLOC_000178"; transcript_id "TCONS_00000288"; exon_number "1"; oId "CUFF.359.1"; tss_id "TSS226";
chr1	Cufflinks	exon	33824462	33824675	.	+	.	gene_id "XLOC_000178"; transcript_id "TCONS_00000288"; exon_number "2"; oId "CUFF.359.1"; tss_id "TSS226";
chr1	Cufflinks	exon	33828667	33828846	.	+	.	gene_id "XLOC_000178"; transcript_id "TCONS_00000288"; exon_number "3"; oId "CUFF.359.1"; tss_id "TSS226";
chr1	Cufflinks	exon	34334554	34334650	.	+	.	gene_id "XLOC_000179"; transcript_id "TCONS_00000289"; exon_number "1"; oId "CUFF.360.1"; tss_id "TSS227";
chr1	Cufflinks	exon	34334804	34334938	.	+	.	gene_id "XLOC_000179"; transcript_id "TCONS_00000289"; exon_number "2"; oId "CUFF.360.1"; tss_id "TSS227";
chr1	Cufflinks	exon	34336473	34336609	.	+	.	gene_id "XLOC_000179"; transcript_id "TCONS_00000289"; exon_number "3"; oId "CUFF.360.1"; tss_id "TSS227";
chr1	Cufflinks	exon	34341067	34341193	.	+	.	gene_id "XLOC_000179"; transcript_id "TCONS_00000289"; exon_number "4"; oId "CUFF.360.1"; tss_id "TSS227";
chr1	Cufflinks	exon	34343771	34343951	.	+	.	gene_id "XLOC_000179"; transcript_id "TCONS_00000289"; exon_number "5"; oId "CUFF.360.1"; tss_id "TSS227";
chr1	Cufflinks	exon	34347764	34347835	.	+	.	gene_id "XLOC_000179"; transcript_id "TCONS_00000289"; exon_number "6"; oId "CUFF.360.1"; tss_id "TSS227";
chr1	Cufflinks	exon	34350171	34350415	.	+	.	gene_id "XLOC_000179"; transcript_id "TCONS_00000289"; exon_number "7"; oId "CUFF.360.1"; tss_id "TSS227";
chr1	Cufflinks	exon	34350687	34351059	.	+	.	gene_id "XLOC_000179"; transcript_id "TCONS_00000289"; exon_number "8"; oId "CUFF.360.1"; tss_id "TSS227";
chr1	Cufflinks	exon	34335798	34336095	.	+	.	gene_id "XLOC_000179"; transcript_id "TCONS_00000290"; exon_number "1"; oId "CUFF.360.2"; tss_id "TSS228";
chr1	Cufflinks	exon	34336473	34336609	.	+	.	gene_id "XLOC_000179"; transcript_id "TCONS_00000290"; exon_number "2"; oId "CUFF.360.2"; tss_id "TSS228";
chr1	Cufflinks	exon	34339149	34339412	.	+	.	gene_id "XLOC_000179"; transcript_id "TCONS_00000290"; exon_number "3"; oId "CUFF.360.2"; tss_id "TSS228";
chr1	Cufflinks	exon	34335827	34336025	.	+	.	gene_id "XLOC_000179"; transcript_id "TCONS_00000292"; exon_number "1"; oId "CUFF.360.4"; tss_id "TSS228";
chr1	Cufflinks	exon	34336473	34336609	.	+	.	gene_id "XLOC_000179"; transcript_id "TCONS_00000292"; exon_number "2"; oId "CUFF.360.4"; tss_id "TSS228";
chr1	Cufflinks	exon	34339203	34339412	.	+	.	gene_id "XLOC_000179"; transcript_id "TCONS_00000292"; exon_number "3"; oId "CUFF.360.4"; tss_id "TSS228";
chr1	Cufflinks	exon	34335827	34336025	.	+	.	gene_id "XLOC_000179"; transcript_id "TCONS_00000291"; exon_number "1"; oId "CUFF.360.3"; tss_id "TSS228";
chr1	Cufflinks	exon	34336473	34336609	.	+	.	gene_id "XLOC_000179"; transcript_id "TCONS_00000291"; exon_number "2"; oId "CUFF.360.3"; tss_id "TSS228";
chr1	Cufflinks	exon	34339146	34339412	.	+	.	gene_id "XLOC_000179"; transcript_id "TCONS_00000291"; exon_number "3"; oId "CUFF.360.3"; tss_id "TSS228";
chr1	Cufflinks	exon	34336152	34336609	.	+	.	gene_id "XLOC_000179"; transcript_id "TCONS_00000293"; exon_number "1"; oId "CUFF.360.5"; tss_id "TSS229";
chr1	Cufflinks	exon	34339149	34339412	.	+	.	gene_id "XLOC_000179"; transcript_id "TCONS_00000293"; exon_number "2"; oId "CUFF.360.5"; tss_id "TSS229";
chr1	Cufflinks	exon	34341067	34341193	.	+	.	gene_id "XLOC_000179"; transcript_id "TCONS_00000294"; exon_number "1"; oId "CUFF.360.6"; tss_id "TSS230";
chr1	Cufflinks	exon	34343771	34343951	.	+	.	gene_id "XLOC_000179"; transcript_id "TCONS_00000294"; exon_number "2"; oId "CUFF.360.6"; tss_id "TSS230";
chr1	Cufflinks	exon	34350687	34351059	.	+	.	gene_id "XLOC_000179"; transcript_id "TCONS_00000294"; exon_number "3"; oId "CUFF.360.6"; tss_id "TSS230";
chr1	Cufflinks	exon	34830406	34830538	.	+	.	gene_id "XLOC_000180"; transcript_id "TCONS_00000295"; exon_number "1"; oId "CUFF.361.1"; tss_id "TSS231";
chr1	Cufflinks	exon	34833587	34833852	.	+	.	gene_id "XLOC_000180"; transcript_id "TCONS_00000295"; exon_number "2"; oId "CUFF.361.1"; tss_id "TSS231";
chr1	Cufflinks	exon	35316295	35316750	.	+	.	gene_id "XLOC_000181"; transcript_id "TCONS_00000296"; exon_number "1"; oId "CUFF.364.1"; tss_id "TSS232";
chr1	Cufflinks	exon	35316893	35317156	.	+	.	gene_id "XLOC_000181"; transcript_id "TCONS_00000296"; exon_number "2"; oId "CUFF.364.1"; tss_id "TSS232";
chr1	Cufflinks	exon	36057977	36058057	.	+	.	gene_id "XLOC_000182"; transcript_id "TCONS_00000297"; exon_number "1"; oId "CUFF.369.1"; tss_id "TSS233";
chr1	Cufflinks	exon	36058902	36059256	.	+	.	gene_id "XLOC_000182"; transcript_id "TCONS_00000297"; exon_number "2"; oId "CUFF.369.1"; tss_id "TSS233";
chr1	Cufflinks	exon	36133845	36133998	.	+	.	gene_id "XLOC_000183"; transcript_id "TCONS_00000298"; exon_number "1"; oId "CUFF.371.1"; tss_id "TSS234";
chr1	Cufflinks	exon	36134530	36134778	.	+	.	gene_id "XLOC_000183"; transcript_id "TCONS_00000298"; exon_number "2"; oId "CUFF.371.1"; tss_id "TSS234";
chr1	Cufflinks	exon	36204990	36205114	.	+	.	gene_id "XLOC_000184"; transcript_id "TCONS_00000299"; exon_number "1"; oId "CUFF.372.1"; tss_id "TSS235";
chr1	Cufflinks	exon	36208764	36209177	.	+	.	gene_id "XLOC_000184"; transcript_id "TCONS_00000299"; exon_number "2"; oId "CUFF.372.1"; tss_id "TSS235";
chr1	Cufflinks	exon	36916215	36916231	.	+	.	gene_id "XLOC_000185"; transcript_id "TCONS_00000300"; exon_number "1"; oId "CUFF.376.1"; tss_id "TSS236";
chr1	Cufflinks	exon	36916578	36917200	.	+	.	gene_id "XLOC_000185"; transcript_id "TCONS_00000300"; exon_number "2"; oId "CUFF.376.1"; tss_id "TSS236";
chr1	Cufflinks	exon	37235456	37235495	.	+	.	gene_id "XLOC_000186"; transcript_id "TCONS_00000301"; exon_number "1"; oId "CUFF.377.1"; tss_id "TSS237";
chr1	Cufflinks	exon	37238736	37238914	.	+	.	gene_id "XLOC_000186"; transcript_id "TCONS_00000301"; exon_number "2"; oId "CUFF.377.1"; tss_id "TSS237";
chr1	Cufflinks	exon	37241081	37241369	.	+	.	gene_id "XLOC_000186"; transcript_id "TCONS_00000301"; exon_number "3"; oId "CUFF.377.1"; tss_id "TSS237";
chr1	Cufflinks	exon	38326369	38326763	.	+	.	gene_id "XLOC_000187"; transcript_id "TCONS_00000302"; exon_number "1"; oId "CUFF.381.1"; tss_id "TSS238";
chr1	Cufflinks	exon	38327167	38327252	.	+	.	gene_id "XLOC_000187"; transcript_id "TCONS_00000302"; exon_number "2"; oId "CUFF.381.1"; tss_id "TSS238";
chr1	Cufflinks	exon	38512986	38513286	.	+	.	gene_id "XLOC_000188"; transcript_id "TCONS_00000303"; exon_number "1"; oId "CUFF.382.1"; tss_id "TSS239";
chr1	Cufflinks	exon	38568096	38568168	.	+	.	gene_id "XLOC_000188"; transcript_id "TCONS_00000303"; exon_number "2"; oId "CUFF.382.1"; tss_id "TSS239";
chr1	Cufflinks	exon	38569218	38569333	.	+	.	gene_id "XLOC_000188"; transcript_id "TCONS_00000303"; exon_number "3"; oId "CUFF.382.1"; tss_id "TSS239";
chr1	Cufflinks	exon	38571304	38571406	.	+	.	gene_id "XLOC_000188"; transcript_id "TCONS_00000303"; exon_number "4"; oId "CUFF.382.1"; tss_id "TSS239";
chr1	Cufflinks	exon	38513097	38513286	.	+	.	gene_id "XLOC_000188"; transcript_id "TCONS_00000304"; exon_number "1"; oId "CUFF.382.2"; tss_id "TSS240";
chr1	Cufflinks	exon	38568089	38568168	.	+	.	gene_id "XLOC_000188"; transcript_id "TCONS_00000304"; exon_number "2"; oId "CUFF.382.2"; tss_id "TSS240";
chr1	Cufflinks	exon	38569218	38569333	.	+	.	gene_id "XLOC_000188"; transcript_id "TCONS_00000304"; exon_number "3"; oId "CUFF.382.2"; tss_id "TSS240";
chr1	Cufflinks	exon	38571304	38571424	.	+	.	gene_id "XLOC_000188"; transcript_id "TCONS_00000304"; exon_number "4"; oId "CUFF.382.2"; tss_id "TSS240";
chr1	Cufflinks	exon	38584632	38584697	.	+	.	gene_id "XLOC_000188"; transcript_id "TCONS_00000304"; exon_number "5"; oId "CUFF.382.2"; tss_id "TSS240";
chr1	Cufflinks	exon	38607365	38607386	.	+	.	gene_id "XLOC_000189"; transcript_id "TCONS_00000305"; exon_number "1"; oId "CUFF.383.1"; tss_id "TSS241";
chr1	Cufflinks	exon	38627365	38627495	.	+	.	gene_id "XLOC_000189"; transcript_id "TCONS_00000305"; exon_number "2"; oId "CUFF.383.1"; tss_id "TSS241";
chr1	Cufflinks	exon	38627951	38628221	.	+	.	gene_id "XLOC_000189"; transcript_id "TCONS_00000305"; exon_number "3"; oId "CUFF.383.1"; tss_id "TSS241";
chr1	Cufflinks	exon	38658716	38658760	.	+	.	gene_id "XLOC_000190"; transcript_id "TCONS_00000306"; exon_number "1"; oId "CUFF.384.1"; tss_id "TSS242";
chr1	Cufflinks	exon	38674943	38675138	.	+	.	gene_id "XLOC_000190"; transcript_id "TCONS_00000306"; exon_number "2"; oId "CUFF.384.1"; tss_id "TSS242";
chr1	Cufflinks	exon	38675675	38676024	.	+	.	gene_id "XLOC_000190"; transcript_id "TCONS_00000306"; exon_number "3"; oId "CUFF.384.1"; tss_id "TSS242";
chr1	Cufflinks	exon	38677715	38678179	.	+	.	gene_id "XLOC_000191"; transcript_id "TCONS_00000307"; exon_number "1"; oId "CUFF.385.1"; tss_id "TSS243";
chr1	Cufflinks	exon	38678681	38679106	.	+	.	gene_id "XLOC_000191"; transcript_id "TCONS_00000307"; exon_number "2"; oId "CUFF.385.1"; tss_id "TSS243";
chr1	Cufflinks	exon	38940868	38941496	.	+	.	gene_id "XLOC_000192"; transcript_id "TCONS_00000308"; exon_number "1"; oId "CUFF.388.1"; tss_id "TSS244";
chr1	Cufflinks	exon	38941865	38941927	.	+	.	gene_id "XLOC_000192"; transcript_id "TCONS_00000308"; exon_number "2"; oId "CUFF.388.1"; tss_id "TSS244";
chr1	Cufflinks	exon	38942059	38942156	.	+	.	gene_id "XLOC_000192"; transcript_id "TCONS_00000308"; exon_number "3"; oId "CUFF.388.1"; tss_id "TSS244";
chr1	Cufflinks	exon	39325672	39325911	.	+	.	gene_id "XLOC_000193"; transcript_id "TCONS_00000310"; exon_number "1"; oId "CUFF.389.2"; tss_id "TSS245";
chr1	Cufflinks	exon	39341613	39341690	.	+	.	gene_id "XLOC_000193"; transcript_id "TCONS_00000310"; exon_number "2"; oId "CUFF.389.2"; tss_id "TSS245";
chr1	Cufflinks	exon	39379212	39379300	.	+	.	gene_id "XLOC_000193"; transcript_id "TCONS_00000310"; exon_number "3"; oId "CUFF.389.2"; tss_id "TSS245";
chr1	Cufflinks	exon	39384846	39385068	.	+	.	gene_id "XLOC_000193"; transcript_id "TCONS_00000310"; exon_number "4"; oId "CUFF.389.2"; tss_id "TSS245";
chr1	Cufflinks	exon	39325672	39325911	.	+	.	gene_id "XLOC_000193"; transcript_id "TCONS_00000309"; exon_number "1"; oId "CUFF.389.1"; tss_id "TSS245";
chr1	Cufflinks	exon	39341613	39341690	.	+	.	gene_id "XLOC_000193"; transcript_id "TCONS_00000309"; exon_number "2"; oId "CUFF.389.1"; tss_id "TSS245";
chr1	Cufflinks	exon	39379211	39379300	.	+	.	gene_id "XLOC_000193"; transcript_id "TCONS_00000309"; exon_number "3"; oId "CUFF.389.1"; tss_id "TSS245";
chr1	Cufflinks	exon	39384846	39385068	.	+	.	gene_id "XLOC_000193"; transcript_id "TCONS_00000309"; exon_number "4"; oId "CUFF.389.1"; tss_id "TSS245";
chr1	Cufflinks	exon	39325755	39325911	.	+	.	gene_id "XLOC_000193"; transcript_id "TCONS_00000311"; exon_number "1"; oId "CUFF.389.3"; tss_id "TSS245";
chr1	Cufflinks	exon	39341613	39341898	.	+	.	gene_id "XLOC_000193"; transcript_id "TCONS_00000311"; exon_number "2"; oId "CUFF.389.3"; tss_id "TSS245";
chr1	Cufflinks	exon	39339114	39339251	.	+	.	gene_id "XLOC_000193"; transcript_id "TCONS_00000312"; exon_number "1"; oId "CUFF.389.4"; tss_id "TSS246";
chr1	Cufflinks	exon	39341613	39341898	.	+	.	gene_id "XLOC_000193"; transcript_id "TCONS_00000312"; exon_number "2"; oId "CUFF.389.4"; tss_id "TSS246";
chr1	Cufflinks	exon	39508264	39508510	.	+	.	gene_id "XLOC_000194"; transcript_id "TCONS_00000313"; exon_number "1"; oId "CUFF.390.1"; tss_id "TSS247";
chr1	Cufflinks	exon	39509846	39509883	.	+	.	gene_id "XLOC_000194"; transcript_id "TCONS_00000313"; exon_number "2"; oId "CUFF.390.1"; tss_id "TSS247";
chr1	Cufflinks	exon	39512712	39512871	.	+	.	gene_id "XLOC_000195"; transcript_id "TCONS_00000314"; exon_number "1"; oId "CUFF.391.1"; tss_id "TSS248";
chr1	Cufflinks	exon	39513563	39514128	.	+	.	gene_id "XLOC_000195"; transcript_id "TCONS_00000314"; exon_number "2"; oId "CUFF.391.1"; tss_id "TSS248";
chr1	Cufflinks	exon	39672184	39672629	.	+	.	gene_id "XLOC_000196"; transcript_id "TCONS_00000315"; exon_number "1"; oId "CUFF.392.1"; tss_id "TSS249";
chr1	Cufflinks	exon	40030832	40030891	.	+	.	gene_id "XLOC_000197"; transcript_id "TCONS_00000316"; exon_number "1"; oId "CUFF.396.1"; tss_id "TSS250";
chr1	Cufflinks	exon	40036152	40036295	.	+	.	gene_id "XLOC_000197"; transcript_id "TCONS_00000316"; exon_number "2"; oId "CUFF.396.1"; tss_id "TSS250";
chr1	Cufflinks	exon	40038127	40038350	.	+	.	gene_id "XLOC_000197"; transcript_id "TCONS_00000316"; exon_number "3"; oId "CUFF.396.1"; tss_id "TSS250";
chr1	Cufflinks	exon	40038753	40038875	.	+	.	gene_id "XLOC_000197"; transcript_id "TCONS_00000316"; exon_number "4"; oId "CUFF.396.1"; tss_id "TSS250";
chr1	Cufflinks	exon	40099088	40099176	.	+	.	gene_id "XLOC_000198"; transcript_id "TCONS_00000317"; exon_number "1"; oId "CUFF.397.1"; tss_id "TSS251";
chr1	Cufflinks	exon	40099361	40099575	.	+	.	gene_id "XLOC_000198"; transcript_id "TCONS_00000317"; exon_number "2"; oId "CUFF.397.1"; tss_id "TSS251";
chr1	Cufflinks	exon	40254648	40255843	.	+	.	gene_id "XLOC_000199"; transcript_id "TCONS_00000318"; exon_number "1"; oId "CUFF.398.1"; tss_id "TSS252";
chr1	Cufflinks	exon	40289924	40290104	.	+	.	gene_id "XLOC_000200"; transcript_id "TCONS_00000319"; exon_number "1"; oId "CUFF.399.1"; tss_id "TSS253";
chr1	Cufflinks	exon	40291235	40291375	.	+	.	gene_id "XLOC_000200"; transcript_id "TCONS_00000319"; exon_number "2"; oId "CUFF.399.1"; tss_id "TSS253";
chr1	Cufflinks	exon	40297643	40297729	.	+	.	gene_id "XLOC_000200"; transcript_id "TCONS_00000319"; exon_number "3"; oId "CUFF.399.1"; tss_id "TSS253";
chr1	Cufflinks	exon	40303549	40303684	.	+	.	gene_id "XLOC_000200"; transcript_id "TCONS_00000319"; exon_number "4"; oId "CUFF.399.1"; tss_id "TSS253";
chr1	Cufflinks	exon	40290938	40291375	.	+	.	gene_id "XLOC_000200"; transcript_id "TCONS_00000320"; exon_number "1"; oId "CUFF.399.2"; tss_id "TSS254";
chr1	Cufflinks	exon	40297643	40297729	.	+	.	gene_id "XLOC_000200"; transcript_id "TCONS_00000320"; exon_number "2"; oId "CUFF.399.2"; tss_id "TSS254";
chr1	Cufflinks	exon	40303549	40303684	.	+	.	gene_id "XLOC_000200"; transcript_id "TCONS_00000320"; exon_number "3"; oId "CUFF.399.2"; tss_id "TSS254";
chr1	Cufflinks	exon	40363417	40363738	.	+	.	gene_id "XLOC_000201"; transcript_id "TCONS_00000321"; exon_number "1"; oId "CUFF.400.1"; tss_id "TSS255";
chr1	Cufflinks	exon	40364308	40364770	.	+	.	gene_id "XLOC_000201"; transcript_id "TCONS_00000321"; exon_number "2"; oId "CUFF.400.1"; tss_id "TSS255";
chr1	Cufflinks	exon	40747986	40748226	.	+	.	gene_id "XLOC_000202"; transcript_id "TCONS_00000322"; exon_number "1"; oId "CUFF.403.1"; tss_id "TSS256";
chr1	Cufflinks	exon	40748968	40749177	.	+	.	gene_id "XLOC_000202"; transcript_id "TCONS_00000322"; exon_number "2"; oId "CUFF.403.1"; tss_id "TSS256";
chr1	Cufflinks	exon	40929991	40932436	.	+	.	gene_id "XLOC_000203"; transcript_id "TCONS_00000323"; exon_number "1"; oId "CUFF.404.1"; tss_id "TSS257";
chr1	Cufflinks	exon	41329586	41329624	.	+	.	gene_id "XLOC_000204"; transcript_id "TCONS_00000324"; exon_number "1"; oId "CUFF.411.1"; tss_id "TSS258";
chr1	Cufflinks	exon	41329840	41330067	.	+	.	gene_id "XLOC_000204"; transcript_id "TCONS_00000324"; exon_number "2"; oId "CUFF.411.1"; tss_id "TSS258";
chr1	Cufflinks	exon	41342139	41342342	.	+	.	gene_id "XLOC_000204"; transcript_id "TCONS_00000324"; exon_number "3"; oId "CUFF.411.1"; tss_id "TSS258";
chr1	Cufflinks	exon	41480262	41484073	.	+	.	gene_id "XLOC_000205"; transcript_id "TCONS_00000325"; exon_number "1"; oId "CUFF.413.1"; tss_id "TSS259";
chr1	Cufflinks	exon	41494205	41494384	.	+	.	gene_id "XLOC_000205"; transcript_id "TCONS_00000325"; exon_number "2"; oId "CUFF.413.1"; tss_id "TSS259";
chr1	Cufflinks	exon	41503718	41503749	.	+	.	gene_id "XLOC_000205"; transcript_id "TCONS_00000325"; exon_number "3"; oId "CUFF.413.1"; tss_id "TSS259";
chr1	Cufflinks	exon	41508787	41509559	.	+	.	gene_id "XLOC_000205"; transcript_id "TCONS_00000325"; exon_number "4"; oId "CUFF.413.1"; tss_id "TSS259";
chr1	Cufflinks	exon	41708045	41708378	.	+	.	gene_id "XLOC_000206"; transcript_id "TCONS_00000326"; exon_number "1"; oId "CUFF.414.1"; tss_id "TSS260";
chr1	Cufflinks	exon	41726415	41726545	.	+	.	gene_id "XLOC_000206"; transcript_id "TCONS_00000326"; exon_number "2"; oId "CUFF.414.1"; tss_id "TSS260";
chr1	Cufflinks	exon	41730073	41730230	.	+	.	gene_id "XLOC_000206"; transcript_id "TCONS_00000326"; exon_number "3"; oId "CUFF.414.1"; tss_id "TSS260";
chr1	Cufflinks	exon	41708247	41708378	.	+	.	gene_id "XLOC_000206"; transcript_id "TCONS_00000327"; exon_number "1"; oId "CUFF.414.2"; tss_id "TSS261";
chr1	Cufflinks	exon	41749957	41750533	.	+	.	gene_id "XLOC_000206"; transcript_id "TCONS_00000327"; exon_number "2"; oId "CUFF.414.2"; tss_id "TSS261";
chr1	Cufflinks	exon	41726453	41726545	.	+	.	gene_id "XLOC_000206"; transcript_id "TCONS_00000328"; exon_number "1"; oId "CUFF.414.3"; tss_id "TSS262";
chr1	Cufflinks	exon	41729513	41729780	.	+	.	gene_id "XLOC_000206"; transcript_id "TCONS_00000328"; exon_number "2"; oId "CUFF.414.3"; tss_id "TSS262";
chr1	Cufflinks	exon	41730073	41730230	.	+	.	gene_id "XLOC_000206"; transcript_id "TCONS_00000328"; exon_number "3"; oId "CUFF.414.3"; tss_id "TSS262";
chr1	Cufflinks	exon	41898931	41898972	.	+	.	gene_id "XLOC_000207"; transcript_id "TCONS_00000329"; exon_number "1"; oId "CUFF.416.1"; tss_id "TSS263";
chr1	Cufflinks	exon	41930210	41930507	.	+	.	gene_id "XLOC_000207"; transcript_id "TCONS_00000329"; exon_number "2"; oId "CUFF.416.1"; tss_id "TSS263";
chr1	Cufflinks	exon	42001114	42001296	.	+	.	gene_id "XLOC_000208"; transcript_id "TCONS_00000330"; exon_number "1"; oId "CUFF.417.1"; tss_id "TSS264";
chr1	Cufflinks	exon	42001458	42001539	.	+	.	gene_id "XLOC_000208"; transcript_id "TCONS_00000330"; exon_number "2"; oId "CUFF.417.1"; tss_id "TSS264";
chr1	Cufflinks	exon	43144406	43144540	.	+	.	gene_id "XLOC_000209"; transcript_id "TCONS_00000331"; exon_number "1"; oId "CUFF.419.1"; tss_id "TSS265";
chr1	Cufflinks	exon	43146865	43147325	.	+	.	gene_id "XLOC_000209"; transcript_id "TCONS_00000331"; exon_number "2"; oId "CUFF.419.1"; tss_id "TSS265";
chr1	Cufflinks	exon	43221886	43222250	.	+	.	gene_id "XLOC_000210"; transcript_id "TCONS_00000332"; exon_number "1"; oId "CUFF.420.1"; tss_id "TSS266";
chr1	Cufflinks	exon	43222782	43222881	.	+	.	gene_id "XLOC_000210"; transcript_id "TCONS_00000332"; exon_number "2"; oId "CUFF.420.1"; tss_id "TSS266";
chr1	Cufflinks	exon	43424720	43425248	.	+	.	gene_id "XLOC_000211"; transcript_id "TCONS_00000333"; exon_number "1"; oId "CUFF.423.1"; tss_id "TSS267";
chr1	Cufflinks	exon	43435920	43436065	.	+	.	gene_id "XLOC_000211"; transcript_id "TCONS_00000333"; exon_number "2"; oId "CUFF.423.1"; tss_id "TSS267";
chr1	Cufflinks	exon	43439645	43439859	.	+	.	gene_id "XLOC_000211"; transcript_id "TCONS_00000333"; exon_number "3"; oId "CUFF.423.1"; tss_id "TSS267";
chr1	Cufflinks	exon	43448796	43449029	.	+	.	gene_id "XLOC_000211"; transcript_id "TCONS_00000333"; exon_number "4"; oId "CUFF.423.1"; tss_id "TSS267";
chr1	Cufflinks	exon	43424775	43425248	.	+	.	gene_id "XLOC_000211"; transcript_id "TCONS_00000334"; exon_number "1"; oId "CUFF.423.2"; tss_id "TSS267";
chr1	Cufflinks	exon	43435920	43436065	.	+	.	gene_id "XLOC_000211"; transcript_id "TCONS_00000334"; exon_number "2"; oId "CUFF.423.2"; tss_id "TSS267";
chr1	Cufflinks	exon	43439645	43442099	.	+	.	gene_id "XLOC_000211"; transcript_id "TCONS_00000334"; exon_number "3"; oId "CUFF.423.2"; tss_id "TSS267";
chr1	Cufflinks	exon	43585819	43585943	.	+	.	gene_id "XLOC_000212"; transcript_id "TCONS_00000335"; exon_number "1"; oId "CUFF.424.1"; tss_id "TSS268";
chr1	Cufflinks	exon	43610798	43610968	.	+	.	gene_id "XLOC_000212"; transcript_id "TCONS_00000335"; exon_number "2"; oId "CUFF.424.1"; tss_id "TSS268";
chr1	Cufflinks	exon	43611117	43611958	.	+	.	gene_id "XLOC_000212"; transcript_id "TCONS_00000335"; exon_number "3"; oId "CUFF.424.1"; tss_id "TSS268";
chr1	Cufflinks	exon	43610070	43610675	.	+	.	gene_id "XLOC_000212"; transcript_id "TCONS_00000336"; exon_number "1"; oId "CUFF.424.2"; tss_id "TSS269";
chr1	Cufflinks	exon	43610798	43610856	.	+	.	gene_id "XLOC_000212"; transcript_id "TCONS_00000336"; exon_number "2"; oId "CUFF.424.2"; tss_id "TSS269";
chr1	Cufflinks	exon	43850784	43850812	.	+	.	gene_id "XLOC_000213"; transcript_id "TCONS_00000337"; exon_number "1"; oId "CUFF.426.1"; tss_id "TSS270";
chr1	Cufflinks	exon	43850955	43851050	.	+	.	gene_id "XLOC_000213"; transcript_id "TCONS_00000337"; exon_number "2"; oId "CUFF.426.1"; tss_id "TSS270";
chr1	Cufflinks	exon	43853180	43853335	.	+	.	gene_id "XLOC_000213"; transcript_id "TCONS_00000337"; exon_number "3"; oId "CUFF.426.1"; tss_id "TSS270";
chr1	Cufflinks	exon	43854377	43854826	.	+	.	gene_id "XLOC_000213"; transcript_id "TCONS_00000337"; exon_number "4"; oId "CUFF.426.1"; tss_id "TSS270";
chr1	Cufflinks	exon	43919598	43919724	.	+	.	gene_id "XLOC_000214"; transcript_id "TCONS_00000338"; exon_number "1"; oId "CUFF.428.1"; tss_id "TSS271";
chr1	Cufflinks	exon	43922249	43922666	.	+	.	gene_id "XLOC_000214"; transcript_id "TCONS_00000338"; exon_number "2"; oId "CUFF.428.1"; tss_id "TSS271";
chr1	Cufflinks	exon	44501798	44501843	.	+	.	gene_id "XLOC_000215"; transcript_id "TCONS_00000340"; exon_number "1"; oId "CUFF.434.2"; tss_id "TSS272";
chr1	Cufflinks	exon	44505579	44505743	.	+	.	gene_id "XLOC_000215"; transcript_id "TCONS_00000340"; exon_number "2"; oId "CUFF.434.2"; tss_id "TSS272";
chr1	Cufflinks	exon	44511719	44511794	.	+	.	gene_id "XLOC_000215"; transcript_id "TCONS_00000340"; exon_number "3"; oId "CUFF.434.2"; tss_id "TSS272";
chr1	Cufflinks	exon	44516622	44517166	.	+	.	gene_id "XLOC_000215"; transcript_id "TCONS_00000340"; exon_number "4"; oId "CUFF.434.2"; tss_id "TSS272";
chr1	Cufflinks	exon	44517784	44517858	.	+	.	gene_id "XLOC_000215"; transcript_id "TCONS_00000340"; exon_number "5"; oId "CUFF.434.2"; tss_id "TSS272";
chr1	Cufflinks	exon	44526804	44526899	.	+	.	gene_id "XLOC_000215"; transcript_id "TCONS_00000340"; exon_number "6"; oId "CUFF.434.2"; tss_id "TSS272";
chr1	Cufflinks	exon	44541763	44542142	.	+	.	gene_id "XLOC_000215"; transcript_id "TCONS_00000340"; exon_number "7"; oId "CUFF.434.2"; tss_id "TSS272";
chr1	Cufflinks	exon	44501798	44501843	.	+	.	gene_id "XLOC_000215"; transcript_id "TCONS_00000339"; exon_number "1"; oId "CUFF.434.1"; tss_id "TSS272";
chr1	Cufflinks	exon	44505579	44505743	.	+	.	gene_id "XLOC_000215"; transcript_id "TCONS_00000339"; exon_number "2"; oId "CUFF.434.1"; tss_id "TSS272";
chr1	Cufflinks	exon	44511719	44511794	.	+	.	gene_id "XLOC_000215"; transcript_id "TCONS_00000339"; exon_number "3"; oId "CUFF.434.1"; tss_id "TSS272";
chr1	Cufflinks	exon	44516622	44517166	.	+	.	gene_id "XLOC_000215"; transcript_id "TCONS_00000339"; exon_number "4"; oId "CUFF.434.1"; tss_id "TSS272";
chr1	Cufflinks	exon	44541763	44542142	.	+	.	gene_id "XLOC_000215"; transcript_id "TCONS_00000339"; exon_number "5"; oId "CUFF.434.1"; tss_id "TSS272";
chr1	Cufflinks	exon	44509169	44509253	.	+	.	gene_id "XLOC_000215"; transcript_id "TCONS_00000341"; exon_number "1"; oId "CUFF.434.3"; tss_id "TSS273";
chr1	Cufflinks	exon	44511719	44511794	.	+	.	gene_id "XLOC_000215"; transcript_id "TCONS_00000341"; exon_number "2"; oId "CUFF.434.3"; tss_id "TSS273";
chr1	Cufflinks	exon	44514030	44514158	.	+	.	gene_id "XLOC_000215"; transcript_id "TCONS_00000341"; exon_number "3"; oId "CUFF.434.3"; tss_id "TSS273";
chr1	Cufflinks	exon	44516622	44517166	.	+	.	gene_id "XLOC_000215"; transcript_id "TCONS_00000341"; exon_number "4"; oId "CUFF.434.3"; tss_id "TSS273";
chr1	Cufflinks	exon	44517784	44517858	.	+	.	gene_id "XLOC_000215"; transcript_id "TCONS_00000341"; exon_number "5"; oId "CUFF.434.3"; tss_id "TSS273";
chr1	Cufflinks	exon	44526804	44526899	.	+	.	gene_id "XLOC_000215"; transcript_id "TCONS_00000341"; exon_number "6"; oId "CUFF.434.3"; tss_id "TSS273";
chr1	Cufflinks	exon	44541763	44542142	.	+	.	gene_id "XLOC_000215"; transcript_id "TCONS_00000341"; exon_number "7"; oId "CUFF.434.3"; tss_id "TSS273";
chr1	Cufflinks	exon	44509594	44509683	.	+	.	gene_id "XLOC_000215"; transcript_id "TCONS_00000343"; exon_number "1"; oId "CUFF.434.5"; tss_id "TSS274";
chr1	Cufflinks	exon	44511719	44511794	.	+	.	gene_id "XLOC_000215"; transcript_id "TCONS_00000343"; exon_number "2"; oId "CUFF.434.5"; tss_id "TSS274";
chr1	Cufflinks	exon	44516622	44517166	.	+	.	gene_id "XLOC_000215"; transcript_id "TCONS_00000343"; exon_number "3"; oId "CUFF.434.5"; tss_id "TSS274";
chr1	Cufflinks	exon	44517784	44517858	.	+	.	gene_id "XLOC_000215"; transcript_id "TCONS_00000343"; exon_number "4"; oId "CUFF.434.5"; tss_id "TSS274";
chr1	Cufflinks	exon	44526804	44526899	.	+	.	gene_id "XLOC_000215"; transcript_id "TCONS_00000343"; exon_number "5"; oId "CUFF.434.5"; tss_id "TSS274";
chr1	Cufflinks	exon	44541763	44542142	.	+	.	gene_id "XLOC_000215"; transcript_id "TCONS_00000343"; exon_number "6"; oId "CUFF.434.5"; tss_id "TSS274";
chr1	Cufflinks	exon	44509594	44509683	.	+	.	gene_id "XLOC_000215"; transcript_id "TCONS_00000342"; exon_number "1"; oId "CUFF.434.4"; tss_id "TSS274";
chr1	Cufflinks	exon	44511719	44511794	.	+	.	gene_id "XLOC_000215"; transcript_id "TCONS_00000342"; exon_number "2"; oId "CUFF.434.4"; tss_id "TSS274";
chr1	Cufflinks	exon	44513947	44514158	.	+	.	gene_id "XLOC_000215"; transcript_id "TCONS_00000342"; exon_number "3"; oId "CUFF.434.4"; tss_id "TSS274";
chr1	Cufflinks	exon	44516962	44517203	.	+	.	gene_id "XLOC_000215"; transcript_id "TCONS_00000342"; exon_number "4"; oId "CUFF.434.4"; tss_id "TSS274";
chr1	Cufflinks	exon	44541763	44542142	.	+	.	gene_id "XLOC_000215"; transcript_id "TCONS_00000342"; exon_number "5"; oId "CUFF.434.4"; tss_id "TSS274";
chr1	Cufflinks	exon	44509600	44509683	.	+	.	gene_id "XLOC_000215"; transcript_id "TCONS_00000344"; exon_number "1"; oId "CUFF.434.6"; tss_id "TSS274";
chr1	Cufflinks	exon	44511719	44511794	.	+	.	gene_id "XLOC_000215"; transcript_id "TCONS_00000344"; exon_number "2"; oId "CUFF.434.6"; tss_id "TSS274";
chr1	Cufflinks	exon	44514030	44514158	.	+	.	gene_id "XLOC_000215"; transcript_id "TCONS_00000344"; exon_number "3"; oId "CUFF.434.6"; tss_id "TSS274";
chr1	Cufflinks	exon	44516622	44517166	.	+	.	gene_id "XLOC_000215"; transcript_id "TCONS_00000344"; exon_number "4"; oId "CUFF.434.6"; tss_id "TSS274";
chr1	Cufflinks	exon	44526804	44526899	.	+	.	gene_id "XLOC_000215"; transcript_id "TCONS_00000344"; exon_number "5"; oId "CUFF.434.6"; tss_id "TSS274";
chr1	Cufflinks	exon	44567232	44567287	.	+	.	gene_id "XLOC_000215"; transcript_id "TCONS_00000344"; exon_number "6"; oId "CUFF.434.6"; tss_id "TSS274";
chr1	Cufflinks	exon	44568990	44570647	.	+	.	gene_id "XLOC_000215"; transcript_id "TCONS_00000344"; exon_number "7"; oId "CUFF.434.6"; tss_id "TSS274";
chr1	Cufflinks	exon	44514064	44514158	.	+	.	gene_id "XLOC_000215"; transcript_id "TCONS_00000345"; exon_number "1"; oId "CUFF.434.7"; tss_id "TSS275";
chr1	Cufflinks	exon	44516962	44517166	.	+	.	gene_id "XLOC_000215"; transcript_id "TCONS_00000345"; exon_number "2"; oId "CUFF.434.7"; tss_id "TSS275";
chr1	Cufflinks	exon	44540510	44540635	.	+	.	gene_id "XLOC_000215"; transcript_id "TCONS_00000345"; exon_number "3"; oId "CUFF.434.7"; tss_id "TSS275";
chr1	Cufflinks	exon	44541763	44542142	.	+	.	gene_id "XLOC_000215"; transcript_id "TCONS_00000345"; exon_number "4"; oId "CUFF.434.7"; tss_id "TSS275";
chr1	Cufflinks	exon	44516865	44517166	.	+	.	gene_id "XLOC_000215"; transcript_id "TCONS_00000346"; exon_number "1"; oId "CUFF.434.8"; tss_id "TSS276";
chr1	Cufflinks	exon	44526804	44526899	.	+	.	gene_id "XLOC_000215"; transcript_id "TCONS_00000346"; exon_number "2"; oId "CUFF.434.8"; tss_id "TSS276";
chr1	Cufflinks	exon	44535553	44535606	.	+	.	gene_id "XLOC_000215"; transcript_id "TCONS_00000346"; exon_number "3"; oId "CUFF.434.8"; tss_id "TSS276";
chr1	Cufflinks	exon	44541763	44542177	.	+	.	gene_id "XLOC_000215"; transcript_id "TCONS_00000346"; exon_number "4"; oId "CUFF.434.8"; tss_id "TSS276";
chr1	Cufflinks	exon	44542422	44542494	.	+	.	gene_id "XLOC_000215"; transcript_id "TCONS_00000346"; exon_number "5"; oId "CUFF.434.8"; tss_id "TSS276";
chr1	Cufflinks	exon	45282505	45282510	.	+	.	gene_id "XLOC_000216"; transcript_id "TCONS_00000347"; exon_number "1"; oId "CUFF.438.1"; tss_id "TSS277";
chr1	Cufflinks	exon	45282569	45283445	.	+	.	gene_id "XLOC_000216"; transcript_id "TCONS_00000347"; exon_number "2"; oId "CUFF.438.1"; tss_id "TSS277";
chr1	Cufflinks	exon	45672404	45672689	.	+	.	gene_id "XLOC_000217"; transcript_id "TCONS_00000348"; exon_number "1"; oId "CUFF.439.1"; tss_id "TSS278";
chr1	Cufflinks	exon	45683510	45683543	.	+	.	gene_id "XLOC_000217"; transcript_id "TCONS_00000348"; exon_number "2"; oId "CUFF.439.1"; tss_id "TSS278";
chr1	Cufflinks	exon	46162730	46163045	.	+	.	gene_id "XLOC_000218"; transcript_id "TCONS_00000349"; exon_number "1"; oId "CUFF.442.1"; tss_id "TSS279";
chr1	Cufflinks	exon	46164119	46165067	.	+	.	gene_id "XLOC_000218"; transcript_id "TCONS_00000349"; exon_number "2"; oId "CUFF.442.1"; tss_id "TSS279";
chr1	Cufflinks	exon	46512490	46512847	.	+	.	gene_id "XLOC_000219"; transcript_id "TCONS_00000350"; exon_number "1"; oId "CUFF.444.1"; tss_id "TSS280";
chr1	Cufflinks	exon	46513750	46514040	.	+	.	gene_id "XLOC_000219"; transcript_id "TCONS_00000350"; exon_number "2"; oId "CUFF.444.1"; tss_id "TSS280";
chr1	Cufflinks	exon	46599043	46599062	.	+	.	gene_id "XLOC_000220"; transcript_id "TCONS_00000351"; exon_number "1"; oId "CUFF.445.1"; tss_id "TSS281";
chr1	Cufflinks	exon	46600203	46600326	.	+	.	gene_id "XLOC_000220"; transcript_id "TCONS_00000351"; exon_number "2"; oId "CUFF.445.1"; tss_id "TSS281";
chr1	Cufflinks	exon	46604539	46604753	.	+	.	gene_id "XLOC_000220"; transcript_id "TCONS_00000351"; exon_number "3"; oId "CUFF.445.1"; tss_id "TSS281";
chr1	Cufflinks	exon	46702304	46702583	.	+	.	gene_id "XLOC_000221"; transcript_id "TCONS_00000352"; exon_number "1"; oId "CUFF.447.1"; tss_id "TSS282";
chr1	Cufflinks	exon	46705450	46705490	.	+	.	gene_id "XLOC_000221"; transcript_id "TCONS_00000352"; exon_number "2"; oId "CUFF.447.1"; tss_id "TSS282";
chr1	Cufflinks	exon	46921495	46921582	.	+	.	gene_id "XLOC_000222"; transcript_id "TCONS_00000353"; exon_number "1"; oId "CUFF.449.1"; tss_id "TSS283";
chr1	Cufflinks	exon	46947882	46948147	.	+	.	gene_id "XLOC_000222"; transcript_id "TCONS_00000353"; exon_number "2"; oId "CUFF.449.1"; tss_id "TSS283";
chr1	Cufflinks	exon	47004368	47004466	.	+	.	gene_id "XLOC_000223"; transcript_id "TCONS_00000355"; exon_number "1"; oId "CUFF.450.2"; tss_id "TSS284";
chr1	Cufflinks	exon	47006602	47006681	.	+	.	gene_id "XLOC_000223"; transcript_id "TCONS_00000355"; exon_number "2"; oId "CUFF.450.2"; tss_id "TSS284";
chr1	Cufflinks	exon	47009366	47009440	.	+	.	gene_id "XLOC_000223"; transcript_id "TCONS_00000355"; exon_number "3"; oId "CUFF.450.2"; tss_id "TSS284";
chr1	Cufflinks	exon	47023897	47024014	.	+	.	gene_id "XLOC_000223"; transcript_id "TCONS_00000355"; exon_number "4"; oId "CUFF.450.2"; tss_id "TSS284";
chr1	Cufflinks	exon	47025342	47025483	.	+	.	gene_id "XLOC_000223"; transcript_id "TCONS_00000355"; exon_number "5"; oId "CUFF.450.2"; tss_id "TSS284";
chr1	Cufflinks	exon	47029184	47029248	.	+	.	gene_id "XLOC_000223"; transcript_id "TCONS_00000355"; exon_number "6"; oId "CUFF.450.2"; tss_id "TSS284";
chr1	Cufflinks	exon	47033878	47033969	.	+	.	gene_id "XLOC_000223"; transcript_id "TCONS_00000355"; exon_number "7"; oId "CUFF.450.2"; tss_id "TSS284";
chr1	Cufflinks	exon	47034154	47035927	.	+	.	gene_id "XLOC_000223"; transcript_id "TCONS_00000355"; exon_number "8"; oId "CUFF.450.2"; tss_id "TSS284";
chr1	Cufflinks	exon	47004368	47004466	.	+	.	gene_id "XLOC_000223"; transcript_id "TCONS_00000354"; exon_number "1"; oId "CUFF.450.1"; tss_id "TSS284";
chr1	Cufflinks	exon	47006602	47006681	.	+	.	gene_id "XLOC_000223"; transcript_id "TCONS_00000354"; exon_number "2"; oId "CUFF.450.1"; tss_id "TSS284";
chr1	Cufflinks	exon	47009366	47009440	.	+	.	gene_id "XLOC_000223"; transcript_id "TCONS_00000354"; exon_number "3"; oId "CUFF.450.1"; tss_id "TSS284";
chr1	Cufflinks	exon	47023897	47024014	.	+	.	gene_id "XLOC_000223"; transcript_id "TCONS_00000354"; exon_number "4"; oId "CUFF.450.1"; tss_id "TSS284";
chr1	Cufflinks	exon	47025342	47025483	.	+	.	gene_id "XLOC_000223"; transcript_id "TCONS_00000354"; exon_number "5"; oId "CUFF.450.1"; tss_id "TSS284";
chr1	Cufflinks	exon	47029184	47029428	.	+	.	gene_id "XLOC_000223"; transcript_id "TCONS_00000354"; exon_number "6"; oId "CUFF.450.1"; tss_id "TSS284";
chr1	Cufflinks	exon	47033878	47033969	.	+	.	gene_id "XLOC_000223"; transcript_id "TCONS_00000354"; exon_number "7"; oId "CUFF.450.1"; tss_id "TSS284";
chr1	Cufflinks	exon	47034154	47035927	.	+	.	gene_id "XLOC_000223"; transcript_id "TCONS_00000354"; exon_number "8"; oId "CUFF.450.1"; tss_id "TSS284";
chr1	Cufflinks	exon	47139708	47139891	.	+	.	gene_id "XLOC_000224"; transcript_id "TCONS_00000356"; exon_number "1"; oId "CUFF.451.1"; tss_id "TSS285";
chr1	Cufflinks	exon	47152345	47152435	.	+	.	gene_id "XLOC_000224"; transcript_id "TCONS_00000356"; exon_number "2"; oId "CUFF.451.1"; tss_id "TSS285";
chr1	Cufflinks	exon	47157546	47157770	.	+	.	gene_id "XLOC_000224"; transcript_id "TCONS_00000356"; exon_number "3"; oId "CUFF.451.1"; tss_id "TSS285";
chr1	Cufflinks	exon	47139800	47139891	.	+	.	gene_id "XLOC_000224"; transcript_id "TCONS_00000357"; exon_number "1"; oId "CUFF.451.2"; tss_id "TSS285";
chr1	Cufflinks	exon	47147853	47147936	.	+	.	gene_id "XLOC_000224"; transcript_id "TCONS_00000357"; exon_number "2"; oId "CUFF.451.2"; tss_id "TSS285";
chr1	Cufflinks	exon	47152345	47152435	.	+	.	gene_id "XLOC_000224"; transcript_id "TCONS_00000357"; exon_number "3"; oId "CUFF.451.2"; tss_id "TSS285";
chr1	Cufflinks	exon	47157546	47157770	.	+	.	gene_id "XLOC_000224"; transcript_id "TCONS_00000357"; exon_number "4"; oId "CUFF.451.2"; tss_id "TSS285";
chr1	Cufflinks	exon	47223947	47224047	.	+	.	gene_id "XLOC_000225"; transcript_id "TCONS_00000358"; exon_number "1"; oId "CUFF.452.1"; tss_id "TSS286";
chr1	Cufflinks	exon	47230650	47230773	.	+	.	gene_id "XLOC_000225"; transcript_id "TCONS_00000358"; exon_number "2"; oId "CUFF.452.1"; tss_id "TSS286";
chr1	Cufflinks	exon	47231357	47231515	.	+	.	gene_id "XLOC_000225"; transcript_id "TCONS_00000358"; exon_number "3"; oId "CUFF.452.1"; tss_id "TSS286";
chr1	Cufflinks	exon	47233197	47233300	.	+	.	gene_id "XLOC_000225"; transcript_id "TCONS_00000358"; exon_number "4"; oId "CUFF.452.1"; tss_id "TSS286";
chr1	Cufflinks	exon	47644290	47645110	.	+	.	gene_id "XLOC_000226"; transcript_id "TCONS_00000359"; exon_number "1"; oId "CUFF.454.1"; tss_id "TSS287";
chr1	Cufflinks	exon	47645537	47646011	.	+	.	gene_id "XLOC_000226"; transcript_id "TCONS_00000359"; exon_number "2"; oId "CUFF.454.1"; tss_id "TSS287";
chr1	Cufflinks	exon	47644922	47645110	.	+	.	gene_id "XLOC_000226"; transcript_id "TCONS_00000360"; exon_number "1"; oId "CUFF.454.2"; tss_id "TSS288";
chr1	Cufflinks	exon	47645540	47646011	.	+	.	gene_id "XLOC_000226"; transcript_id "TCONS_00000360"; exon_number "2"; oId "CUFF.454.2"; tss_id "TSS288";
chr1	Cufflinks	exon	47645094	47645338	.	+	.	gene_id "XLOC_000226"; transcript_id "TCONS_00000361"; exon_number "1"; oId "CUFF.454.3"; tss_id "TSS289";
chr1	Cufflinks	exon	47645540	47646011	.	+	.	gene_id "XLOC_000226"; transcript_id "TCONS_00000361"; exon_number "2"; oId "CUFF.454.3"; tss_id "TSS289";
chr1	Cufflinks	exon	47691469	47691916	.	+	.	gene_id "XLOC_000227"; transcript_id "TCONS_00000362"; exon_number "1"; oId "CUFF.456.1"; tss_id "TSS290";
chr1	Cufflinks	exon	47692835	47696422	.	+	.	gene_id "XLOC_000227"; transcript_id "TCONS_00000362"; exon_number "2"; oId "CUFF.456.1"; tss_id "TSS290";
chr1	Cufflinks	exon	48154135	48154254	.	+	.	gene_id "XLOC_000228"; transcript_id "TCONS_00000363"; exon_number "1"; oId "CUFF.460.1"; tss_id "TSS291";
chr1	Cufflinks	exon	48159867	48159906	.	+	.	gene_id "XLOC_000228"; transcript_id "TCONS_00000363"; exon_number "2"; oId "CUFF.460.1"; tss_id "TSS291";
chr1	Cufflinks	exon	48168401	48169055	.	+	.	gene_id "XLOC_000228"; transcript_id "TCONS_00000363"; exon_number "3"; oId "CUFF.460.1"; tss_id "TSS291";
chr1	Cufflinks	exon	48226249	48226932	.	+	.	gene_id "XLOC_000229"; transcript_id "TCONS_00000364"; exon_number "1"; oId "CUFF.461.1"; tss_id "TSS292";
chr1	Cufflinks	exon	48231039	48231744	.	+	.	gene_id "XLOC_000229"; transcript_id "TCONS_00000364"; exon_number "2"; oId "CUFF.461.1"; tss_id "TSS292";
chr1	Cufflinks	exon	48283738	48283887	.	+	.	gene_id "XLOC_000230"; transcript_id "TCONS_00000365"; exon_number "1"; oId "CUFF.463.1"; tss_id "TSS293";
chr1	Cufflinks	exon	48284253	48285909	.	+	.	gene_id "XLOC_000230"; transcript_id "TCONS_00000365"; exon_number "2"; oId "CUFF.463.1"; tss_id "TSS293";
chr1	Cufflinks	exon	48519217	48519419	.	+	.	gene_id "XLOC_000231"; transcript_id "TCONS_00000366"; exon_number "1"; oId "CUFF.464.1"; tss_id "TSS294";
chr1	Cufflinks	exon	48519883	48519938	.	+	.	gene_id "XLOC_000231"; transcript_id "TCONS_00000366"; exon_number "2"; oId "CUFF.464.1"; tss_id "TSS294";
chr1	Cufflinks	exon	48520742	48520868	.	+	.	gene_id "XLOC_000231"; transcript_id "TCONS_00000366"; exon_number "3"; oId "CUFF.464.1"; tss_id "TSS294";
chr1	Cufflinks	exon	48522322	48522448	.	+	.	gene_id "XLOC_000231"; transcript_id "TCONS_00000366"; exon_number "4"; oId "CUFF.464.1"; tss_id "TSS294";
chr1	Cufflinks	exon	48519881	48519938	.	+	.	gene_id "XLOC_000231"; transcript_id "TCONS_00000367"; exon_number "1"; oId "CUFF.464.2"; tss_id "TSS295";
chr1	Cufflinks	exon	48520742	48520868	.	+	.	gene_id "XLOC_000231"; transcript_id "TCONS_00000367"; exon_number "2"; oId "CUFF.464.2"; tss_id "TSS295";
chr1	Cufflinks	exon	48532270	48532873	.	+	.	gene_id "XLOC_000231"; transcript_id "TCONS_00000367"; exon_number "3"; oId "CUFF.464.2"; tss_id "TSS295";
chr1	Cufflinks	exon	48671637	48671723	.	+	.	gene_id "XLOC_000232"; transcript_id "TCONS_00000368"; exon_number "1"; oId "CUFF.467.1"; tss_id "TSS296";
chr1	Cufflinks	exon	48671818	48671966	.	+	.	gene_id "XLOC_000232"; transcript_id "TCONS_00000368"; exon_number "2"; oId "CUFF.467.1"; tss_id "TSS296";
chr1	Cufflinks	exon	48672482	48672515	.	+	.	gene_id "XLOC_000232"; transcript_id "TCONS_00000368"; exon_number "3"; oId "CUFF.467.1"; tss_id "TSS296";
chr1	Cufflinks	exon	49513988	49514085	.	+	.	gene_id "XLOC_000233"; transcript_id "TCONS_00000369"; exon_number "1"; oId "CUFF.470.1"; tss_id "TSS297";
chr1	Cufflinks	exon	49640484	49640754	.	+	.	gene_id "XLOC_000233"; transcript_id "TCONS_00000369"; exon_number "2"; oId "CUFF.470.1"; tss_id "TSS297";
chr1	Cufflinks	exon	49652914	49653257	.	+	.	gene_id "XLOC_000233"; transcript_id "TCONS_00000369"; exon_number "3"; oId "CUFF.470.1"; tss_id "TSS297";
chr1	Cufflinks	exon	49723083	49723149	.	+	.	gene_id "XLOC_000234"; transcript_id "TCONS_00000370"; exon_number "1"; oId "CUFF.471.1"; tss_id "TSS298";
chr1	Cufflinks	exon	49731815	49731918	.	+	.	gene_id "XLOC_000234"; transcript_id "TCONS_00000370"; exon_number "2"; oId "CUFF.471.1"; tss_id "TSS298";
chr1	Cufflinks	exon	49733754	49733931	.	+	.	gene_id "XLOC_000234"; transcript_id "TCONS_00000370"; exon_number "3"; oId "CUFF.471.1"; tss_id "TSS298";
chr1	Cufflinks	exon	49734741	49734957	.	+	.	gene_id "XLOC_000234"; transcript_id "TCONS_00000370"; exon_number "4"; oId "CUFF.471.1"; tss_id "TSS298";
chr1	Cufflinks	exon	50723329	50723358	.	+	.	gene_id "XLOC_000235"; transcript_id "TCONS_00000371"; exon_number "1"; oId "CUFF.476.1"; tss_id "TSS299";
chr1	Cufflinks	exon	50723593	50723876	.	+	.	gene_id "XLOC_000235"; transcript_id "TCONS_00000371"; exon_number "2"; oId "CUFF.476.1"; tss_id "TSS299";
chr1	Cufflinks	exon	50772147	50772459	.	+	.	gene_id "XLOC_000236"; transcript_id "TCONS_00000372"; exon_number "1"; oId "CUFF.478.1"; tss_id "TSS300";
chr1	Cufflinks	exon	50772954	50773062	.	+	.	gene_id "XLOC_000236"; transcript_id "TCONS_00000372"; exon_number "2"; oId "CUFF.478.1"; tss_id "TSS300";
chr1	Cufflinks	exon	50786946	50787143	.	+	.	gene_id "XLOC_000237"; transcript_id "TCONS_00000373"; exon_number "1"; oId "CUFF.480.1"; tss_id "TSS301";
chr1	Cufflinks	exon	50790603	50790716	.	+	.	gene_id "XLOC_000237"; transcript_id "TCONS_00000373"; exon_number "2"; oId "CUFF.480.1"; tss_id "TSS301";
chr1	Cufflinks	exon	50927141	50927168	.	+	.	gene_id "XLOC_000238"; transcript_id "TCONS_00000374"; exon_number "1"; oId "CUFF.482.1"; tss_id "TSS302";
chr1	Cufflinks	exon	50927864	50927985	.	+	.	gene_id "XLOC_000238"; transcript_id "TCONS_00000374"; exon_number "2"; oId "CUFF.482.1"; tss_id "TSS302";
chr1	Cufflinks	exon	50935110	50935216	.	+	.	gene_id "XLOC_000238"; transcript_id "TCONS_00000374"; exon_number "3"; oId "CUFF.482.1"; tss_id "TSS302";
chr1	Cufflinks	exon	50936406	50936561	.	+	.	gene_id "XLOC_000238"; transcript_id "TCONS_00000374"; exon_number "4"; oId "CUFF.482.1"; tss_id "TSS302";
chr1	Cufflinks	exon	50936733	50936822	.	+	.	gene_id "XLOC_000238"; transcript_id "TCONS_00000374"; exon_number "5"; oId "CUFF.482.1"; tss_id "TSS302";
chr1	Cufflinks	exon	51443233	51443671	.	+	.	gene_id "XLOC_000239"; transcript_id "TCONS_00000375"; exon_number "1"; oId "CUFF.484.1"; tss_id "TSS303";
chr1	Cufflinks	exon	51467141	51467241	.	+	.	gene_id "XLOC_000239"; transcript_id "TCONS_00000375"; exon_number "2"; oId "CUFF.484.1"; tss_id "TSS303";
chr1	Cufflinks	exon	51475180	51479174	.	+	.	gene_id "XLOC_000239"; transcript_id "TCONS_00000375"; exon_number "3"; oId "CUFF.484.1"; tss_id "TSS303";
chr1	Cufflinks	exon	51443453	51443671	.	+	.	gene_id "XLOC_000239"; transcript_id "TCONS_00000376"; exon_number "1"; oId "CUFF.484.2"; tss_id "TSS304";
chr1	Cufflinks	exon	51475180	51479174	.	+	.	gene_id "XLOC_000239"; transcript_id "TCONS_00000376"; exon_number "2"; oId "CUFF.484.2"; tss_id "TSS304";
chr1	Cufflinks	exon	51617575	51617962	.	+	.	gene_id "XLOC_000240"; transcript_id "TCONS_00000377"; exon_number "1"; oId "CUFF.485.1"; tss_id "TSS305";
chr1	Cufflinks	exon	51618830	51618908	.	+	.	gene_id "XLOC_000240"; transcript_id "TCONS_00000377"; exon_number "2"; oId "CUFF.485.1"; tss_id "TSS305";
chr1	Cufflinks	exon	51619455	51621124	.	+	.	gene_id "XLOC_000240"; transcript_id "TCONS_00000377"; exon_number "3"; oId "CUFF.485.1"; tss_id "TSS305";
chr1	Cufflinks	exon	51730588	51730893	.	+	.	gene_id "XLOC_000241"; transcript_id "TCONS_00000378"; exon_number "1"; oId "CUFF.487.1"; tss_id "TSS306";
chr1	Cufflinks	exon	51731619	51731705	.	+	.	gene_id "XLOC_000241"; transcript_id "TCONS_00000378"; exon_number "2"; oId "CUFF.487.1"; tss_id "TSS306";
chr1	Cufflinks	exon	51731525	51731579	.	+	.	gene_id "XLOC_000242"; transcript_id "TCONS_00000379"; exon_number "1"; oId "CUFF.489.1"; tss_id "TSS307";
chr1	Cufflinks	exon	51732193	51732716	.	+	.	gene_id "XLOC_000242"; transcript_id "TCONS_00000379"; exon_number "2"; oId "CUFF.489.1"; tss_id "TSS307";
chr1	Cufflinks	exon	51795326	51795481	.	+	.	gene_id "XLOC_000243"; transcript_id "TCONS_00000380"; exon_number "1"; oId "CUFF.490.1"; tss_id "TSS308";
chr1	Cufflinks	exon	51795802	51795885	.	+	.	gene_id "XLOC_000243"; transcript_id "TCONS_00000380"; exon_number "2"; oId "CUFF.490.1"; tss_id "TSS308";
chr1	Cufflinks	exon	51800425	51800996	.	+	.	gene_id "XLOC_000243"; transcript_id "TCONS_00000380"; exon_number "3"; oId "CUFF.490.1"; tss_id "TSS308";
chr1	Cufflinks	exon	51795422	51795481	.	+	.	gene_id "XLOC_000243"; transcript_id "TCONS_00000381"; exon_number "1"; oId "CUFF.490.2"; tss_id "TSS308";
chr1	Cufflinks	exon	51795802	51795885	.	+	.	gene_id "XLOC_000243"; transcript_id "TCONS_00000381"; exon_number "2"; oId "CUFF.490.2"; tss_id "TSS308";
chr1	Cufflinks	exon	51796544	51796953	.	+	.	gene_id "XLOC_000243"; transcript_id "TCONS_00000381"; exon_number "3"; oId "CUFF.490.2"; tss_id "TSS308";
chr1	Cufflinks	exon	51927393	51927807	.	+	.	gene_id "XLOC_000244"; transcript_id "TCONS_00000382"; exon_number "1"; oId "CUFF.491.1"; tss_id "TSS309";
chr1	Cufflinks	exon	51928826	51929088	.	+	.	gene_id "XLOC_000244"; transcript_id "TCONS_00000382"; exon_number "2"; oId "CUFF.491.1"; tss_id "TSS309";
chr1	Cufflinks	exon	51983981	51984155	.	+	.	gene_id "XLOC_000245"; transcript_id "TCONS_00000383"; exon_number "1"; oId "CUFF.492.1"; tss_id "TSS310";
chr1	Cufflinks	exon	52026554	52026633	.	+	.	gene_id "XLOC_000245"; transcript_id "TCONS_00000383"; exon_number "2"; oId "CUFF.492.1"; tss_id "TSS310";
chr1	Cufflinks	exon	51984055	51984118	.	+	.	gene_id "XLOC_000245"; transcript_id "TCONS_00000384"; exon_number "1"; oId "CUFF.492.2"; tss_id "TSS310";
chr1	Cufflinks	exon	52026557	52026695	.	+	.	gene_id "XLOC_000245"; transcript_id "TCONS_00000384"; exon_number "2"; oId "CUFF.492.2"; tss_id "TSS310";
chr1	Cufflinks	exon	52027143	52027301	.	+	.	gene_id "XLOC_000245"; transcript_id "TCONS_00000384"; exon_number "3"; oId "CUFF.492.2"; tss_id "TSS310";
chr1	Cufflinks	exon	52259637	52259725	.	+	.	gene_id "XLOC_000246"; transcript_id "TCONS_00000385"; exon_number "1"; oId "CUFF.493.1"; tss_id "TSS311";
chr1	Cufflinks	exon	52263627	52264824	.	+	.	gene_id "XLOC_000246"; transcript_id "TCONS_00000385"; exon_number "2"; oId "CUFF.493.1"; tss_id "TSS311";
chr1	Cufflinks	exon	52259657	52259746	.	+	.	gene_id "XLOC_000246"; transcript_id "TCONS_00000386"; exon_number "1"; oId "CUFF.493.2"; tss_id "TSS311";
chr1	Cufflinks	exon	52263627	52264824	.	+	.	gene_id "XLOC_000246"; transcript_id "TCONS_00000386"; exon_number "2"; oId "CUFF.493.2"; tss_id "TSS311";
chr1	Cufflinks	exon	52260883	52261360	.	+	.	gene_id "XLOC_000246"; transcript_id "TCONS_00000387"; exon_number "1"; oId "CUFF.493.3"; tss_id "TSS312";
chr1	Cufflinks	exon	52263627	52264824	.	+	.	gene_id "XLOC_000246"; transcript_id "TCONS_00000387"; exon_number "2"; oId "CUFF.493.3"; tss_id "TSS312";
chr1	Cufflinks	exon	52266700	52266979	.	+	.	gene_id "XLOC_000247"; transcript_id "TCONS_00000388"; exon_number "1"; oId "CUFF.494.1"; tss_id "TSS313";
chr1	Cufflinks	exon	52499063	52499497	.	+	.	gene_id "XLOC_000248"; transcript_id "TCONS_00000389"; exon_number "1"; oId "CUFF.495.1"; tss_id "TSS314";
chr1	Cufflinks	exon	52509625	52509951	.	+	.	gene_id "XLOC_000248"; transcript_id "TCONS_00000389"; exon_number "2"; oId "CUFF.495.1"; tss_id "TSS314";
chr1	Cufflinks	exon	52516590	52516637	.	+	.	gene_id "XLOC_000249"; transcript_id "TCONS_00000390"; exon_number "1"; oId "CUFF.496.1"; tss_id "TSS315";
chr1	Cufflinks	exon	52517456	52517521	.	+	.	gene_id "XLOC_000249"; transcript_id "TCONS_00000390"; exon_number "2"; oId "CUFF.496.1"; tss_id "TSS315";
chr1	Cufflinks	exon	52518079	52518355	.	+	.	gene_id "XLOC_000249"; transcript_id "TCONS_00000390"; exon_number "3"; oId "CUFF.496.1"; tss_id "TSS315";
chr1	Cufflinks	exon	52819159	52819549	.	+	.	gene_id "XLOC_000250"; transcript_id "TCONS_00000391"; exon_number "1"; oId "CUFF.497.1"; tss_id "TSS316";
chr1	Cufflinks	exon	53020490	53020945	.	+	.	gene_id "XLOC_000251"; transcript_id "TCONS_00000392"; exon_number "1"; oId "CUFF.498.1"; tss_id "TSS317";
chr1	Cufflinks	exon	53346888	53347136	.	+	.	gene_id "XLOC_000252"; transcript_id "TCONS_00000393"; exon_number "1"; oId "CUFF.499.1"; tss_id "TSS318";
chr1	Cufflinks	exon	53347272	53347402	.	+	.	gene_id "XLOC_000252"; transcript_id "TCONS_00000393"; exon_number "2"; oId "CUFF.499.1"; tss_id "TSS318";
chr1	Cufflinks	exon	53580248	53581904	.	+	.	gene_id "XLOC_000253"; transcript_id "TCONS_00000394"; exon_number "1"; oId "CUFF.502.1"; tss_id "TSS319";
chr1	Cufflinks	exon	53584068	53584281	.	+	.	gene_id "XLOC_000253"; transcript_id "TCONS_00000394"; exon_number "2"; oId "CUFF.502.1"; tss_id "TSS319";
chr1	Cufflinks	exon	53656725	53656868	.	+	.	gene_id "XLOC_000254"; transcript_id "TCONS_00000395"; exon_number "1"; oId "CUFF.503.1"; tss_id "TSS320";
chr1	Cufflinks	exon	53656964	53657133	.	+	.	gene_id "XLOC_000254"; transcript_id "TCONS_00000395"; exon_number "2"; oId "CUFF.503.1"; tss_id "TSS320";
chr1	Cufflinks	exon	53686335	53689925	.	+	.	gene_id "XLOC_000255"; transcript_id "TCONS_00000396"; exon_number "1"; oId "CUFF.505.1"; tss_id "TSS321";
chr1	Cufflinks	exon	53704282	53705017	.	+	.	gene_id "XLOC_000256"; transcript_id "TCONS_00000397"; exon_number "1"; oId "CUFF.506.1"; tss_id "TSS322";
chr1	Cufflinks	exon	53707519	53707617	.	+	.	gene_id "XLOC_000256"; transcript_id "TCONS_00000397"; exon_number "2"; oId "CUFF.506.1"; tss_id "TSS322";
chr1	Cufflinks	exon	53708110	53708455	.	+	.	gene_id "XLOC_000256"; transcript_id "TCONS_00000397"; exon_number "3"; oId "CUFF.506.1"; tss_id "TSS322";
chr1	Cufflinks	exon	53733607	53733686	.	+	.	gene_id "XLOC_000257"; transcript_id "TCONS_00000398"; exon_number "1"; oId "CUFF.508.1"; tss_id "TSS323";
chr1	Cufflinks	exon	53733884	53734273	.	+	.	gene_id "XLOC_000257"; transcript_id "TCONS_00000398"; exon_number "2"; oId "CUFF.508.1"; tss_id "TSS323";
chr1	Cufflinks	exon	53753696	53754104	.	+	.	gene_id "XLOC_000258"; transcript_id "TCONS_00000399"; exon_number "1"; oId "CUFF.509.1"; tss_id "TSS324";
chr1	Cufflinks	exon	53755113	53755378	.	+	.	gene_id "XLOC_000258"; transcript_id "TCONS_00000399"; exon_number "2"; oId "CUFF.509.1"; tss_id "TSS324";
chr1	Cufflinks	exon	53770208	53770297	.	+	.	gene_id "XLOC_000259"; transcript_id "TCONS_00000400"; exon_number "1"; oId "CUFF.511.1"; tss_id "TSS325";
chr1	Cufflinks	exon	53770669	53770835	.	+	.	gene_id "XLOC_000259"; transcript_id "TCONS_00000400"; exon_number "2"; oId "CUFF.511.1"; tss_id "TSS325";
chr1	Cufflinks	exon	53770950	53771096	.	+	.	gene_id "XLOC_000259"; transcript_id "TCONS_00000400"; exon_number "3"; oId "CUFF.511.1"; tss_id "TSS325";
chr1	Cufflinks	exon	53771455	53771577	.	+	.	gene_id "XLOC_000259"; transcript_id "TCONS_00000400"; exon_number "4"; oId "CUFF.511.1"; tss_id "TSS325";
chr1	Cufflinks	exon	53771759	53771863	.	+	.	gene_id "XLOC_000259"; transcript_id "TCONS_00000400"; exon_number "5"; oId "CUFF.511.1"; tss_id "TSS325";
chr1	Cufflinks	exon	53773015	53773134	.	+	.	gene_id "XLOC_000259"; transcript_id "TCONS_00000400"; exon_number "6"; oId "CUFF.511.1"; tss_id "TSS325";
chr1	Cufflinks	exon	53793905	53794047	.	+	.	gene_id "XLOC_000260"; transcript_id "TCONS_00000401"; exon_number "1"; oId "CUFF.512.1"; tss_id "TSS326";
chr1	Cufflinks	exon	53796840	53796923	.	+	.	gene_id "XLOC_000260"; transcript_id "TCONS_00000401"; exon_number "2"; oId "CUFF.512.1"; tss_id "TSS326";
chr1	Cufflinks	exon	53801842	53802890	.	+	.	gene_id "XLOC_000260"; transcript_id "TCONS_00000401"; exon_number "3"; oId "CUFF.512.1"; tss_id "TSS326";
chr1	Cufflinks	exon	53793921	53794047	.	+	.	gene_id "XLOC_000260"; transcript_id "TCONS_00000402"; exon_number "1"; oId "CUFF.512.2"; tss_id "TSS326";
chr1	Cufflinks	exon	53796840	53796923	.	+	.	gene_id "XLOC_000260"; transcript_id "TCONS_00000402"; exon_number "2"; oId "CUFF.512.2"; tss_id "TSS326";
chr1	Cufflinks	exon	53802776	53802890	.	+	.	gene_id "XLOC_000260"; transcript_id "TCONS_00000402"; exon_number "3"; oId "CUFF.512.2"; tss_id "TSS326";
chr1	Cufflinks	exon	53905438	53905574	.	+	.	gene_id "XLOC_000261"; transcript_id "TCONS_00000403"; exon_number "1"; oId "CUFF.516.1"; tss_id "TSS327";
chr1	Cufflinks	exon	53905676	53905770	.	+	.	gene_id "XLOC_000261"; transcript_id "TCONS_00000403"; exon_number "2"; oId "CUFF.516.1"; tss_id "TSS327";
chr1	Cufflinks	exon	53923437	53923449	.	+	.	gene_id "XLOC_000261"; transcript_id "TCONS_00000403"; exon_number "3"; oId "CUFF.516.1"; tss_id "TSS327";
chr1	Cufflinks	exon	54447917	54449018	.	+	.	gene_id "XLOC_000262"; transcript_id "TCONS_00000404"; exon_number "1"; oId "CUFF.518.1"; tss_id "TSS328";
chr1	Cufflinks	exon	54449702	54450002	.	+	.	gene_id "XLOC_000262"; transcript_id "TCONS_00000404"; exon_number "2"; oId "CUFF.518.1"; tss_id "TSS328";
chr1	Cufflinks	exon	54451393	54452234	.	+	.	gene_id "XLOC_000262"; transcript_id "TCONS_00000404"; exon_number "3"; oId "CUFF.518.1"; tss_id "TSS328";
chr1	Cufflinks	exon	54515817	54516126	.	+	.	gene_id "XLOC_000263"; transcript_id "TCONS_00000405"; exon_number "1"; oId "CUFF.520.1"; tss_id "TSS329";
chr1	Cufflinks	exon	54517248	54518429	.	+	.	gene_id "XLOC_000263"; transcript_id "TCONS_00000405"; exon_number "2"; oId "CUFF.520.1"; tss_id "TSS329";
chr1	Cufflinks	exon	54751078	54751155	.	+	.	gene_id "XLOC_000264"; transcript_id "TCONS_00000406"; exon_number "1"; oId "CUFF.522.1"; tss_id "TSS330";
chr1	Cufflinks	exon	54752012	54753044	.	+	.	gene_id "XLOC_000264"; transcript_id "TCONS_00000406"; exon_number "2"; oId "CUFF.522.1"; tss_id "TSS330";
chr1	Cufflinks	exon	54881929	54881955	.	+	.	gene_id "XLOC_000265"; transcript_id "TCONS_00000407"; exon_number "1"; oId "CUFF.524.1"; tss_id "TSS331";
chr1	Cufflinks	exon	54886272	54886533	.	+	.	gene_id "XLOC_000265"; transcript_id "TCONS_00000407"; exon_number "2"; oId "CUFF.524.1"; tss_id "TSS331";
chr1	Cufflinks	exon	54982177	54982329	.	+	.	gene_id "XLOC_000266"; transcript_id "TCONS_00000408"; exon_number "1"; oId "CUFF.526.1"; tss_id "TSS332";
chr1	Cufflinks	exon	54982710	54983024	.	+	.	gene_id "XLOC_000266"; transcript_id "TCONS_00000408"; exon_number "2"; oId "CUFF.526.1"; tss_id "TSS332";
chr1	Cufflinks	exon	55074863	55074967	.	+	.	gene_id "XLOC_000267"; transcript_id "TCONS_00000409"; exon_number "1"; oId "CUFF.527.1"; tss_id "TSS333";
chr1	Cufflinks	exon	55075422	55075796	.	+	.	gene_id "XLOC_000267"; transcript_id "TCONS_00000409"; exon_number "2"; oId "CUFF.527.1"; tss_id "TSS333";
chr1	Cufflinks	exon	55222573	55224854	.	+	.	gene_id "XLOC_000268"; transcript_id "TCONS_00000410"; exon_number "1"; oId "CUFF.529.1"; tss_id "TSS334";
chr1	Cufflinks	exon	55230145	55230161	.	+	.	gene_id "XLOC_000268"; transcript_id "TCONS_00000410"; exon_number "2"; oId "CUFF.529.1"; tss_id "TSS334";
chr1	Cufflinks	exon	55258558	55258732	.	+	.	gene_id "XLOC_000269"; transcript_id "TCONS_00000411"; exon_number "1"; oId "CUFF.530.1"; tss_id "TSS335";
chr1	Cufflinks	exon	55260411	55260578	.	+	.	gene_id "XLOC_000269"; transcript_id "TCONS_00000411"; exon_number "2"; oId "CUFF.530.1"; tss_id "TSS335";
chr1	Cufflinks	exon	55352548	55352808	.	+	.	gene_id "XLOC_000270"; transcript_id "TCONS_00000413"; exon_number "1"; oId "CUFF.532.2"; tss_id "TSS336";
chr1	Cufflinks	exon	55353361	55353649	.	+	.	gene_id "XLOC_000270"; transcript_id "TCONS_00000413"; exon_number "2"; oId "CUFF.532.2"; tss_id "TSS336";
chr1	Cufflinks	exon	55354173	55354523	.	+	.	gene_id "XLOC_000270"; transcript_id "TCONS_00000413"; exon_number "3"; oId "CUFF.532.2"; tss_id "TSS336";
chr1	Cufflinks	exon	55352548	55352808	.	+	.	gene_id "XLOC_000270"; transcript_id "TCONS_00000412"; exon_number "1"; oId "CUFF.532.1"; tss_id "TSS336";
chr1	Cufflinks	exon	55353361	55353456	.	+	.	gene_id "XLOC_000270"; transcript_id "TCONS_00000412"; exon_number "2"; oId "CUFF.532.1"; tss_id "TSS336";
chr1	Cufflinks	exon	55353534	55353641	.	+	.	gene_id "XLOC_000270"; transcript_id "TCONS_00000412"; exon_number "3"; oId "CUFF.532.1"; tss_id "TSS336";
chr1	Cufflinks	exon	55354173	55354523	.	+	.	gene_id "XLOC_000270"; transcript_id "TCONS_00000412"; exon_number "4"; oId "CUFF.532.1"; tss_id "TSS336";
chr1	Cufflinks	exon	55353236	55353456	.	+	.	gene_id "XLOC_000270"; transcript_id "TCONS_00000414"; exon_number "1"; oId "CUFF.532.3"; tss_id "TSS337";
chr1	Cufflinks	exon	55354173	55354523	.	+	.	gene_id "XLOC_000270"; transcript_id "TCONS_00000414"; exon_number "2"; oId "CUFF.532.3"; tss_id "TSS337";
chr1	Cufflinks	exon	55461470	55461557	.	+	.	gene_id "XLOC_000271"; transcript_id "TCONS_00000415"; exon_number "1"; oId "CUFF.534.1"; tss_id "TSS338";
chr1	Cufflinks	exon	55462535	55462838	.	+	.	gene_id "XLOC_000271"; transcript_id "TCONS_00000415"; exon_number "2"; oId "CUFF.534.1"; tss_id "TSS338";
chr1	Cufflinks	exon	55681081	55681428	.	+	.	gene_id "XLOC_000272"; transcript_id "TCONS_00000416"; exon_number "1"; oId "CUFF.535.1"; tss_id "TSS339";
chr1	Cufflinks	exon	55681679	55683124	.	+	.	gene_id "XLOC_000272"; transcript_id "TCONS_00000416"; exon_number "2"; oId "CUFF.535.1"; tss_id "TSS339";
chr1	Cufflinks	exon	55683534	55683605	.	+	.	gene_id "XLOC_000273"; transcript_id "TCONS_00000417"; exon_number "1"; oId "CUFF.536.1"; tss_id "TSS340";
chr1	Cufflinks	exon	55699285	55699850	.	+	.	gene_id "XLOC_000273"; transcript_id "TCONS_00000417"; exon_number "2"; oId "CUFF.536.1"; tss_id "TSS340";
chr1	Cufflinks	exon	56046710	56046867	.	+	.	gene_id "XLOC_000274"; transcript_id "TCONS_00000418"; exon_number "1"; oId "CUFF.537.1"; tss_id "TSS341";
chr1	Cufflinks	exon	56080594	56080675	.	+	.	gene_id "XLOC_000274"; transcript_id "TCONS_00000418"; exon_number "2"; oId "CUFF.537.1"; tss_id "TSS341";
chr1	Cufflinks	exon	56196853	56200675	.	+	.	gene_id "XLOC_000274"; transcript_id "TCONS_00000418"; exon_number "3"; oId "CUFF.537.1"; tss_id "TSS341";
chr1	Cufflinks	exon	56289440	56289574	.	+	.	gene_id "XLOC_000275"; transcript_id "TCONS_00000419"; exon_number "1"; oId "CUFF.538.1"; tss_id "TSS342";
chr1	Cufflinks	exon	56297937	56298098	.	+	.	gene_id "XLOC_000275"; transcript_id "TCONS_00000419"; exon_number "2"; oId "CUFF.538.1"; tss_id "TSS342";
chr1	Cufflinks	exon	56313102	56313210	.	+	.	gene_id "XLOC_000275"; transcript_id "TCONS_00000419"; exon_number "3"; oId "CUFF.538.1"; tss_id "TSS342";
chr1	Cufflinks	exon	56328605	56328732	.	+	.	gene_id "XLOC_000275"; transcript_id "TCONS_00000419"; exon_number "4"; oId "CUFF.538.1"; tss_id "TSS342";
chr1	Cufflinks	exon	56333771	56333921	.	+	.	gene_id "XLOC_000275"; transcript_id "TCONS_00000419"; exon_number "5"; oId "CUFF.538.1"; tss_id "TSS342";
chr1	Cufflinks	exon	56336186	56336249	.	+	.	gene_id "XLOC_000276"; transcript_id "TCONS_00000420"; exon_number "1"; oId "CUFF.539.1"; tss_id "TSS343";
chr1	Cufflinks	exon	56336852	56337131	.	+	.	gene_id "XLOC_000276"; transcript_id "TCONS_00000420"; exon_number "2"; oId "CUFF.539.1"; tss_id "TSS343";
chr1	Cufflinks	exon	56345066	56345756	.	+	.	gene_id "XLOC_000276"; transcript_id "TCONS_00000420"; exon_number "3"; oId "CUFF.539.1"; tss_id "TSS343";
chr1	Cufflinks	exon	56410760	56410925	.	+	.	gene_id "XLOC_000277"; transcript_id "TCONS_00000421"; exon_number "1"; oId "CUFF.541.1"; tss_id "TSS344";
chr1	Cufflinks	exon	56415506	56415792	.	+	.	gene_id "XLOC_000277"; transcript_id "TCONS_00000421"; exon_number "2"; oId "CUFF.541.1"; tss_id "TSS344";
chr1	Cufflinks	exon	56427584	56427662	.	+	.	gene_id "XLOC_000278"; transcript_id "TCONS_00000422"; exon_number "1"; oId "CUFF.542.1"; tss_id "TSS345";
chr1	Cufflinks	exon	56436568	56436730	.	+	.	gene_id "XLOC_000278"; transcript_id "TCONS_00000422"; exon_number "2"; oId "CUFF.542.1"; tss_id "TSS345";
chr1	Cufflinks	exon	56441023	56441144	.	+	.	gene_id "XLOC_000279"; transcript_id "TCONS_00000423"; exon_number "1"; oId "CUFF.543.1"; tss_id "TSS346";
chr1	Cufflinks	exon	56483397	56483498	.	+	.	gene_id "XLOC_000279"; transcript_id "TCONS_00000423"; exon_number "2"; oId "CUFF.543.1"; tss_id "TSS346";
chr1	Cufflinks	exon	56611393	56611553	.	+	.	gene_id "XLOC_000280"; transcript_id "TCONS_00000424"; exon_number "1"; oId "CUFF.545.1"; tss_id "TSS347";
chr1	Cufflinks	exon	56616673	56616943	.	+	.	gene_id "XLOC_000280"; transcript_id "TCONS_00000424"; exon_number "2"; oId "CUFF.545.1"; tss_id "TSS347";
chr1	Cufflinks	exon	56620598	56620896	.	+	.	gene_id "XLOC_000280"; transcript_id "TCONS_00000424"; exon_number "3"; oId "CUFF.545.1"; tss_id "TSS347";
chr1	Cufflinks	exon	56700768	56700810	.	+	.	gene_id "XLOC_000281"; transcript_id "TCONS_00000425"; exon_number "1"; oId "CUFF.547.1"; tss_id "TSS348";
chr1	Cufflinks	exon	56701296	56701465	.	+	.	gene_id "XLOC_000281"; transcript_id "TCONS_00000425"; exon_number "2"; oId "CUFF.547.1"; tss_id "TSS348";
chr1	Cufflinks	exon	56703332	56703535	.	+	.	gene_id "XLOC_000281"; transcript_id "TCONS_00000425"; exon_number "3"; oId "CUFF.547.1"; tss_id "TSS348";
chr1	Cufflinks	exon	56880635	56880822	.	+	.	gene_id "XLOC_000282"; transcript_id "TCONS_00000426"; exon_number "1"; oId "CUFF.550.1"; tss_id "TSS349";
chr1	Cufflinks	exon	56880920	56881014	.	+	.	gene_id "XLOC_000282"; transcript_id "TCONS_00000426"; exon_number "2"; oId "CUFF.550.1"; tss_id "TSS349";
chr1	Cufflinks	exon	56881205	56881281	.	+	.	gene_id "XLOC_000282"; transcript_id "TCONS_00000426"; exon_number "3"; oId "CUFF.550.1"; tss_id "TSS349";
chr1	Cufflinks	exon	56881454	56881638	.	+	.	gene_id "XLOC_000282"; transcript_id "TCONS_00000426"; exon_number "4"; oId "CUFF.550.1"; tss_id "TSS349";
chr1	Cufflinks	exon	56880647	56880822	.	+	.	gene_id "XLOC_000282"; transcript_id "TCONS_00000428"; exon_number "1"; oId "CUFF.550.3"; tss_id "TSS349";
chr1	Cufflinks	exon	56881454	56881638	.	+	.	gene_id "XLOC_000282"; transcript_id "TCONS_00000428"; exon_number "2"; oId "CUFF.550.3"; tss_id "TSS349";
chr1	Cufflinks	exon	56880647	56880822	.	+	.	gene_id "XLOC_000282"; transcript_id "TCONS_00000427"; exon_number "1"; oId "CUFF.550.2"; tss_id "TSS349";
chr1	Cufflinks	exon	56880920	56881025	.	+	.	gene_id "XLOC_000282"; transcript_id "TCONS_00000427"; exon_number "2"; oId "CUFF.550.2"; tss_id "TSS349";
chr1	Cufflinks	exon	56881205	56881281	.	+	.	gene_id "XLOC_000282"; transcript_id "TCONS_00000427"; exon_number "3"; oId "CUFF.550.2"; tss_id "TSS349";
chr1	Cufflinks	exon	56881454	56881638	.	+	.	gene_id "XLOC_000282"; transcript_id "TCONS_00000427"; exon_number "4"; oId "CUFF.550.2"; tss_id "TSS349";
chr1	Cufflinks	exon	57429559	57429730	.	+	.	gene_id "XLOC_000283"; transcript_id "TCONS_00000429"; exon_number "1"; oId "CUFF.553.1"; tss_id "TSS350";
chr1	Cufflinks	exon	57435253	57435429	.	+	.	gene_id "XLOC_000283"; transcript_id "TCONS_00000429"; exon_number "2"; oId "CUFF.553.1"; tss_id "TSS350";
chr1	Cufflinks	exon	57453100	57453237	.	+	.	gene_id "XLOC_000283"; transcript_id "TCONS_00000429"; exon_number "3"; oId "CUFF.553.1"; tss_id "TSS350";
chr1	Cufflinks	exon	57462308	57462430	.	+	.	gene_id "XLOC_000283"; transcript_id "TCONS_00000429"; exon_number "4"; oId "CUFF.553.1"; tss_id "TSS350";
chr1	Cufflinks	exon	57457023	57457582	.	+	.	gene_id "XLOC_000284"; transcript_id "TCONS_00000430"; exon_number "1"; oId "CUFF.554.1"; tss_id "TSS351";
chr1	Cufflinks	exon	57467510	57467711	.	+	.	gene_id "XLOC_000284"; transcript_id "TCONS_00000430"; exon_number "2"; oId "CUFF.554.1"; tss_id "TSS351";
chr1	Cufflinks	exon	57470035	57470242	.	+	.	gene_id "XLOC_000284"; transcript_id "TCONS_00000430"; exon_number "3"; oId "CUFF.554.1"; tss_id "TSS351";
chr1	Cufflinks	exon	57479407	57480373	.	+	.	gene_id "XLOC_000284"; transcript_id "TCONS_00000430"; exon_number "4"; oId "CUFF.554.1"; tss_id "TSS351";
chr1	Cufflinks	exon	57852248	57852394	.	+	.	gene_id "XLOC_000285"; transcript_id "TCONS_00000431"; exon_number "1"; oId "CUFF.555.1"; tss_id "TSS352";
chr1	Cufflinks	exon	57852562	57853122	.	+	.	gene_id "XLOC_000285"; transcript_id "TCONS_00000431"; exon_number "2"; oId "CUFF.555.1"; tss_id "TSS352";
chr1	Cufflinks	exon	58326204	58326705	.	+	.	gene_id "XLOC_000286"; transcript_id "TCONS_00000433"; exon_number "1"; oId "CUFF.556.2"; tss_id "TSS353";
chr1	Cufflinks	exon	58328128	58328712	.	+	.	gene_id "XLOC_000286"; transcript_id "TCONS_00000433"; exon_number "2"; oId "CUFF.556.2"; tss_id "TSS353";
chr1	Cufflinks	exon	58330379	58330496	.	+	.	gene_id "XLOC_000286"; transcript_id "TCONS_00000433"; exon_number "3"; oId "CUFF.556.2"; tss_id "TSS353";
chr1	Cufflinks	exon	58331974	58332072	.	+	.	gene_id "XLOC_000286"; transcript_id "TCONS_00000433"; exon_number "4"; oId "CUFF.556.2"; tss_id "TSS353";
chr1	Cufflinks	exon	58342403	58342514	.	+	.	gene_id "XLOC_000286"; transcript_id "TCONS_00000433"; exon_number "5"; oId "CUFF.556.2"; tss_id "TSS353";
chr1	Cufflinks	exon	58343969	58344115	.	+	.	gene_id "XLOC_000286"; transcript_id "TCONS_00000433"; exon_number "6"; oId "CUFF.556.2"; tss_id "TSS353";
chr1	Cufflinks	exon	58346158	58346577	.	+	.	gene_id "XLOC_000286"; transcript_id "TCONS_00000433"; exon_number "7"; oId "CUFF.556.2"; tss_id "TSS353";
chr1	Cufflinks	exon	58326204	58326598	.	+	.	gene_id "XLOC_000286"; transcript_id "TCONS_00000432"; exon_number "1"; oId "CUFF.556.1"; tss_id "TSS353";
chr1	Cufflinks	exon	58328128	58328712	.	+	.	gene_id "XLOC_000286"; transcript_id "TCONS_00000432"; exon_number "2"; oId "CUFF.556.1"; tss_id "TSS353";
chr1	Cufflinks	exon	58342403	58342514	.	+	.	gene_id "XLOC_000286"; transcript_id "TCONS_00000432"; exon_number "3"; oId "CUFF.556.1"; tss_id "TSS353";
chr1	Cufflinks	exon	58343969	58344115	.	+	.	gene_id "XLOC_000286"; transcript_id "TCONS_00000432"; exon_number "4"; oId "CUFF.556.1"; tss_id "TSS353";
chr1	Cufflinks	exon	58346158	58346577	.	+	.	gene_id "XLOC_000286"; transcript_id "TCONS_00000432"; exon_number "5"; oId "CUFF.556.1"; tss_id "TSS353";
chr1	Cufflinks	exon	58326215	58326705	.	+	.	gene_id "XLOC_000286"; transcript_id "TCONS_00000434"; exon_number "1"; oId "CUFF.556.3"; tss_id "TSS353";
chr1	Cufflinks	exon	58328128	58328712	.	+	.	gene_id "XLOC_000286"; transcript_id "TCONS_00000434"; exon_number "2"; oId "CUFF.556.3"; tss_id "TSS353";
chr1	Cufflinks	exon	58339639	58340013	.	+	.	gene_id "XLOC_000286"; transcript_id "TCONS_00000434"; exon_number "3"; oId "CUFF.556.3"; tss_id "TSS353";
chr1	Cufflinks	exon	58326229	58326591	.	+	.	gene_id "XLOC_000286"; transcript_id "TCONS_00000435"; exon_number "1"; oId "CUFF.556.4"; tss_id "TSS353";
chr1	Cufflinks	exon	58328128	58328599	.	+	.	gene_id "XLOC_000286"; transcript_id "TCONS_00000435"; exon_number "2"; oId "CUFF.556.4"; tss_id "TSS353";
chr1	Cufflinks	exon	58342403	58342514	.	+	.	gene_id "XLOC_000286"; transcript_id "TCONS_00000435"; exon_number "3"; oId "CUFF.556.4"; tss_id "TSS353";
chr1	Cufflinks	exon	58343969	58344115	.	+	.	gene_id "XLOC_000286"; transcript_id "TCONS_00000435"; exon_number "4"; oId "CUFF.556.4"; tss_id "TSS353";
chr1	Cufflinks	exon	58346158	58346577	.	+	.	gene_id "XLOC_000286"; transcript_id "TCONS_00000435"; exon_number "5"; oId "CUFF.556.4"; tss_id "TSS353";
chr1	Cufflinks	exon	58326234	58326581	.	+	.	gene_id "XLOC_000286"; transcript_id "TCONS_00000436"; exon_number "1"; oId "CUFF.556.5"; tss_id "TSS353";
chr1	Cufflinks	exon	58328128	58328599	.	+	.	gene_id "XLOC_000286"; transcript_id "TCONS_00000436"; exon_number "2"; oId "CUFF.556.5"; tss_id "TSS353";
chr1	Cufflinks	exon	58342403	58342514	.	+	.	gene_id "XLOC_000286"; transcript_id "TCONS_00000436"; exon_number "3"; oId "CUFF.556.5"; tss_id "TSS353";
chr1	Cufflinks	exon	58343969	58344115	.	+	.	gene_id "XLOC_000286"; transcript_id "TCONS_00000436"; exon_number "4"; oId "CUFF.556.5"; tss_id "TSS353";
chr1	Cufflinks	exon	58346158	58346577	.	+	.	gene_id "XLOC_000286"; transcript_id "TCONS_00000436"; exon_number "5"; oId "CUFF.556.5"; tss_id "TSS353";
chr1	Cufflinks	exon	58326239	58326591	.	+	.	gene_id "XLOC_000286"; transcript_id "TCONS_00000437"; exon_number "1"; oId "CUFF.556.6"; tss_id "TSS353";
chr1	Cufflinks	exon	58328106	58328599	.	+	.	gene_id "XLOC_000286"; transcript_id "TCONS_00000437"; exon_number "2"; oId "CUFF.556.6"; tss_id "TSS353";
chr1	Cufflinks	exon	58342403	58342514	.	+	.	gene_id "XLOC_000286"; transcript_id "TCONS_00000437"; exon_number "3"; oId "CUFF.556.6"; tss_id "TSS353";
chr1	Cufflinks	exon	58343969	58344115	.	+	.	gene_id "XLOC_000286"; transcript_id "TCONS_00000437"; exon_number "4"; oId "CUFF.556.6"; tss_id "TSS353";
chr1	Cufflinks	exon	58346158	58346577	.	+	.	gene_id "XLOC_000286"; transcript_id "TCONS_00000437"; exon_number "5"; oId "CUFF.556.6"; tss_id "TSS353";
chr1	Cufflinks	exon	58326253	58326544	.	+	.	gene_id "XLOC_000286"; transcript_id "TCONS_00000438"; exon_number "1"; oId "CUFF.556.8"; tss_id "TSS353";
chr1	Cufflinks	exon	58328106	58328712	.	+	.	gene_id "XLOC_000286"; transcript_id "TCONS_00000438"; exon_number "2"; oId "CUFF.556.8"; tss_id "TSS353";
chr1	Cufflinks	exon	58330094	58330266	.	+	.	gene_id "XLOC_000286"; transcript_id "TCONS_00000438"; exon_number "3"; oId "CUFF.556.8"; tss_id "TSS353";
chr1	Cufflinks	exon	58330379	58330713	.	+	.	gene_id "XLOC_000286"; transcript_id "TCONS_00000438"; exon_number "4"; oId "CUFF.556.8"; tss_id "TSS353";
chr1	Cufflinks	exon	58326253	58326591	.	+	.	gene_id "XLOC_000286"; transcript_id "TCONS_00000439"; exon_number "1"; oId "CUFF.556.7"; tss_id "TSS353";
chr1	Cufflinks	exon	58328128	58328191	.	+	.	gene_id "XLOC_000286"; transcript_id "TCONS_00000439"; exon_number "2"; oId "CUFF.556.7"; tss_id "TSS353";
chr1	Cufflinks	exon	58330094	58330266	.	+	.	gene_id "XLOC_000286"; transcript_id "TCONS_00000439"; exon_number "3"; oId "CUFF.556.7"; tss_id "TSS353";
chr1	Cufflinks	exon	58333056	58333170	.	+	.	gene_id "XLOC_000286"; transcript_id "TCONS_00000439"; exon_number "4"; oId "CUFF.556.7"; tss_id "TSS353";
chr1	Cufflinks	exon	58326253	58326607	.	+	.	gene_id "XLOC_000286"; transcript_id "TCONS_00000440"; exon_number "1"; oId "CUFF.556.9"; tss_id "TSS353";
chr1	Cufflinks	exon	58328128	58328599	.	+	.	gene_id "XLOC_000286"; transcript_id "TCONS_00000440"; exon_number "2"; oId "CUFF.556.9"; tss_id "TSS353";
chr1	Cufflinks	exon	58342403	58342514	.	+	.	gene_id "XLOC_000286"; transcript_id "TCONS_00000440"; exon_number "3"; oId "CUFF.556.9"; tss_id "TSS353";
chr1	Cufflinks	exon	58343969	58344115	.	+	.	gene_id "XLOC_000286"; transcript_id "TCONS_00000440"; exon_number "4"; oId "CUFF.556.9"; tss_id "TSS353";
chr1	Cufflinks	exon	58346158	58346577	.	+	.	gene_id "XLOC_000286"; transcript_id "TCONS_00000440"; exon_number "5"; oId "CUFF.556.9"; tss_id "TSS353";
chr1	Cufflinks	exon	58326260	58326544	.	+	.	gene_id "XLOC_000286"; transcript_id "TCONS_00000441"; exon_number "1"; oId "CUFF.556.10"; tss_id "TSS353";
chr1	Cufflinks	exon	58328128	58328712	.	+	.	gene_id "XLOC_000286"; transcript_id "TCONS_00000441"; exon_number "2"; oId "CUFF.556.10"; tss_id "TSS353";
chr1	Cufflinks	exon	58330379	58330496	.	+	.	gene_id "XLOC_000286"; transcript_id "TCONS_00000441"; exon_number "3"; oId "CUFF.556.10"; tss_id "TSS353";
chr1	Cufflinks	exon	58331974	58332072	.	+	.	gene_id "XLOC_000286"; transcript_id "TCONS_00000441"; exon_number "4"; oId "CUFF.556.10"; tss_id "TSS353";
chr1	Cufflinks	exon	58342403	58342514	.	+	.	gene_id "XLOC_000286"; transcript_id "TCONS_00000441"; exon_number "5"; oId "CUFF.556.10"; tss_id "TSS353";
chr1	Cufflinks	exon	58343969	58344115	.	+	.	gene_id "XLOC_000286"; transcript_id "TCONS_00000441"; exon_number "6"; oId "CUFF.556.10"; tss_id "TSS353";
chr1	Cufflinks	exon	58346158	58346577	.	+	.	gene_id "XLOC_000286"; transcript_id "TCONS_00000441"; exon_number "7"; oId "CUFF.556.10"; tss_id "TSS353";
chr1	Cufflinks	exon	58326281	58326705	.	+	.	gene_id "XLOC_000286"; transcript_id "TCONS_00000443"; exon_number "1"; oId "CUFF.556.12"; tss_id "TSS353";
chr1	Cufflinks	exon	58328106	58328191	.	+	.	gene_id "XLOC_000286"; transcript_id "TCONS_00000443"; exon_number "2"; oId "CUFF.556.12"; tss_id "TSS353";
chr1	Cufflinks	exon	58330094	58330266	.	+	.	gene_id "XLOC_000286"; transcript_id "TCONS_00000443"; exon_number "3"; oId "CUFF.556.12"; tss_id "TSS353";
chr1	Cufflinks	exon	58330379	58330496	.	+	.	gene_id "XLOC_000286"; transcript_id "TCONS_00000443"; exon_number "4"; oId "CUFF.556.12"; tss_id "TSS353";
chr1	Cufflinks	exon	58331974	58332072	.	+	.	gene_id "XLOC_000286"; transcript_id "TCONS_00000443"; exon_number "5"; oId "CUFF.556.12"; tss_id "TSS353";
chr1	Cufflinks	exon	58342403	58342514	.	+	.	gene_id "XLOC_000286"; transcript_id "TCONS_00000443"; exon_number "6"; oId "CUFF.556.12"; tss_id "TSS353";
chr1	Cufflinks	exon	58343969	58344115	.	+	.	gene_id "XLOC_000286"; transcript_id "TCONS_00000443"; exon_number "7"; oId "CUFF.556.12"; tss_id "TSS353";
chr1	Cufflinks	exon	58346158	58346577	.	+	.	gene_id "XLOC_000286"; transcript_id "TCONS_00000443"; exon_number "8"; oId "CUFF.556.12"; tss_id "TSS353";
chr1	Cufflinks	exon	58326281	58326705	.	+	.	gene_id "XLOC_000286"; transcript_id "TCONS_00000442"; exon_number "1"; oId "CUFF.556.11"; tss_id "TSS353";
chr1	Cufflinks	exon	58328106	58328191	.	+	.	gene_id "XLOC_000286"; transcript_id "TCONS_00000442"; exon_number "2"; oId "CUFF.556.11"; tss_id "TSS353";
chr1	Cufflinks	exon	58342403	58342514	.	+	.	gene_id "XLOC_000286"; transcript_id "TCONS_00000442"; exon_number "3"; oId "CUFF.556.11"; tss_id "TSS353";
chr1	Cufflinks	exon	58343969	58344115	.	+	.	gene_id "XLOC_000286"; transcript_id "TCONS_00000442"; exon_number "4"; oId "CUFF.556.11"; tss_id "TSS353";
chr1	Cufflinks	exon	58345791	58345941	.	+	.	gene_id "XLOC_000286"; transcript_id "TCONS_00000442"; exon_number "5"; oId "CUFF.556.11"; tss_id "TSS353";
chr1	Cufflinks	exon	58346158	58346577	.	+	.	gene_id "XLOC_000286"; transcript_id "TCONS_00000442"; exon_number "6"; oId "CUFF.556.11"; tss_id "TSS353";
chr1	Cufflinks	exon	58326309	58326598	.	+	.	gene_id "XLOC_000286"; transcript_id "TCONS_00000444"; exon_number "1"; oId "CUFF.556.13"; tss_id "TSS354";
chr1	Cufflinks	exon	58328128	58328191	.	+	.	gene_id "XLOC_000286"; transcript_id "TCONS_00000444"; exon_number "2"; oId "CUFF.556.13"; tss_id "TSS354";
chr1	Cufflinks	exon	58342403	58342514	.	+	.	gene_id "XLOC_000286"; transcript_id "TCONS_00000444"; exon_number "3"; oId "CUFF.556.13"; tss_id "TSS354";
chr1	Cufflinks	exon	58343969	58344115	.	+	.	gene_id "XLOC_000286"; transcript_id "TCONS_00000444"; exon_number "4"; oId "CUFF.556.13"; tss_id "TSS354";
chr1	Cufflinks	exon	58346158	58346577	.	+	.	gene_id "XLOC_000286"; transcript_id "TCONS_00000444"; exon_number "5"; oId "CUFF.556.13"; tss_id "TSS354";
chr1	Cufflinks	exon	58326311	58326598	.	+	.	gene_id "XLOC_000286"; transcript_id "TCONS_00000445"; exon_number "1"; oId "CUFF.556.14"; tss_id "TSS354";
chr1	Cufflinks	exon	58328106	58328712	.	+	.	gene_id "XLOC_000286"; transcript_id "TCONS_00000445"; exon_number "2"; oId "CUFF.556.14"; tss_id "TSS354";
chr1	Cufflinks	exon	58343969	58344115	.	+	.	gene_id "XLOC_000286"; transcript_id "TCONS_00000445"; exon_number "3"; oId "CUFF.556.14"; tss_id "TSS354";
chr1	Cufflinks	exon	58346158	58346577	.	+	.	gene_id "XLOC_000286"; transcript_id "TCONS_00000445"; exon_number "4"; oId "CUFF.556.14"; tss_id "TSS354";
chr1	Cufflinks	exon	58326336	58326705	.	+	.	gene_id "XLOC_000286"; transcript_id "TCONS_00000446"; exon_number "1"; oId "CUFF.556.15"; tss_id "TSS354";
chr1	Cufflinks	exon	58328128	58328191	.	+	.	gene_id "XLOC_000286"; transcript_id "TCONS_00000446"; exon_number "2"; oId "CUFF.556.15"; tss_id "TSS354";
chr1	Cufflinks	exon	58339639	58340013	.	+	.	gene_id "XLOC_000286"; transcript_id "TCONS_00000446"; exon_number "3"; oId "CUFF.556.15"; tss_id "TSS354";
chr1	Cufflinks	exon	58340691	58340860	.	+	.	gene_id "XLOC_000286"; transcript_id "TCONS_00000447"; exon_number "1"; oId "CUFF.556.16"; tss_id "TSS355";
chr1	Cufflinks	exon	58342403	58342514	.	+	.	gene_id "XLOC_000286"; transcript_id "TCONS_00000447"; exon_number "2"; oId "CUFF.556.16"; tss_id "TSS355";
chr1	Cufflinks	exon	58343969	58344445	.	+	.	gene_id "XLOC_000286"; transcript_id "TCONS_00000447"; exon_number "3"; oId "CUFF.556.16"; tss_id "TSS355";
chr1	Cufflinks	exon	58341844	58342315	.	+	.	gene_id "XLOC_000286"; transcript_id "TCONS_00000448"; exon_number "1"; oId "CUFF.556.17"; tss_id "TSS356";
chr1	Cufflinks	exon	58342403	58342514	.	+	.	gene_id "XLOC_000286"; transcript_id "TCONS_00000448"; exon_number "2"; oId "CUFF.556.17"; tss_id "TSS356";
chr1	Cufflinks	exon	58343969	58344115	.	+	.	gene_id "XLOC_000286"; transcript_id "TCONS_00000448"; exon_number "3"; oId "CUFF.556.17"; tss_id "TSS356";
chr1	Cufflinks	exon	58346158	58346577	.	+	.	gene_id "XLOC_000286"; transcript_id "TCONS_00000448"; exon_number "4"; oId "CUFF.556.17"; tss_id "TSS356";
chr1	Cufflinks	exon	58525811	58525979	.	+	.	gene_id "XLOC_000287"; transcript_id "TCONS_00000449"; exon_number "1"; oId "CUFF.557.1"; tss_id "TSS357";
chr1	Cufflinks	exon	58537222	58537306	.	+	.	gene_id "XLOC_000287"; transcript_id "TCONS_00000449"; exon_number "2"; oId "CUFF.557.1"; tss_id "TSS357";
chr1	Cufflinks	exon	58540071	58540097	.	+	.	gene_id "XLOC_000287"; transcript_id "TCONS_00000449"; exon_number "3"; oId "CUFF.557.1"; tss_id "TSS357";
chr1	Cufflinks	exon	58543661	58543735	.	+	.	gene_id "XLOC_000287"; transcript_id "TCONS_00000449"; exon_number "4"; oId "CUFF.557.1"; tss_id "TSS357";
chr1	Cufflinks	exon	58545683	58545946	.	+	.	gene_id "XLOC_000287"; transcript_id "TCONS_00000449"; exon_number "5"; oId "CUFF.557.1"; tss_id "TSS357";
chr1	Cufflinks	exon	59180600	59180621	.	+	.	gene_id "XLOC_000288"; transcript_id "TCONS_00000450"; exon_number "1"; oId "CUFF.558.1"; tss_id "TSS358";
chr1	Cufflinks	exon	59181166	59181313	.	+	.	gene_id "XLOC_000288"; transcript_id "TCONS_00000450"; exon_number "2"; oId "CUFF.558.1"; tss_id "TSS358";
chr1	Cufflinks	exon	59183429	59183592	.	+	.	gene_id "XLOC_000288"; transcript_id "TCONS_00000450"; exon_number "3"; oId "CUFF.558.1"; tss_id "TSS358";
chr1	Cufflinks	exon	59184233	59184660	.	+	.	gene_id "XLOC_000288"; transcript_id "TCONS_00000450"; exon_number "4"; oId "CUFF.558.1"; tss_id "TSS358";
chr1	Cufflinks	exon	59250823	59250977	.	+	.	gene_id "XLOC_000289"; transcript_id "TCONS_00000451"; exon_number "1"; oId "CUFF.559.1"; tss_id "TSS359";
chr1	Cufflinks	exon	59359217	59359389	.	+	.	gene_id "XLOC_000289"; transcript_id "TCONS_00000451"; exon_number "2"; oId "CUFF.559.1"; tss_id "TSS359";
chr1	Cufflinks	exon	59364719	59365384	.	+	.	gene_id "XLOC_000289"; transcript_id "TCONS_00000451"; exon_number "3"; oId "CUFF.559.1"; tss_id "TSS359";
chr1	Cufflinks	exon	59250832	59250977	.	+	.	gene_id "XLOC_000289"; transcript_id "TCONS_00000452"; exon_number "1"; oId "CUFF.559.2"; tss_id "TSS359";
chr1	Cufflinks	exon	59359217	59359389	.	+	.	gene_id "XLOC_000289"; transcript_id "TCONS_00000452"; exon_number "2"; oId "CUFF.559.2"; tss_id "TSS359";
chr1	Cufflinks	exon	59361929	59362057	.	+	.	gene_id "XLOC_000289"; transcript_id "TCONS_00000452"; exon_number "3"; oId "CUFF.559.2"; tss_id "TSS359";
chr1	Cufflinks	exon	59364719	59365265	.	+	.	gene_id "XLOC_000289"; transcript_id "TCONS_00000452"; exon_number "4"; oId "CUFF.559.2"; tss_id "TSS359";
chr1	Cufflinks	exon	59365391	59366668	.	+	.	gene_id "XLOC_000289"; transcript_id "TCONS_00000452"; exon_number "5"; oId "CUFF.559.2"; tss_id "TSS359";
chr1	Cufflinks	exon	59486059	59486295	.	+	.	gene_id "XLOC_000290"; transcript_id "TCONS_00000453"; exon_number "1"; oId "CUFF.563.1"; tss_id "TSS360";
chr1	Cufflinks	exon	59487160	59487249	.	+	.	gene_id "XLOC_000290"; transcript_id "TCONS_00000453"; exon_number "2"; oId "CUFF.563.1"; tss_id "TSS360";
chr1	Cufflinks	exon	59498533	59498735	.	+	.	gene_id "XLOC_000290"; transcript_id "TCONS_00000453"; exon_number "3"; oId "CUFF.563.1"; tss_id "TSS360";
chr1	Cufflinks	exon	59486260	59486295	.	+	.	gene_id "XLOC_000290"; transcript_id "TCONS_00000454"; exon_number "1"; oId "CUFF.563.2"; tss_id "TSS361";
chr1	Cufflinks	exon	59487160	59487249	.	+	.	gene_id "XLOC_000290"; transcript_id "TCONS_00000454"; exon_number "2"; oId "CUFF.563.2"; tss_id "TSS361";
chr1	Cufflinks	exon	59507844	59507902	.	+	.	gene_id "XLOC_000290"; transcript_id "TCONS_00000454"; exon_number "3"; oId "CUFF.563.2"; tss_id "TSS361";
chr1	Cufflinks	exon	59510166	59510286	.	+	.	gene_id "XLOC_000290"; transcript_id "TCONS_00000454"; exon_number "4"; oId "CUFF.563.2"; tss_id "TSS361";
chr1	Cufflinks	exon	59486271	59486295	.	+	.	gene_id "XLOC_000290"; transcript_id "TCONS_00000455"; exon_number "1"; oId "CUFF.563.3"; tss_id "TSS361";
chr1	Cufflinks	exon	59487160	59487249	.	+	.	gene_id "XLOC_000290"; transcript_id "TCONS_00000455"; exon_number "2"; oId "CUFF.563.3"; tss_id "TSS361";
chr1	Cufflinks	exon	59488656	59488692	.	+	.	gene_id "XLOC_000290"; transcript_id "TCONS_00000455"; exon_number "3"; oId "CUFF.563.3"; tss_id "TSS361";
chr1	Cufflinks	exon	59522315	59522421	.	+	.	gene_id "XLOC_000291"; transcript_id "TCONS_00000456"; exon_number "1"; oId "CUFF.565.1"; tss_id "TSS362";
chr1	Cufflinks	exon	59548240	59548380	.	+	.	gene_id "XLOC_000291"; transcript_id "TCONS_00000456"; exon_number "2"; oId "CUFF.565.1"; tss_id "TSS362";
chr1	Cufflinks	exon	59552075	59552268	.	+	.	gene_id "XLOC_000291"; transcript_id "TCONS_00000456"; exon_number "3"; oId "CUFF.565.1"; tss_id "TSS362";
chr1	Cufflinks	exon	59553687	59553867	.	+	.	gene_id "XLOC_000291"; transcript_id "TCONS_00000456"; exon_number "4"; oId "CUFF.565.1"; tss_id "TSS362";
chr1	Cufflinks	exon	59592661	59592734	.	+	.	gene_id "XLOC_000292"; transcript_id "TCONS_00000457"; exon_number "1"; oId "CUFF.567.1"; tss_id "TSS363";
chr1	Cufflinks	exon	59598019	59598505	.	+	.	gene_id "XLOC_000292"; transcript_id "TCONS_00000457"; exon_number "2"; oId "CUFF.567.1"; tss_id "TSS363";
chr1	Cufflinks	exon	60238467	60238709	.	+	.	gene_id "XLOC_000293"; transcript_id "TCONS_00000458"; exon_number "1"; oId "CUFF.573.1"; tss_id "TSS364";
chr1	Cufflinks	exon	60239723	60239796	.	+	.	gene_id "XLOC_000293"; transcript_id "TCONS_00000458"; exon_number "2"; oId "CUFF.573.1"; tss_id "TSS364";
chr1	Cufflinks	exon	60254291	60254520	.	+	.	gene_id "XLOC_000293"; transcript_id "TCONS_00000458"; exon_number "3"; oId "CUFF.573.1"; tss_id "TSS364";
chr1	Cufflinks	exon	60539554	60539753	.	+	.	gene_id "XLOC_000294"; transcript_id "TCONS_00000459"; exon_number "1"; oId "CUFF.575.1"; tss_id "TSS365";
chr1	Cufflinks	exon	60542842	60542979	.	+	.	gene_id "XLOC_000294"; transcript_id "TCONS_00000459"; exon_number "2"; oId "CUFF.575.1"; tss_id "TSS365";
chr1	Cufflinks	exon	60580547	60580645	.	+	.	gene_id "XLOC_000295"; transcript_id "TCONS_00000460"; exon_number "1"; oId "CUFF.576.1"; tss_id "TSS366";
chr1	Cufflinks	exon	60614185	60614325	.	+	.	gene_id "XLOC_000295"; transcript_id "TCONS_00000460"; exon_number "2"; oId "CUFF.576.1"; tss_id "TSS366";
chr1	Cufflinks	exon	60614909	60615351	.	+	.	gene_id "XLOC_000295"; transcript_id "TCONS_00000460"; exon_number "3"; oId "CUFF.576.1"; tss_id "TSS366";
chr1	Cufflinks	exon	60612852	60612978	.	+	.	gene_id "XLOC_000295"; transcript_id "TCONS_00000461"; exon_number "1"; oId "CUFF.576.2"; tss_id "TSS367";
chr1	Cufflinks	exon	60614185	60614325	.	+	.	gene_id "XLOC_000295"; transcript_id "TCONS_00000461"; exon_number "2"; oId "CUFF.576.2"; tss_id "TSS367";
chr1	Cufflinks	exon	60708563	60708569	.	+	.	gene_id "XLOC_000296"; transcript_id "TCONS_00000462"; exon_number "1"; oId "CUFF.577.1"; tss_id "TSS368";
chr1	Cufflinks	exon	60720150	60720298	.	+	.	gene_id "XLOC_000296"; transcript_id "TCONS_00000462"; exon_number "2"; oId "CUFF.577.1"; tss_id "TSS368";
chr1	Cufflinks	exon	60724187	60724248	.	+	.	gene_id "XLOC_000296"; transcript_id "TCONS_00000462"; exon_number "3"; oId "CUFF.577.1"; tss_id "TSS368";
chr1	Cufflinks	exon	60880143	60880185	.	+	.	gene_id "XLOC_000297"; transcript_id "TCONS_00000463"; exon_number "1"; oId "CUFF.578.1"; tss_id "TSS369";
chr1	Cufflinks	exon	60881529	60881834	.	+	.	gene_id "XLOC_000297"; transcript_id "TCONS_00000463"; exon_number "2"; oId "CUFF.578.1"; tss_id "TSS369";
chr1	Cufflinks	exon	61590158	61592482	.	+	.	gene_id "XLOC_000298"; transcript_id "TCONS_00000464"; exon_number "1"; oId "CUFF.582.1"; tss_id "TSS370";
chr1	Cufflinks	exon	61593091	61597315	.	+	.	gene_id "XLOC_000298"; transcript_id "TCONS_00000464"; exon_number "2"; oId "CUFF.582.1"; tss_id "TSS370";
chr1	Cufflinks	exon	62102824	62102980	.	+	.	gene_id "XLOC_000299"; transcript_id "TCONS_00000465"; exon_number "1"; oId "CUFF.584.1"; tss_id "TSS371";
chr1	Cufflinks	exon	62113728	62113990	.	+	.	gene_id "XLOC_000299"; transcript_id "TCONS_00000465"; exon_number "2"; oId "CUFF.584.1"; tss_id "TSS371";
chr1	Cufflinks	exon	63154153	63154323	.	+	.	gene_id "XLOC_000300"; transcript_id "TCONS_00000466"; exon_number "1"; oId "CUFF.587.1"; tss_id "TSS372";
chr1	Cufflinks	exon	63175309	63176365	.	+	.	gene_id "XLOC_000300"; transcript_id "TCONS_00000466"; exon_number "2"; oId "CUFF.587.1"; tss_id "TSS372";
chr1	Cufflinks	exon	63361680	63361780	.	+	.	gene_id "XLOC_000301"; transcript_id "TCONS_00000467"; exon_number "1"; oId "CUFF.588.1"; tss_id "TSS373";
chr1	Cufflinks	exon	63366965	63367310	.	+	.	gene_id "XLOC_000301"; transcript_id "TCONS_00000467"; exon_number "2"; oId "CUFF.588.1"; tss_id "TSS373";
chr1	Cufflinks	exon	63489878	63489981	.	+	.	gene_id "XLOC_000302"; transcript_id "TCONS_00000468"; exon_number "1"; oId "CUFF.590.1"; tss_id "TSS374";
chr1	Cufflinks	exon	63491075	63491329	.	+	.	gene_id "XLOC_000302"; transcript_id "TCONS_00000468"; exon_number "2"; oId "CUFF.590.1"; tss_id "TSS374";
chr1	Cufflinks	exon	63604921	63605168	.	+	.	gene_id "XLOC_000303"; transcript_id "TCONS_00000469"; exon_number "1"; oId "CUFF.592.1"; tss_id "TSS375";
chr1	Cufflinks	exon	63624707	63624874	.	+	.	gene_id "XLOC_000303"; transcript_id "TCONS_00000469"; exon_number "2"; oId "CUFF.592.1"; tss_id "TSS375";
chr1	Cufflinks	exon	63628418	63628824	.	+	.	gene_id "XLOC_000303"; transcript_id "TCONS_00000469"; exon_number "3"; oId "CUFF.592.1"; tss_id "TSS375";
chr1	Cufflinks	exon	63662012	63662118	.	+	.	gene_id "XLOC_000304"; transcript_id "TCONS_00000470"; exon_number "1"; oId "CUFF.593.1"; tss_id "TSS376";
chr1	Cufflinks	exon	63664103	63664798	.	+	.	gene_id "XLOC_000304"; transcript_id "TCONS_00000470"; exon_number "2"; oId "CUFF.593.1"; tss_id "TSS376";
chr1	Cufflinks	exon	63715591	63716147	.	+	.	gene_id "XLOC_000305"; transcript_id "TCONS_00000471"; exon_number "1"; oId "CUFF.595.1"; tss_id "TSS377";
chr1	Cufflinks	exon	63717141	63717442	.	+	.	gene_id "XLOC_000305"; transcript_id "TCONS_00000471"; exon_number "2"; oId "CUFF.595.1"; tss_id "TSS377";
chr1	Cufflinks	exon	63715694	63716131	.	+	.	gene_id "XLOC_000305"; transcript_id "TCONS_00000472"; exon_number "1"; oId "CUFF.595.2"; tss_id "TSS378";
chr1	Cufflinks	exon	63717127	63717442	.	+	.	gene_id "XLOC_000305"; transcript_id "TCONS_00000472"; exon_number "2"; oId "CUFF.595.2"; tss_id "TSS378";
chr1	Cufflinks	exon	64652512	64652652	.	+	.	gene_id "XLOC_000306"; transcript_id "TCONS_00000473"; exon_number "1"; oId "CUFF.598.1"; tss_id "TSS379";
chr1	Cufflinks	exon	64657517	64657832	.	+	.	gene_id "XLOC_000306"; transcript_id "TCONS_00000473"; exon_number "2"; oId "CUFF.598.1"; tss_id "TSS379";
chr1	Cufflinks	exon	65253520	65254622	.	+	.	gene_id "XLOC_000307"; transcript_id "TCONS_00000474"; exon_number "1"; oId "CUFF.599.1"; tss_id "TSS380";
chr1	Cufflinks	exon	65457967	65458070	.	+	.	gene_id "XLOC_000307"; transcript_id "TCONS_00000474"; exon_number "2"; oId "CUFF.599.1"; tss_id "TSS380";
chr1	Cufflinks	exon	65490346	65490431	.	+	.	gene_id "XLOC_000307"; transcript_id "TCONS_00000474"; exon_number "3"; oId "CUFF.599.1"; tss_id "TSS380";
chr1	Cufflinks	exon	65667854	65668079	.	+	.	gene_id "XLOC_000307"; transcript_id "TCONS_00000474"; exon_number "4"; oId "CUFF.599.1"; tss_id "TSS380";
chr1	Cufflinks	exon	65952089	65952189	.	+	.	gene_id "XLOC_000308"; transcript_id "TCONS_00000475"; exon_number "1"; oId "CUFF.604.1"; tss_id "TSS381";
chr1	Cufflinks	exon	65959550	65959871	.	+	.	gene_id "XLOC_000308"; transcript_id "TCONS_00000475"; exon_number "2"; oId "CUFF.604.1"; tss_id "TSS381";
chr1	Cufflinks	exon	67240729	67241023	.	+	.	gene_id "XLOC_000309"; transcript_id "TCONS_00000476"; exon_number "1"; oId "CUFF.606.1"; tss_id "TSS382";
chr1	Cufflinks	exon	67241197	67241261	.	+	.	gene_id "XLOC_000309"; transcript_id "TCONS_00000476"; exon_number "2"; oId "CUFF.606.1"; tss_id "TSS382";
chr1	Cufflinks	exon	67292625	67292754	.	+	.	gene_id "XLOC_000310"; transcript_id "TCONS_00000477"; exon_number "1"; oId "CUFF.607.1"; tss_id "TSS383";
chr1	Cufflinks	exon	67293511	67294241	.	+	.	gene_id "XLOC_000310"; transcript_id "TCONS_00000477"; exon_number "2"; oId "CUFF.607.1"; tss_id "TSS383";
chr1	Cufflinks	exon	67863729	67864788	.	+	.	gene_id "XLOC_000311"; transcript_id "TCONS_00000478"; exon_number "1"; oId "CUFF.608.1"; tss_id "TSS384";
chr1	Cufflinks	exon	67865109	67866317	.	+	.	gene_id "XLOC_000311"; transcript_id "TCONS_00000478"; exon_number "2"; oId "CUFF.608.1"; tss_id "TSS384";
chr1	Cufflinks	exon	67987996	67988081	.	+	.	gene_id "XLOC_000312"; transcript_id "TCONS_00000480"; exon_number "1"; oId "CUFF.609.2"; tss_id "TSS385";
chr1	Cufflinks	exon	67993067	67993120	.	+	.	gene_id "XLOC_000312"; transcript_id "TCONS_00000480"; exon_number "2"; oId "CUFF.609.2"; tss_id "TSS385";
chr1	Cufflinks	exon	67997789	67998015	.	+	.	gene_id "XLOC_000312"; transcript_id "TCONS_00000480"; exon_number "3"; oId "CUFF.609.2"; tss_id "TSS385";
chr1	Cufflinks	exon	67987996	67988081	.	+	.	gene_id "XLOC_000312"; transcript_id "TCONS_00000479"; exon_number "1"; oId "CUFF.609.1"; tss_id "TSS385";
chr1	Cufflinks	exon	67993061	67993120	.	+	.	gene_id "XLOC_000312"; transcript_id "TCONS_00000479"; exon_number "2"; oId "CUFF.609.1"; tss_id "TSS385";
chr1	Cufflinks	exon	67997789	67998015	.	+	.	gene_id "XLOC_000312"; transcript_id "TCONS_00000479"; exon_number "3"; oId "CUFF.609.1"; tss_id "TSS385";
chr1	Cufflinks	exon	67988053	67988081	.	+	.	gene_id "XLOC_000312"; transcript_id "TCONS_00000481"; exon_number "1"; oId "CUFF.609.3"; tss_id "TSS385";
chr1	Cufflinks	exon	67993046	67993120	.	+	.	gene_id "XLOC_000312"; transcript_id "TCONS_00000481"; exon_number "2"; oId "CUFF.609.3"; tss_id "TSS385";
chr1	Cufflinks	exon	67995998	67996061	.	+	.	gene_id "XLOC_000312"; transcript_id "TCONS_00000481"; exon_number "3"; oId "CUFF.609.3"; tss_id "TSS385";
chr1	Cufflinks	exon	67997789	67998015	.	+	.	gene_id "XLOC_000312"; transcript_id "TCONS_00000481"; exon_number "4"; oId "CUFF.609.3"; tss_id "TSS385";
chr1	Cufflinks	exon	67988060	67988081	.	+	.	gene_id "XLOC_000312"; transcript_id "TCONS_00000482"; exon_number "1"; oId "CUFF.609.4"; tss_id "TSS385";
chr1	Cufflinks	exon	67993061	67993120	.	+	.	gene_id "XLOC_000312"; transcript_id "TCONS_00000482"; exon_number "2"; oId "CUFF.609.4"; tss_id "TSS385";
chr1	Cufflinks	exon	67995998	67996061	.	+	.	gene_id "XLOC_000312"; transcript_id "TCONS_00000482"; exon_number "3"; oId "CUFF.609.4"; tss_id "TSS385";
chr1	Cufflinks	exon	67997789	67998015	.	+	.	gene_id "XLOC_000312"; transcript_id "TCONS_00000482"; exon_number "4"; oId "CUFF.609.4"; tss_id "TSS385";
chr1	Cufflinks	exon	67995304	67995432	.	+	.	gene_id "XLOC_000312"; transcript_id "TCONS_00000483"; exon_number "1"; oId "CUFF.609.5"; tss_id "TSS386";
chr1	Cufflinks	exon	67995998	67996061	.	+	.	gene_id "XLOC_000312"; transcript_id "TCONS_00000483"; exon_number "2"; oId "CUFF.609.5"; tss_id "TSS386";
chr1	Cufflinks	exon	67997791	67998015	.	+	.	gene_id "XLOC_000312"; transcript_id "TCONS_00000483"; exon_number "3"; oId "CUFF.609.5"; tss_id "TSS386";
chr1	Cufflinks	exon	67995313	67995432	.	+	.	gene_id "XLOC_000312"; transcript_id "TCONS_00000484"; exon_number "1"; oId "CUFF.609.6"; tss_id "TSS386";
chr1	Cufflinks	exon	67995998	67996061	.	+	.	gene_id "XLOC_000312"; transcript_id "TCONS_00000484"; exon_number "2"; oId "CUFF.609.6"; tss_id "TSS386";
chr1	Cufflinks	exon	67997789	67998015	.	+	.	gene_id "XLOC_000312"; transcript_id "TCONS_00000484"; exon_number "3"; oId "CUFF.609.6"; tss_id "TSS386";
chr1	Cufflinks	exon	68297986	68298119	.	+	.	gene_id "XLOC_000313"; transcript_id "TCONS_00000486"; exon_number "1"; oId "CUFF.610.2"; tss_id "TSS387";
chr1	Cufflinks	exon	68348298	68348338	.	+	.	gene_id "XLOC_000313"; transcript_id "TCONS_00000486"; exon_number "2"; oId "CUFF.610.2"; tss_id "TSS387";
chr1	Cufflinks	exon	68500373	68500446	.	+	.	gene_id "XLOC_000313"; transcript_id "TCONS_00000486"; exon_number "3"; oId "CUFF.610.2"; tss_id "TSS387";
chr1	Cufflinks	exon	68537483	68537556	.	+	.	gene_id "XLOC_000313"; transcript_id "TCONS_00000486"; exon_number "4"; oId "CUFF.610.2"; tss_id "TSS387";
chr1	Cufflinks	exon	68564326	68564519	.	+	.	gene_id "XLOC_000313"; transcript_id "TCONS_00000486"; exon_number "5"; oId "CUFF.610.2"; tss_id "TSS387";
chr1	Cufflinks	exon	68565412	68565475	.	+	.	gene_id "XLOC_000313"; transcript_id "TCONS_00000486"; exon_number "6"; oId "CUFF.610.2"; tss_id "TSS387";
chr1	Cufflinks	exon	68566381	68566457	.	+	.	gene_id "XLOC_000313"; transcript_id "TCONS_00000486"; exon_number "7"; oId "CUFF.610.2"; tss_id "TSS387";
chr1	Cufflinks	exon	68583134	68583415	.	+	.	gene_id "XLOC_000313"; transcript_id "TCONS_00000486"; exon_number "8"; oId "CUFF.610.2"; tss_id "TSS387";
chr1	Cufflinks	exon	68586808	68586924	.	+	.	gene_id "XLOC_000313"; transcript_id "TCONS_00000486"; exon_number "9"; oId "CUFF.610.2"; tss_id "TSS387";
chr1	Cufflinks	exon	68603980	68604133	.	+	.	gene_id "XLOC_000313"; transcript_id "TCONS_00000486"; exon_number "10"; oId "CUFF.610.2"; tss_id "TSS387";
chr1	Cufflinks	exon	68667652	68668670	.	+	.	gene_id "XLOC_000313"; transcript_id "TCONS_00000486"; exon_number "11"; oId "CUFF.610.2"; tss_id "TSS387";
chr1	Cufflinks	exon	68297986	68298119	.	+	.	gene_id "XLOC_000313"; transcript_id "TCONS_00000485"; exon_number "1"; oId "CUFF.610.1"; tss_id "TSS387";
chr1	Cufflinks	exon	68500330	68500446	.	+	.	gene_id "XLOC_000313"; transcript_id "TCONS_00000485"; exon_number "2"; oId "CUFF.610.1"; tss_id "TSS387";
chr1	Cufflinks	exon	68537483	68537556	.	+	.	gene_id "XLOC_000313"; transcript_id "TCONS_00000485"; exon_number "3"; oId "CUFF.610.1"; tss_id "TSS387";
chr1	Cufflinks	exon	68564326	68564519	.	+	.	gene_id "XLOC_000313"; transcript_id "TCONS_00000485"; exon_number "4"; oId "CUFF.610.1"; tss_id "TSS387";
chr1	Cufflinks	exon	68565412	68565475	.	+	.	gene_id "XLOC_000313"; transcript_id "TCONS_00000485"; exon_number "5"; oId "CUFF.610.1"; tss_id "TSS387";
chr1	Cufflinks	exon	68566381	68566457	.	+	.	gene_id "XLOC_000313"; transcript_id "TCONS_00000485"; exon_number "6"; oId "CUFF.610.1"; tss_id "TSS387";
chr1	Cufflinks	exon	68583134	68583415	.	+	.	gene_id "XLOC_000313"; transcript_id "TCONS_00000485"; exon_number "7"; oId "CUFF.610.1"; tss_id "TSS387";
chr1	Cufflinks	exon	68586808	68586924	.	+	.	gene_id "XLOC_000313"; transcript_id "TCONS_00000485"; exon_number "8"; oId "CUFF.610.1"; tss_id "TSS387";
chr1	Cufflinks	exon	68603980	68604133	.	+	.	gene_id "XLOC_000313"; transcript_id "TCONS_00000485"; exon_number "9"; oId "CUFF.610.1"; tss_id "TSS387";
chr1	Cufflinks	exon	68667652	68668670	.	+	.	gene_id "XLOC_000313"; transcript_id "TCONS_00000485"; exon_number "10"; oId "CUFF.610.1"; tss_id "TSS387";
chr1	Cufflinks	exon	68297992	68298119	.	+	.	gene_id "XLOC_000313"; transcript_id "TCONS_00000487"; exon_number "1"; oId "CUFF.610.3"; tss_id "TSS387";
chr1	Cufflinks	exon	68421839	68421945	.	+	.	gene_id "XLOC_000313"; transcript_id "TCONS_00000487"; exon_number "2"; oId "CUFF.610.3"; tss_id "TSS387";
chr1	Cufflinks	exon	68537483	68537556	.	+	.	gene_id "XLOC_000313"; transcript_id "TCONS_00000487"; exon_number "3"; oId "CUFF.610.3"; tss_id "TSS387";
chr1	Cufflinks	exon	68564326	68564519	.	+	.	gene_id "XLOC_000313"; transcript_id "TCONS_00000487"; exon_number "4"; oId "CUFF.610.3"; tss_id "TSS387";
chr1	Cufflinks	exon	68565412	68565475	.	+	.	gene_id "XLOC_000313"; transcript_id "TCONS_00000487"; exon_number "5"; oId "CUFF.610.3"; tss_id "TSS387";
chr1	Cufflinks	exon	68568338	68568410	.	+	.	gene_id "XLOC_000313"; transcript_id "TCONS_00000487"; exon_number "6"; oId "CUFF.610.3"; tss_id "TSS387";
chr1	Cufflinks	exon	68583134	68583415	.	+	.	gene_id "XLOC_000313"; transcript_id "TCONS_00000487"; exon_number "7"; oId "CUFF.610.3"; tss_id "TSS387";
chr1	Cufflinks	exon	68586808	68586924	.	+	.	gene_id "XLOC_000313"; transcript_id "TCONS_00000487"; exon_number "8"; oId "CUFF.610.3"; tss_id "TSS387";
chr1	Cufflinks	exon	68667652	68668670	.	+	.	gene_id "XLOC_000313"; transcript_id "TCONS_00000487"; exon_number "9"; oId "CUFF.610.3"; tss_id "TSS387";
chr1	Cufflinks	exon	68421088	68421467	.	+	.	gene_id "XLOC_000313"; transcript_id "TCONS_00000488"; exon_number "1"; oId "CUFF.610.4"; tss_id "TSS388";
chr1	Cufflinks	exon	68421839	68421945	.	+	.	gene_id "XLOC_000313"; transcript_id "TCONS_00000488"; exon_number "2"; oId "CUFF.610.4"; tss_id "TSS388";
chr1	Cufflinks	exon	68490202	68490321	.	+	.	gene_id "XLOC_000313"; transcript_id "TCONS_00000488"; exon_number "3"; oId "CUFF.610.4"; tss_id "TSS388";
chr1	Cufflinks	exon	68492257	68492445	.	+	.	gene_id "XLOC_000313"; transcript_id "TCONS_00000488"; exon_number "4"; oId "CUFF.610.4"; tss_id "TSS388";
chr1	Cufflinks	exon	68421109	68421467	.	+	.	gene_id "XLOC_000313"; transcript_id "TCONS_00000489"; exon_number "1"; oId "CUFF.610.5"; tss_id "TSS388";
chr1	Cufflinks	exon	68421839	68421945	.	+	.	gene_id "XLOC_000313"; transcript_id "TCONS_00000489"; exon_number "2"; oId "CUFF.610.5"; tss_id "TSS388";
chr1	Cufflinks	exon	68441064	68441255	.	+	.	gene_id "XLOC_000313"; transcript_id "TCONS_00000489"; exon_number "3"; oId "CUFF.610.5"; tss_id "TSS388";
chr1	Cufflinks	exon	68604040	68604133	.	+	.	gene_id "XLOC_000313"; transcript_id "TCONS_00000490"; exon_number "1"; oId "CUFF.610.6"; tss_id "TSS389";
chr1	Cufflinks	exon	68607108	68607471	.	+	.	gene_id "XLOC_000313"; transcript_id "TCONS_00000490"; exon_number "2"; oId "CUFF.610.6"; tss_id "TSS389";
chr1	Cufflinks	exon	68944812	68944992	.	+	.	gene_id "XLOC_000314"; transcript_id "TCONS_00000491"; exon_number "1"; oId "CUFF.611.1"; tss_id "TSS390";
chr1	Cufflinks	exon	68948444	68949222	.	+	.	gene_id "XLOC_000314"; transcript_id "TCONS_00000491"; exon_number "2"; oId "CUFF.611.1"; tss_id "TSS390";
chr1	Cufflinks	exon	68962359	68962454	.	+	.	gene_id "XLOC_000315"; transcript_id "TCONS_00000492"; exon_number "1"; oId "CUFF.612.1"; tss_id "TSS391";
chr1	Cufflinks	exon	68995008	68995162	.	+	.	gene_id "XLOC_000315"; transcript_id "TCONS_00000492"; exon_number "2"; oId "CUFF.612.1"; tss_id "TSS391";
chr1	Cufflinks	exon	69003315	69004310	.	+	.	gene_id "XLOC_000315"; transcript_id "TCONS_00000492"; exon_number "3"; oId "CUFF.612.1"; tss_id "TSS391";
chr1	Cufflinks	exon	69521581	69521730	.	+	.	gene_id "XLOC_000316"; transcript_id "TCONS_00000493"; exon_number "1"; oId "CUFF.614.1"; tss_id "TSS392";
chr1	Cufflinks	exon	69550863	69550981	.	+	.	gene_id "XLOC_000316"; transcript_id "TCONS_00000493"; exon_number "2"; oId "CUFF.614.1"; tss_id "TSS392";
chr1	Cufflinks	exon	69554198	69554245	.	+	.	gene_id "XLOC_000316"; transcript_id "TCONS_00000493"; exon_number "3"; oId "CUFF.614.1"; tss_id "TSS392";
chr1	Cufflinks	exon	69648453	69648544	.	+	.	gene_id "XLOC_000316"; transcript_id "TCONS_00000493"; exon_number "4"; oId "CUFF.614.1"; tss_id "TSS392";
chr1	Cufflinks	exon	69650469	69650686	.	+	.	gene_id "XLOC_000316"; transcript_id "TCONS_00000493"; exon_number "5"; oId "CUFF.614.1"; tss_id "TSS392";
chr1	Cufflinks	exon	69898938	69898988	.	+	.	gene_id "XLOC_000317"; transcript_id "TCONS_00000494"; exon_number "1"; oId "CUFF.616.1"; tss_id "TSS393";
chr1	Cufflinks	exon	69900686	69901092	.	+	.	gene_id "XLOC_000317"; transcript_id "TCONS_00000494"; exon_number "2"; oId "CUFF.616.1"; tss_id "TSS393";
chr1	Cufflinks	exon	70607065	70610047	.	+	.	gene_id "XLOC_000318"; transcript_id "TCONS_00000495"; exon_number "1"; oId "CUFF.618.1"; tss_id "TSS394";
chr1	Cufflinks	exon	70612804	70612878	.	+	.	gene_id "XLOC_000319"; transcript_id "TCONS_00000496"; exon_number "1"; oId "CUFF.619.1"; tss_id "TSS395";
chr1	Cufflinks	exon	70613572	70613688	.	+	.	gene_id "XLOC_000319"; transcript_id "TCONS_00000496"; exon_number "2"; oId "CUFF.619.1"; tss_id "TSS395";
chr1	Cufflinks	exon	70617431	70617628	.	+	.	gene_id "XLOC_000319"; transcript_id "TCONS_00000496"; exon_number "3"; oId "CUFF.619.1"; tss_id "TSS395";
chr1	Cufflinks	exon	70910754	70911219	.	+	.	gene_id "XLOC_000320"; transcript_id "TCONS_00000497"; exon_number "1"; oId "CUFF.622.1"; tss_id "TSS396";
chr1	Cufflinks	exon	71172136	71172214	.	+	.	gene_id "XLOC_000321"; transcript_id "TCONS_00000498"; exon_number "1"; oId "CUFF.624.1"; tss_id "TSS397";
chr1	Cufflinks	exon	71173411	71173664	.	+	.	gene_id "XLOC_000321"; transcript_id "TCONS_00000498"; exon_number "2"; oId "CUFF.624.1"; tss_id "TSS397";
chr1	Cufflinks	exon	71174404	71174453	.	+	.	gene_id "XLOC_000321"; transcript_id "TCONS_00000498"; exon_number "3"; oId "CUFF.624.1"; tss_id "TSS397";
chr1	Cufflinks	exon	71177740	71177814	.	+	.	gene_id "XLOC_000321"; transcript_id "TCONS_00000498"; exon_number "4"; oId "CUFF.624.1"; tss_id "TSS397";
chr1	Cufflinks	exon	71178812	71178990	.	+	.	gene_id "XLOC_000321"; transcript_id "TCONS_00000498"; exon_number "5"; oId "CUFF.624.1"; tss_id "TSS397";
chr1	Cufflinks	exon	71243213	71243378	.	+	.	gene_id "XLOC_000321"; transcript_id "TCONS_00000498"; exon_number "6"; oId "CUFF.624.1"; tss_id "TSS397";
chr1	Cufflinks	exon	71250869	71252214	.	+	.	gene_id "XLOC_000321"; transcript_id "TCONS_00000498"; exon_number "7"; oId "CUFF.624.1"; tss_id "TSS397";
chr1	Cufflinks	exon	71226073	71226151	.	+	.	gene_id "XLOC_000321"; transcript_id "TCONS_00000499"; exon_number "1"; oId "CUFF.624.2"; tss_id "TSS398";
chr1	Cufflinks	exon	71250869	71252214	.	+	.	gene_id "XLOC_000321"; transcript_id "TCONS_00000499"; exon_number "2"; oId "CUFF.624.2"; tss_id "TSS398";
chr1	Cufflinks	exon	71303920	71304557	.	+	.	gene_id "XLOC_000322"; transcript_id "TCONS_00000500"; exon_number "1"; oId "CUFF.626.1"; tss_id "TSS399";
chr1	Cufflinks	exon	71304646	71304747	.	+	.	gene_id "XLOC_000322"; transcript_id "TCONS_00000500"; exon_number "2"; oId "CUFF.626.1"; tss_id "TSS399";
chr1	Cufflinks	exon	71413062	71413158	.	+	.	gene_id "XLOC_000323"; transcript_id "TCONS_00000501"; exon_number "1"; oId "CUFF.627.1"; tss_id "TSS400";
chr1	Cufflinks	exon	71416418	71416476	.	+	.	gene_id "XLOC_000323"; transcript_id "TCONS_00000501"; exon_number "2"; oId "CUFF.627.1"; tss_id "TSS400";
chr1	Cufflinks	exon	71416584	71417176	.	+	.	gene_id "XLOC_000323"; transcript_id "TCONS_00000501"; exon_number "3"; oId "CUFF.627.1"; tss_id "TSS400";
chr1	Cufflinks	exon	71514538	71514671	.	+	.	gene_id "XLOC_000324"; transcript_id "TCONS_00000502"; exon_number "1"; oId "CUFF.629.1"; tss_id "TSS401";
chr1	Cufflinks	exon	71532449	71532867	.	+	.	gene_id "XLOC_000324"; transcript_id "TCONS_00000502"; exon_number "2"; oId "CUFF.629.1"; tss_id "TSS401";
chr1	Cufflinks	exon	71524006	71524419	.	+	.	gene_id "XLOC_000324"; transcript_id "TCONS_00000503"; exon_number "1"; oId "CUFF.629.2"; tss_id "TSS402";
chr1	Cufflinks	exon	71532449	71532867	.	+	.	gene_id "XLOC_000324"; transcript_id "TCONS_00000503"; exon_number "2"; oId "CUFF.629.2"; tss_id "TSS402";
chr1	Cufflinks	exon	71547007	71547096	.	+	.	gene_id "XLOC_000325"; transcript_id "TCONS_00000504"; exon_number "1"; oId "CUFF.630.1"; tss_id "TSS403";
chr1	Cufflinks	exon	71557347	71557387	.	+	.	gene_id "XLOC_000325"; transcript_id "TCONS_00000504"; exon_number "2"; oId "CUFF.630.1"; tss_id "TSS403";
chr1	Cufflinks	exon	71688740	71688797	.	+	.	gene_id "XLOC_000325"; transcript_id "TCONS_00000504"; exon_number "3"; oId "CUFF.630.1"; tss_id "TSS403";
chr1	Cufflinks	exon	71702813	71703406	.	+	.	gene_id "XLOC_000325"; transcript_id "TCONS_00000504"; exon_number "4"; oId "CUFF.630.1"; tss_id "TSS403";
chr1	Cufflinks	exon	71547007	71547096	.	+	.	gene_id "XLOC_000325"; transcript_id "TCONS_00000505"; exon_number "1"; oId "CUFF.630.2"; tss_id "TSS403";
chr1	Cufflinks	exon	71557347	71557387	.	+	.	gene_id "XLOC_000325"; transcript_id "TCONS_00000505"; exon_number "2"; oId "CUFF.630.2"; tss_id "TSS403";
chr1	Cufflinks	exon	71688740	71688797	.	+	.	gene_id "XLOC_000325"; transcript_id "TCONS_00000505"; exon_number "3"; oId "CUFF.630.2"; tss_id "TSS403";
chr1	Cufflinks	exon	71833738	71833771	.	+	.	gene_id "XLOC_000325"; transcript_id "TCONS_00000505"; exon_number "4"; oId "CUFF.630.2"; tss_id "TSS403";
chr1	Cufflinks	exon	71867406	71867562	.	+	.	gene_id "XLOC_000325"; transcript_id "TCONS_00000505"; exon_number "5"; oId "CUFF.630.2"; tss_id "TSS403";
chr1	Cufflinks	exon	71929014	71929208	.	+	.	gene_id "XLOC_000325"; transcript_id "TCONS_00000505"; exon_number "6"; oId "CUFF.630.2"; tss_id "TSS403";
chr1	Cufflinks	exon	71938265	71938324	.	+	.	gene_id "XLOC_000325"; transcript_id "TCONS_00000505"; exon_number "7"; oId "CUFF.630.2"; tss_id "TSS403";
chr1	Cufflinks	exon	71950469	71950519	.	+	.	gene_id "XLOC_000325"; transcript_id "TCONS_00000505"; exon_number "8"; oId "CUFF.630.2"; tss_id "TSS403";
chr1	Cufflinks	exon	71952081	71952217	.	+	.	gene_id "XLOC_000325"; transcript_id "TCONS_00000505"; exon_number "9"; oId "CUFF.630.2"; tss_id "TSS403";
chr1	Cufflinks	exon	71953674	71953831	.	+	.	gene_id "XLOC_000325"; transcript_id "TCONS_00000505"; exon_number "10"; oId "CUFF.630.2"; tss_id "TSS403";
chr1	Cufflinks	exon	71955391	71955652	.	+	.	gene_id "XLOC_000325"; transcript_id "TCONS_00000505"; exon_number "11"; oId "CUFF.630.2"; tss_id "TSS403";
chr1	Cufflinks	exon	71547033	71547096	.	+	.	gene_id "XLOC_000325"; transcript_id "TCONS_00000506"; exon_number "1"; oId "CUFF.630.3"; tss_id "TSS403";
chr1	Cufflinks	exon	71557347	71557387	.	+	.	gene_id "XLOC_000325"; transcript_id "TCONS_00000506"; exon_number "2"; oId "CUFF.630.3"; tss_id "TSS403";
chr1	Cufflinks	exon	71688740	71688797	.	+	.	gene_id "XLOC_000325"; transcript_id "TCONS_00000506"; exon_number "3"; oId "CUFF.630.3"; tss_id "TSS403";
chr1	Cufflinks	exon	71702813	71702878	.	+	.	gene_id "XLOC_000325"; transcript_id "TCONS_00000506"; exon_number "4"; oId "CUFF.630.3"; tss_id "TSS403";
chr1	Cufflinks	exon	71770042	71770098	.	+	.	gene_id "XLOC_000325"; transcript_id "TCONS_00000506"; exon_number "5"; oId "CUFF.630.3"; tss_id "TSS403";
chr1	Cufflinks	exon	71830721	71830882	.	+	.	gene_id "XLOC_000325"; transcript_id "TCONS_00000506"; exon_number "6"; oId "CUFF.630.3"; tss_id "TSS403";
chr1	Cufflinks	exon	71867406	71867562	.	+	.	gene_id "XLOC_000325"; transcript_id "TCONS_00000506"; exon_number "7"; oId "CUFF.630.3"; tss_id "TSS403";
chr1	Cufflinks	exon	71868179	71868254	.	+	.	gene_id "XLOC_000325"; transcript_id "TCONS_00000506"; exon_number "8"; oId "CUFF.630.3"; tss_id "TSS403";
chr1	Cufflinks	exon	71873304	71873554	.	+	.	gene_id "XLOC_000325"; transcript_id "TCONS_00000506"; exon_number "9"; oId "CUFF.630.3"; tss_id "TSS403";
chr1	Cufflinks	exon	71874621	71874694	.	+	.	gene_id "XLOC_000325"; transcript_id "TCONS_00000506"; exon_number "10"; oId "CUFF.630.3"; tss_id "TSS403";
chr1	Cufflinks	exon	71887053	71887155	.	+	.	gene_id "XLOC_000325"; transcript_id "TCONS_00000506"; exon_number "11"; oId "CUFF.630.3"; tss_id "TSS403";
chr1	Cufflinks	exon	71888187	71888658	.	+	.	gene_id "XLOC_000325"; transcript_id "TCONS_00000506"; exon_number "12"; oId "CUFF.630.3"; tss_id "TSS403";
chr1	Cufflinks	exon	71547033	71547096	.	+	.	gene_id "XLOC_000325"; transcript_id "TCONS_00000507"; exon_number "1"; oId "CUFF.630.4"; tss_id "TSS403";
chr1	Cufflinks	exon	71557347	71557387	.	+	.	gene_id "XLOC_000325"; transcript_id "TCONS_00000507"; exon_number "2"; oId "CUFF.630.4"; tss_id "TSS403";
chr1	Cufflinks	exon	71688740	71688797	.	+	.	gene_id "XLOC_000325"; transcript_id "TCONS_00000507"; exon_number "3"; oId "CUFF.630.4"; tss_id "TSS403";
chr1	Cufflinks	exon	71702813	71702878	.	+	.	gene_id "XLOC_000325"; transcript_id "TCONS_00000507"; exon_number "4"; oId "CUFF.630.4"; tss_id "TSS403";
chr1	Cufflinks	exon	71770042	71770098	.	+	.	gene_id "XLOC_000325"; transcript_id "TCONS_00000507"; exon_number "5"; oId "CUFF.630.4"; tss_id "TSS403";
chr1	Cufflinks	exon	71830721	71830882	.	+	.	gene_id "XLOC_000325"; transcript_id "TCONS_00000507"; exon_number "6"; oId "CUFF.630.4"; tss_id "TSS403";
chr1	Cufflinks	exon	71867406	71867562	.	+	.	gene_id "XLOC_000325"; transcript_id "TCONS_00000507"; exon_number "7"; oId "CUFF.630.4"; tss_id "TSS403";
chr1	Cufflinks	exon	71868179	71868254	.	+	.	gene_id "XLOC_000325"; transcript_id "TCONS_00000507"; exon_number "8"; oId "CUFF.630.4"; tss_id "TSS403";
chr1	Cufflinks	exon	71873304	71873554	.	+	.	gene_id "XLOC_000325"; transcript_id "TCONS_00000507"; exon_number "9"; oId "CUFF.630.4"; tss_id "TSS403";
chr1	Cufflinks	exon	71874621	71874694	.	+	.	gene_id "XLOC_000325"; transcript_id "TCONS_00000507"; exon_number "10"; oId "CUFF.630.4"; tss_id "TSS403";
chr1	Cufflinks	exon	71927244	71927500	.	+	.	gene_id "XLOC_000325"; transcript_id "TCONS_00000507"; exon_number "11"; oId "CUFF.630.4"; tss_id "TSS403";
chr1	Cufflinks	exon	71929014	71929208	.	+	.	gene_id "XLOC_000325"; transcript_id "TCONS_00000507"; exon_number "12"; oId "CUFF.630.4"; tss_id "TSS403";
chr1	Cufflinks	exon	71938265	71938324	.	+	.	gene_id "XLOC_000325"; transcript_id "TCONS_00000507"; exon_number "13"; oId "CUFF.630.4"; tss_id "TSS403";
chr1	Cufflinks	exon	71950469	71950519	.	+	.	gene_id "XLOC_000325"; transcript_id "TCONS_00000507"; exon_number "14"; oId "CUFF.630.4"; tss_id "TSS403";
chr1	Cufflinks	exon	71952081	71952751	.	+	.	gene_id "XLOC_000325"; transcript_id "TCONS_00000507"; exon_number "15"; oId "CUFF.630.4"; tss_id "TSS403";
chr1	Cufflinks	exon	71547036	71547096	.	+	.	gene_id "XLOC_000325"; transcript_id "TCONS_00000508"; exon_number "1"; oId "CUFF.630.5"; tss_id "TSS403";
chr1	Cufflinks	exon	71557347	71557387	.	+	.	gene_id "XLOC_000325"; transcript_id "TCONS_00000508"; exon_number "2"; oId "CUFF.630.5"; tss_id "TSS403";
chr1	Cufflinks	exon	71650030	71650254	.	+	.	gene_id "XLOC_000325"; transcript_id "TCONS_00000508"; exon_number "3"; oId "CUFF.630.5"; tss_id "TSS403";
chr1	Cufflinks	exon	71664550	71664674	.	+	.	gene_id "XLOC_000325"; transcript_id "TCONS_00000508"; exon_number "4"; oId "CUFF.630.5"; tss_id "TSS403";
chr1	Cufflinks	exon	71667718	71667814	.	+	.	gene_id "XLOC_000325"; transcript_id "TCONS_00000508"; exon_number "5"; oId "CUFF.630.5"; tss_id "TSS403";
chr1	Cufflinks	exon	71668031	71668105	.	+	.	gene_id "XLOC_000325"; transcript_id "TCONS_00000508"; exon_number "6"; oId "CUFF.630.5"; tss_id "TSS403";
chr1	Cufflinks	exon	71668701	71668776	.	+	.	gene_id "XLOC_000325"; transcript_id "TCONS_00000508"; exon_number "7"; oId "CUFF.630.5"; tss_id "TSS403";
chr1	Cufflinks	exon	71669495	71669603	.	+	.	gene_id "XLOC_000325"; transcript_id "TCONS_00000508"; exon_number "8"; oId "CUFF.630.5"; tss_id "TSS403";
chr1	Cufflinks	exon	71673864	71673979	.	+	.	gene_id "XLOC_000325"; transcript_id "TCONS_00000508"; exon_number "9"; oId "CUFF.630.5"; tss_id "TSS403";
chr1	Cufflinks	exon	71702813	71702878	.	+	.	gene_id "XLOC_000325"; transcript_id "TCONS_00000508"; exon_number "10"; oId "CUFF.630.5"; tss_id "TSS403";
chr1	Cufflinks	exon	71867406	71867562	.	+	.	gene_id "XLOC_000325"; transcript_id "TCONS_00000508"; exon_number "11"; oId "CUFF.630.5"; tss_id "TSS403";
chr1	Cufflinks	exon	71873304	71873498	.	+	.	gene_id "XLOC_000325"; transcript_id "TCONS_00000508"; exon_number "12"; oId "CUFF.630.5"; tss_id "TSS403";
chr1	Cufflinks	exon	71874621	71874694	.	+	.	gene_id "XLOC_000325"; transcript_id "TCONS_00000508"; exon_number "13"; oId "CUFF.630.5"; tss_id "TSS403";
chr1	Cufflinks	exon	71952081	71952196	.	+	.	gene_id "XLOC_000325"; transcript_id "TCONS_00000508"; exon_number "14"; oId "CUFF.630.5"; tss_id "TSS403";
chr1	Cufflinks	exon	71953674	71953831	.	+	.	gene_id "XLOC_000325"; transcript_id "TCONS_00000508"; exon_number "15"; oId "CUFF.630.5"; tss_id "TSS403";
chr1	Cufflinks	exon	71955391	71955652	.	+	.	gene_id "XLOC_000325"; transcript_id "TCONS_00000508"; exon_number "16"; oId "CUFF.630.5"; tss_id "TSS403";
chr1	Cufflinks	exon	71547044	71547096	.	+	.	gene_id "XLOC_000325"; transcript_id "TCONS_00000509"; exon_number "1"; oId "CUFF.630.6"; tss_id "TSS403";
chr1	Cufflinks	exon	71557347	71557387	.	+	.	gene_id "XLOC_000325"; transcript_id "TCONS_00000509"; exon_number "2"; oId "CUFF.630.6"; tss_id "TSS403";
chr1	Cufflinks	exon	71667718	71667814	.	+	.	gene_id "XLOC_000325"; transcript_id "TCONS_00000509"; exon_number "3"; oId "CUFF.630.6"; tss_id "TSS403";
chr1	Cufflinks	exon	71668701	71668776	.	+	.	gene_id "XLOC_000325"; transcript_id "TCONS_00000509"; exon_number "4"; oId "CUFF.630.6"; tss_id "TSS403";
chr1	Cufflinks	exon	71669495	71669603	.	+	.	gene_id "XLOC_000325"; transcript_id "TCONS_00000509"; exon_number "5"; oId "CUFF.630.6"; tss_id "TSS403";
chr1	Cufflinks	exon	71688740	71688797	.	+	.	gene_id "XLOC_000325"; transcript_id "TCONS_00000509"; exon_number "6"; oId "CUFF.630.6"; tss_id "TSS403";
chr1	Cufflinks	exon	71702813	71702878	.	+	.	gene_id "XLOC_000325"; transcript_id "TCONS_00000509"; exon_number "7"; oId "CUFF.630.6"; tss_id "TSS403";
chr1	Cufflinks	exon	71733588	71733913	.	+	.	gene_id "XLOC_000325"; transcript_id "TCONS_00000509"; exon_number "8"; oId "CUFF.630.6"; tss_id "TSS403";
chr1	Cufflinks	exon	71547050	71547096	.	+	.	gene_id "XLOC_000325"; transcript_id "TCONS_00000510"; exon_number "1"; oId "CUFF.630.7"; tss_id "TSS403";
chr1	Cufflinks	exon	71557347	71557387	.	+	.	gene_id "XLOC_000325"; transcript_id "TCONS_00000510"; exon_number "2"; oId "CUFF.630.7"; tss_id "TSS403";
chr1	Cufflinks	exon	71702813	71703069	.	+	.	gene_id "XLOC_000325"; transcript_id "TCONS_00000510"; exon_number "3"; oId "CUFF.630.7"; tss_id "TSS403";
chr1	Cufflinks	exon	71833738	71833771	.	+	.	gene_id "XLOC_000325"; transcript_id "TCONS_00000510"; exon_number "4"; oId "CUFF.630.7"; tss_id "TSS403";
chr1	Cufflinks	exon	71867406	71867562	.	+	.	gene_id "XLOC_000325"; transcript_id "TCONS_00000510"; exon_number "5"; oId "CUFF.630.7"; tss_id "TSS403";
chr1	Cufflinks	exon	71873304	71873554	.	+	.	gene_id "XLOC_000325"; transcript_id "TCONS_00000510"; exon_number "6"; oId "CUFF.630.7"; tss_id "TSS403";
chr1	Cufflinks	exon	71929014	71929208	.	+	.	gene_id "XLOC_000325"; transcript_id "TCONS_00000510"; exon_number "7"; oId "CUFF.630.7"; tss_id "TSS403";
chr1	Cufflinks	exon	71933967	71934193	.	+	.	gene_id "XLOC_000325"; transcript_id "TCONS_00000510"; exon_number "8"; oId "CUFF.630.7"; tss_id "TSS403";
chr1	Cufflinks	exon	71558813	71558934	.	+	.	gene_id "XLOC_000325"; transcript_id "TCONS_00000511"; exon_number "1"; oId "CUFF.630.8"; tss_id "TSS404";
chr1	Cufflinks	exon	71688740	71688797	.	+	.	gene_id "XLOC_000325"; transcript_id "TCONS_00000511"; exon_number "2"; oId "CUFF.630.8"; tss_id "TSS404";
chr1	Cufflinks	exon	71702813	71703406	.	+	.	gene_id "XLOC_000325"; transcript_id "TCONS_00000511"; exon_number "3"; oId "CUFF.630.8"; tss_id "TSS404";
chr1	Cufflinks	exon	71867405	71867562	.	+	.	gene_id "XLOC_000325"; transcript_id "TCONS_00000513"; exon_number "1"; oId "CUFF.630.9"; tss_id "TSS405";
chr1	Cufflinks	exon	71867782	71868254	.	+	.	gene_id "XLOC_000325"; transcript_id "TCONS_00000513"; exon_number "2"; oId "CUFF.630.9"; tss_id "TSS405";
chr1	Cufflinks	exon	71873304	71873498	.	+	.	gene_id "XLOC_000325"; transcript_id "TCONS_00000513"; exon_number "3"; oId "CUFF.630.9"; tss_id "TSS405";
chr1	Cufflinks	exon	71874621	71874694	.	+	.	gene_id "XLOC_000325"; transcript_id "TCONS_00000513"; exon_number "4"; oId "CUFF.630.9"; tss_id "TSS405";
chr1	Cufflinks	exon	71887053	71887155	.	+	.	gene_id "XLOC_000325"; transcript_id "TCONS_00000513"; exon_number "5"; oId "CUFF.630.9"; tss_id "TSS405";
chr1	Cufflinks	exon	71888187	71888658	.	+	.	gene_id "XLOC_000325"; transcript_id "TCONS_00000513"; exon_number "6"; oId "CUFF.630.9"; tss_id "TSS405";
chr1	Cufflinks	exon	71716682	71716741	.	+	.	gene_id "XLOC_000326"; transcript_id "TCONS_00000512"; exon_number "1"; oId "CUFF.631.1"; tss_id "TSS406";
chr1	Cufflinks	exon	71717345	71717802	.	+	.	gene_id "XLOC_000326"; transcript_id "TCONS_00000512"; exon_number "2"; oId "CUFF.631.1"; tss_id "TSS406";
chr1	Cufflinks	exon	72036639	72036683	.	+	.	gene_id "XLOC_000327"; transcript_id "TCONS_00000514"; exon_number "1"; oId "CUFF.632.1"; tss_id "TSS407";
chr1	Cufflinks	exon	72039117	72039241	.	+	.	gene_id "XLOC_000327"; transcript_id "TCONS_00000514"; exon_number "2"; oId "CUFF.632.1"; tss_id "TSS407";
chr1	Cufflinks	exon	73020893	73021081	.	+	.	gene_id "XLOC_000328"; transcript_id "TCONS_00000515"; exon_number "1"; oId "CUFF.634.1"; tss_id "TSS408";
chr1	Cufflinks	exon	73023544	73023568	.	+	.	gene_id "XLOC_000328"; transcript_id "TCONS_00000515"; exon_number "2"; oId "CUFF.634.1"; tss_id "TSS408";
chr1	Cufflinks	exon	73230714	73230763	.	+	.	gene_id "XLOC_000329"; transcript_id "TCONS_00000516"; exon_number "1"; oId "CUFF.636.1"; tss_id "TSS409";
chr1	Cufflinks	exon	73240955	73241227	.	+	.	gene_id "XLOC_000329"; transcript_id "TCONS_00000516"; exon_number "2"; oId "CUFF.636.1"; tss_id "TSS409";
chr1	Cufflinks	exon	73243956	73244040	.	+	.	gene_id "XLOC_000329"; transcript_id "TCONS_00000516"; exon_number "3"; oId "CUFF.636.1"; tss_id "TSS409";
chr1	Cufflinks	exon	73245790	73245976	.	+	.	gene_id "XLOC_000329"; transcript_id "TCONS_00000516"; exon_number "4"; oId "CUFF.636.1"; tss_id "TSS409";
chr1	Cufflinks	exon	73249353	73249566	.	+	.	gene_id "XLOC_000329"; transcript_id "TCONS_00000516"; exon_number "5"; oId "CUFF.636.1"; tss_id "TSS409";
chr1	Cufflinks	exon	73252310	73252664	.	+	.	gene_id "XLOC_000329"; transcript_id "TCONS_00000516"; exon_number "6"; oId "CUFF.636.1"; tss_id "TSS409";
chr1	Cufflinks	exon	73256748	73256963	.	+	.	gene_id "XLOC_000329"; transcript_id "TCONS_00000516"; exon_number "7"; oId "CUFF.636.1"; tss_id "TSS409";
chr1	Cufflinks	exon	73240864	73241227	.	+	.	gene_id "XLOC_000329"; transcript_id "TCONS_00000517"; exon_number "1"; oId "CUFF.636.2"; tss_id "TSS410";
chr1	Cufflinks	exon	73243956	73244040	.	+	.	gene_id "XLOC_000329"; transcript_id "TCONS_00000517"; exon_number "2"; oId "CUFF.636.2"; tss_id "TSS410";
chr1	Cufflinks	exon	73249353	73249663	.	+	.	gene_id "XLOC_000329"; transcript_id "TCONS_00000517"; exon_number "3"; oId "CUFF.636.2"; tss_id "TSS410";
chr1	Cufflinks	exon	73315920	73316050	.	+	.	gene_id "XLOC_000330"; transcript_id "TCONS_00000518"; exon_number "1"; oId "CUFF.637.1"; tss_id "TSS411";
chr1	Cufflinks	exon	73319838	73320112	.	+	.	gene_id "XLOC_000330"; transcript_id "TCONS_00000518"; exon_number "2"; oId "CUFF.637.1"; tss_id "TSS411";
chr1	Cufflinks	exon	73771635	73771957	.	+	.	gene_id "XLOC_000331"; transcript_id "TCONS_00000519"; exon_number "1"; oId "CUFF.638.1"; tss_id "TSS412";
chr1	Cufflinks	exon	73813817	73813995	.	+	.	gene_id "XLOC_000331"; transcript_id "TCONS_00000519"; exon_number "2"; oId "CUFF.638.1"; tss_id "TSS412";
chr1	Cufflinks	exon	73771821	73771980	.	+	.	gene_id "XLOC_000331"; transcript_id "TCONS_00000521"; exon_number "1"; oId "CUFF.638.3"; tss_id "TSS413";
chr1	Cufflinks	exon	73776536	73776673	.	+	.	gene_id "XLOC_000331"; transcript_id "TCONS_00000521"; exon_number "2"; oId "CUFF.638.3"; tss_id "TSS413";
chr1	Cufflinks	exon	73785151	73785344	.	+	.	gene_id "XLOC_000331"; transcript_id "TCONS_00000521"; exon_number "3"; oId "CUFF.638.3"; tss_id "TSS413";
chr1	Cufflinks	exon	73771821	73771957	.	+	.	gene_id "XLOC_000331"; transcript_id "TCONS_00000520"; exon_number "1"; oId "CUFF.638.2"; tss_id "TSS413";
chr1	Cufflinks	exon	73776536	73776673	.	+	.	gene_id "XLOC_000331"; transcript_id "TCONS_00000520"; exon_number "2"; oId "CUFF.638.2"; tss_id "TSS413";
chr1	Cufflinks	exon	73785151	73785344	.	+	.	gene_id "XLOC_000331"; transcript_id "TCONS_00000520"; exon_number "3"; oId "CUFF.638.2"; tss_id "TSS413";
chr1	Cufflinks	exon	73771821	73771980	.	+	.	gene_id "XLOC_000331"; transcript_id "TCONS_00000522"; exon_number "1"; oId "CUFF.638.4"; tss_id "TSS413";
chr1	Cufflinks	exon	73776536	73776673	.	+	.	gene_id "XLOC_000331"; transcript_id "TCONS_00000522"; exon_number "2"; oId "CUFF.638.4"; tss_id "TSS413";
chr1	Cufflinks	exon	73813817	73813995	.	+	.	gene_id "XLOC_000331"; transcript_id "TCONS_00000522"; exon_number "3"; oId "CUFF.638.4"; tss_id "TSS413";
chr1	Cufflinks	exon	73771821	73771980	.	+	.	gene_id "XLOC_000331"; transcript_id "TCONS_00000523"; exon_number "1"; oId "CUFF.638.5"; tss_id "TSS413";
chr1	Cufflinks	exon	73776536	73776673	.	+	.	gene_id "XLOC_000331"; transcript_id "TCONS_00000523"; exon_number "2"; oId "CUFF.638.5"; tss_id "TSS413";
chr1	Cufflinks	exon	73820756	73820934	.	+	.	gene_id "XLOC_000331"; transcript_id "TCONS_00000523"; exon_number "3"; oId "CUFF.638.5"; tss_id "TSS413";
chr1	Cufflinks	exon	73771853	73771957	.	+	.	gene_id "XLOC_000331"; transcript_id "TCONS_00000524"; exon_number "1"; oId "CUFF.638.6"; tss_id "TSS413";
chr1	Cufflinks	exon	73772851	73773046	.	+	.	gene_id "XLOC_000331"; transcript_id "TCONS_00000524"; exon_number "2"; oId "CUFF.638.6"; tss_id "TSS413";
chr1	Cufflinks	exon	73776536	73776673	.	+	.	gene_id "XLOC_000331"; transcript_id "TCONS_00000524"; exon_number "3"; oId "CUFF.638.6"; tss_id "TSS413";
chr1	Cufflinks	exon	73801129	73804560	.	+	.	gene_id "XLOC_000331"; transcript_id "TCONS_00000524"; exon_number "4"; oId "CUFF.638.6"; tss_id "TSS413";
chr1	Cufflinks	exon	73771912	73771957	.	+	.	gene_id "XLOC_000331"; transcript_id "TCONS_00000525"; exon_number "1"; oId "CUFF.638.7"; tss_id "TSS413";
chr1	Cufflinks	exon	73776536	73776673	.	+	.	gene_id "XLOC_000331"; transcript_id "TCONS_00000525"; exon_number "2"; oId "CUFF.638.7"; tss_id "TSS413";
chr1	Cufflinks	exon	73813817	73813995	.	+	.	gene_id "XLOC_000331"; transcript_id "TCONS_00000525"; exon_number "3"; oId "CUFF.638.7"; tss_id "TSS413";
chr1	Cufflinks	exon	73771917	73771957	.	+	.	gene_id "XLOC_000331"; transcript_id "TCONS_00000526"; exon_number "1"; oId "CUFF.638.8"; tss_id "TSS413";
chr1	Cufflinks	exon	73776536	73776673	.	+	.	gene_id "XLOC_000331"; transcript_id "TCONS_00000526"; exon_number "2"; oId "CUFF.638.8"; tss_id "TSS413";
chr1	Cufflinks	exon	73820756	73820934	.	+	.	gene_id "XLOC_000331"; transcript_id "TCONS_00000526"; exon_number "3"; oId "CUFF.638.8"; tss_id "TSS413";
chr1	Cufflinks	exon	73771922	73771957	.	+	.	gene_id "XLOC_000331"; transcript_id "TCONS_00000527"; exon_number "1"; oId "CUFF.638.9"; tss_id "TSS414";
chr1	Cufflinks	exon	73772851	73773255	.	+	.	gene_id "XLOC_000331"; transcript_id "TCONS_00000527"; exon_number "2"; oId "CUFF.638.9"; tss_id "TSS414";
chr1	Cufflinks	exon	73772899	73773046	.	+	.	gene_id "XLOC_000331"; transcript_id "TCONS_00000528"; exon_number "1"; oId "CUFF.638.10"; tss_id "TSS415";
chr1	Cufflinks	exon	73776536	73776673	.	+	.	gene_id "XLOC_000331"; transcript_id "TCONS_00000528"; exon_number "2"; oId "CUFF.638.10"; tss_id "TSS415";
chr1	Cufflinks	exon	73785151	73785344	.	+	.	gene_id "XLOC_000331"; transcript_id "TCONS_00000528"; exon_number "3"; oId "CUFF.638.10"; tss_id "TSS415";
chr1	Cufflinks	exon	74100899	74100924	.	+	.	gene_id "XLOC_000332"; transcript_id "TCONS_00000529"; exon_number "1"; oId "CUFF.639.1"; tss_id "TSS416";
chr1	Cufflinks	exon	74165434	74165526	.	+	.	gene_id "XLOC_000332"; transcript_id "TCONS_00000529"; exon_number "2"; oId "CUFF.639.1"; tss_id "TSS416";
chr1	Cufflinks	exon	74174827	74175108	.	+	.	gene_id "XLOC_000332"; transcript_id "TCONS_00000529"; exon_number "3"; oId "CUFF.639.1"; tss_id "TSS416";
chr1	Cufflinks	exon	74180636	74180897	.	+	.	gene_id "XLOC_000332"; transcript_id "TCONS_00000529"; exon_number "4"; oId "CUFF.639.1"; tss_id "TSS416";
chr1	Cufflinks	exon	74933879	74934233	.	+	.	gene_id "XLOC_000333"; transcript_id "TCONS_00000530"; exon_number "1"; oId "CUFF.641.1"; tss_id "TSS417";
chr1	Cufflinks	exon	74934667	74934808	.	+	.	gene_id "XLOC_000333"; transcript_id "TCONS_00000530"; exon_number "2"; oId "CUFF.641.1"; tss_id "TSS417";
chr1	Cufflinks	exon	74934197	74934233	.	+	.	gene_id "XLOC_000333"; transcript_id "TCONS_00000531"; exon_number "1"; oId "CUFF.641.2"; tss_id "TSS418";
chr1	Cufflinks	exon	74934820	74935227	.	+	.	gene_id "XLOC_000333"; transcript_id "TCONS_00000531"; exon_number "2"; oId "CUFF.641.2"; tss_id "TSS418";
chr1	Cufflinks	exon	75055419	75055591	.	+	.	gene_id "XLOC_000334"; transcript_id "TCONS_00000532"; exon_number "1"; oId "CUFF.642.1"; tss_id "TSS419";
chr1	Cufflinks	exon	75080890	75080980	.	+	.	gene_id "XLOC_000334"; transcript_id "TCONS_00000532"; exon_number "2"; oId "CUFF.642.1"; tss_id "TSS419";
chr1	Cufflinks	exon	75087080	75087403	.	+	.	gene_id "XLOC_000334"; transcript_id "TCONS_00000532"; exon_number "3"; oId "CUFF.642.1"; tss_id "TSS419";
chr1	Cufflinks	exon	75428998	75429051	.	+	.	gene_id "XLOC_000335"; transcript_id "TCONS_00000533"; exon_number "1"; oId "CUFF.644.1"; tss_id "TSS420";
chr1	Cufflinks	exon	75430518	75430802	.	+	.	gene_id "XLOC_000335"; transcript_id "TCONS_00000533"; exon_number "2"; oId "CUFF.644.1"; tss_id "TSS420";
chr1	Cufflinks	exon	76477009	76477083	.	+	.	gene_id "XLOC_000336"; transcript_id "TCONS_00000534"; exon_number "1"; oId "CUFF.649.1"; tss_id "TSS421";
chr1	Cufflinks	exon	76478945	76479015	.	+	.	gene_id "XLOC_000336"; transcript_id "TCONS_00000534"; exon_number "2"; oId "CUFF.649.1"; tss_id "TSS421";
chr1	Cufflinks	exon	76484819	76485041	.	+	.	gene_id "XLOC_000336"; transcript_id "TCONS_00000534"; exon_number "3"; oId "CUFF.649.1"; tss_id "TSS421";
chr1	Cufflinks	exon	76507376	76507583	.	+	.	gene_id "XLOC_000337"; transcript_id "TCONS_00000535"; exon_number "1"; oId "CUFF.650.1"; tss_id "TSS422";
chr1	Cufflinks	exon	76531723	76531913	.	+	.	gene_id "XLOC_000337"; transcript_id "TCONS_00000535"; exon_number "2"; oId "CUFF.650.1"; tss_id "TSS422";
chr1	Cufflinks	exon	77102562	77103024	.	+	.	gene_id "XLOC_000338"; transcript_id "TCONS_00000536"; exon_number "1"; oId "CUFF.651.1"; tss_id "TSS423";
chr1	Cufflinks	exon	77533605	77533686	.	+	.	gene_id "XLOC_000339"; transcript_id "TCONS_00000537"; exon_number "1"; oId "CUFF.653.1"; tss_id "TSS424";
chr1	Cufflinks	exon	77533769	77533932	.	+	.	gene_id "XLOC_000339"; transcript_id "TCONS_00000537"; exon_number "2"; oId "CUFF.653.1"; tss_id "TSS424";
chr1	Cufflinks	exon	77534421	77534528	.	+	.	gene_id "XLOC_000339"; transcript_id "TCONS_00000537"; exon_number "3"; oId "CUFF.653.1"; tss_id "TSS424";
chr1	Cufflinks	exon	77544025	77544167	.	+	.	gene_id "XLOC_000339"; transcript_id "TCONS_00000537"; exon_number "4"; oId "CUFF.653.1"; tss_id "TSS424";
chr1	Cufflinks	exon	77685227	77685338	.	+	.	gene_id "XLOC_000340"; transcript_id "TCONS_00000538"; exon_number "1"; oId "CUFF.654.1"; tss_id "TSS425";
chr1	Cufflinks	exon	77686473	77686678	.	+	.	gene_id "XLOC_000340"; transcript_id "TCONS_00000538"; exon_number "2"; oId "CUFF.654.1"; tss_id "TSS425";
chr1	Cufflinks	exon	77686768	77686969	.	+	.	gene_id "XLOC_000340"; transcript_id "TCONS_00000538"; exon_number "3"; oId "CUFF.654.1"; tss_id "TSS425";
chr1	Cufflinks	exon	78689326	78689358	.	+	.	gene_id "XLOC_000341"; transcript_id "TCONS_00000539"; exon_number "1"; oId "CUFF.658.1"; tss_id "TSS426";
chr1	Cufflinks	exon	78690955	78691087	.	+	.	gene_id "XLOC_000341"; transcript_id "TCONS_00000539"; exon_number "2"; oId "CUFF.658.1"; tss_id "TSS426";
chr1	Cufflinks	exon	78717178	78717561	.	+	.	gene_id "XLOC_000341"; transcript_id "TCONS_00000539"; exon_number "3"; oId "CUFF.658.1"; tss_id "TSS426";
chr1	Cufflinks	exon	78758164	78758219	.	+	.	gene_id "XLOC_000341"; transcript_id "TCONS_00000539"; exon_number "4"; oId "CUFF.658.1"; tss_id "TSS426";
chr1	Cufflinks	exon	78690958	78691087	.	+	.	gene_id "XLOC_000341"; transcript_id "TCONS_00000540"; exon_number "1"; oId "CUFF.658.2"; tss_id "TSS427";
chr1	Cufflinks	exon	78715868	78716742	.	+	.	gene_id "XLOC_000341"; transcript_id "TCONS_00000540"; exon_number "2"; oId "CUFF.658.2"; tss_id "TSS427";
chr1	Cufflinks	exon	78690958	78691087	.	+	.	gene_id "XLOC_000341"; transcript_id "TCONS_00000541"; exon_number "1"; oId "CUFF.658.3"; tss_id "TSS427";
chr1	Cufflinks	exon	78715868	78716057	.	+	.	gene_id "XLOC_000341"; transcript_id "TCONS_00000541"; exon_number "2"; oId "CUFF.658.3"; tss_id "TSS427";
chr1	Cufflinks	exon	78717178	78717561	.	+	.	gene_id "XLOC_000341"; transcript_id "TCONS_00000541"; exon_number "3"; oId "CUFF.658.3"; tss_id "TSS427";
chr1	Cufflinks	exon	78758164	78758219	.	+	.	gene_id "XLOC_000341"; transcript_id "TCONS_00000541"; exon_number "4"; oId "CUFF.658.3"; tss_id "TSS427";
chr1	Cufflinks	exon	78695283	78695413	.	+	.	gene_id "XLOC_000341"; transcript_id "TCONS_00000542"; exon_number "1"; oId "CUFF.658.4"; tss_id "TSS428";
chr1	Cufflinks	exon	78715868	78716694	.	+	.	gene_id "XLOC_000341"; transcript_id "TCONS_00000542"; exon_number "2"; oId "CUFF.658.4"; tss_id "TSS428";
chr1	Cufflinks	exon	78717178	78717561	.	+	.	gene_id "XLOC_000341"; transcript_id "TCONS_00000542"; exon_number "3"; oId "CUFF.658.4"; tss_id "TSS428";
chr1	Cufflinks	exon	78758164	78758315	.	+	.	gene_id "XLOC_000341"; transcript_id "TCONS_00000542"; exon_number "4"; oId "CUFF.658.4"; tss_id "TSS428";
chr1	Cufflinks	exon	78758763	78758961	.	+	.	gene_id "XLOC_000341"; transcript_id "TCONS_00000542"; exon_number "5"; oId "CUFF.658.4"; tss_id "TSS428";
chr1	Cufflinks	exon	78759275	78759574	.	+	.	gene_id "XLOC_000341"; transcript_id "TCONS_00000542"; exon_number "6"; oId "CUFF.658.4"; tss_id "TSS428";
chr1	Cufflinks	exon	78695306	78695413	.	+	.	gene_id "XLOC_000341"; transcript_id "TCONS_00000543"; exon_number "1"; oId "CUFF.658.5"; tss_id "TSS428";
chr1	Cufflinks	exon	78715868	78716057	.	+	.	gene_id "XLOC_000341"; transcript_id "TCONS_00000543"; exon_number "2"; oId "CUFF.658.5"; tss_id "TSS428";
chr1	Cufflinks	exon	78717178	78717561	.	+	.	gene_id "XLOC_000341"; transcript_id "TCONS_00000543"; exon_number "3"; oId "CUFF.658.5"; tss_id "TSS428";
chr1	Cufflinks	exon	78808210	78808324	.	+	.	gene_id "XLOC_000341"; transcript_id "TCONS_00000543"; exon_number "4"; oId "CUFF.658.5"; tss_id "TSS428";
chr1	Cufflinks	exon	78834222	78834412	.	+	.	gene_id "XLOC_000341"; transcript_id "TCONS_00000543"; exon_number "5"; oId "CUFF.658.5"; tss_id "TSS428";
chr1	Cufflinks	exon	78834968	78835149	.	+	.	gene_id "XLOC_000341"; transcript_id "TCONS_00000543"; exon_number "6"; oId "CUFF.658.5"; tss_id "TSS428";
chr1	Cufflinks	exon	79735992	79736371	.	+	.	gene_id "XLOC_000342"; transcript_id "TCONS_00000544"; exon_number "1"; oId "CUFF.662.1"; tss_id "TSS429";
chr1	Cufflinks	exon	79775231	79775405	.	+	.	gene_id "XLOC_000342"; transcript_id "TCONS_00000544"; exon_number "2"; oId "CUFF.662.1"; tss_id "TSS429";
chr1	Cufflinks	exon	79869657	79870246	.	+	.	gene_id "XLOC_000342"; transcript_id "TCONS_00000544"; exon_number "3"; oId "CUFF.662.1"; tss_id "TSS429";
chr1	Cufflinks	exon	79775371	79775405	.	+	.	gene_id "XLOC_000342"; transcript_id "TCONS_00000545"; exon_number "1"; oId "CUFF.662.2"; tss_id "TSS430";
chr1	Cufflinks	exon	79869657	79869841	.	+	.	gene_id "XLOC_000342"; transcript_id "TCONS_00000545"; exon_number "2"; oId "CUFF.662.2"; tss_id "TSS430";
chr1	Cufflinks	exon	79871919	79871942	.	+	.	gene_id "XLOC_000342"; transcript_id "TCONS_00000545"; exon_number "3"; oId "CUFF.662.2"; tss_id "TSS430";
chr1	Cufflinks	exon	79842763	79842816	.	+	.	gene_id "XLOC_000342"; transcript_id "TCONS_00000548"; exon_number "1"; oId "CUFF.662.3"; tss_id "TSS431";
chr1	Cufflinks	exon	79869657	79869841	.	+	.	gene_id "XLOC_000342"; transcript_id "TCONS_00000548"; exon_number "2"; oId "CUFF.662.3"; tss_id "TSS431";
chr1	Cufflinks	exon	79871919	79871942	.	+	.	gene_id "XLOC_000342"; transcript_id "TCONS_00000548"; exon_number "3"; oId "CUFF.662.3"; tss_id "TSS431";
chr1	Cufflinks	exon	79868876	79868927	.	+	.	gene_id "XLOC_000342"; transcript_id "TCONS_00000549"; exon_number "1"; oId "CUFF.662.4"; tss_id "TSS432";
chr1	Cufflinks	exon	79869657	79869841	.	+	.	gene_id "XLOC_000342"; transcript_id "TCONS_00000549"; exon_number "2"; oId "CUFF.662.4"; tss_id "TSS432";
chr1	Cufflinks	exon	79871919	79871942	.	+	.	gene_id "XLOC_000342"; transcript_id "TCONS_00000549"; exon_number "3"; oId "CUFF.662.4"; tss_id "TSS432";
chr1	Cufflinks	exon	79789454	79789644	.	+	.	gene_id "XLOC_000343"; transcript_id "TCONS_00000547"; exon_number "1"; oId "CUFF.666.2"; tss_id "TSS433";
chr1	Cufflinks	exon	79790385	79790548	.	+	.	gene_id "XLOC_000343"; transcript_id "TCONS_00000547"; exon_number "2"; oId "CUFF.666.2"; tss_id "TSS433";
chr1	Cufflinks	exon	79789454	79789644	.	+	.	gene_id "XLOC_000343"; transcript_id "TCONS_00000546"; exon_number "1"; oId "CUFF.666.1"; tss_id "TSS433";
chr1	Cufflinks	exon	79790384	79790548	.	+	.	gene_id "XLOC_000343"; transcript_id "TCONS_00000546"; exon_number "2"; oId "CUFF.666.1"; tss_id "TSS433";
chr1	Cufflinks	exon	80580628	80582603	.	+	.	gene_id "XLOC_000344"; transcript_id "TCONS_00000550"; exon_number "1"; oId "CUFF.667.1"; tss_id "TSS434";
chr1	Cufflinks	exon	81001440	81001627	.	+	.	gene_id "XLOC_000345"; transcript_id "TCONS_00000552"; exon_number "1"; oId "CUFF.670.2"; tss_id "TSS435";
chr1	Cufflinks	exon	81006274	81006321	.	+	.	gene_id "XLOC_000345"; transcript_id "TCONS_00000552"; exon_number "2"; oId "CUFF.670.2"; tss_id "TSS435";
chr1	Cufflinks	exon	81109910	81110038	.	+	.	gene_id "XLOC_000345"; transcript_id "TCONS_00000552"; exon_number "3"; oId "CUFF.670.2"; tss_id "TSS435";
chr1	Cufflinks	exon	81112248	81112834	.	+	.	gene_id "XLOC_000345"; transcript_id "TCONS_00000552"; exon_number "4"; oId "CUFF.670.2"; tss_id "TSS435";
chr1	Cufflinks	exon	81001440	81001627	.	+	.	gene_id "XLOC_000345"; transcript_id "TCONS_00000551"; exon_number "1"; oId "CUFF.670.1"; tss_id "TSS435";
chr1	Cufflinks	exon	81109910	81110038	.	+	.	gene_id "XLOC_000345"; transcript_id "TCONS_00000551"; exon_number "2"; oId "CUFF.670.1"; tss_id "TSS435";
chr1	Cufflinks	exon	81112248	81112834	.	+	.	gene_id "XLOC_000345"; transcript_id "TCONS_00000551"; exon_number "3"; oId "CUFF.670.1"; tss_id "TSS435";
chr1	Cufflinks	exon	81106969	81107086	.	+	.	gene_id "XLOC_000345"; transcript_id "TCONS_00000553"; exon_number "1"; oId "CUFF.670.3"; tss_id "TSS436";
chr1	Cufflinks	exon	81109910	81110038	.	+	.	gene_id "XLOC_000345"; transcript_id "TCONS_00000553"; exon_number "2"; oId "CUFF.670.3"; tss_id "TSS436";
chr1	Cufflinks	exon	81112248	81112834	.	+	.	gene_id "XLOC_000345"; transcript_id "TCONS_00000553"; exon_number "3"; oId "CUFF.670.3"; tss_id "TSS436";
chr1	Cufflinks	exon	81106973	81107086	.	+	.	gene_id "XLOC_000345"; transcript_id "TCONS_00000554"; exon_number "1"; oId "CUFF.670.4"; tss_id "TSS436";
chr1	Cufflinks	exon	81112248	81112834	.	+	.	gene_id "XLOC_000345"; transcript_id "TCONS_00000554"; exon_number "2"; oId "CUFF.670.4"; tss_id "TSS436";
chr1	Cufflinks	exon	81970784	81970819	.	+	.	gene_id "XLOC_000346"; transcript_id "TCONS_00000555"; exon_number "1"; oId "CUFF.671.1"; tss_id "TSS437";
chr1	Cufflinks	exon	81971675	81971981	.	+	.	gene_id "XLOC_000346"; transcript_id "TCONS_00000555"; exon_number "2"; oId "CUFF.671.1"; tss_id "TSS437";
chr1	Cufflinks	exon	83368866	83369506	.	+	.	gene_id "XLOC_000347"; transcript_id "TCONS_00000556"; exon_number "1"; oId "CUFF.676.1"; tss_id "TSS438";
chr1	Cufflinks	exon	83373151	83373265	.	+	.	gene_id "XLOC_000347"; transcript_id "TCONS_00000556"; exon_number "2"; oId "CUFF.676.1"; tss_id "TSS438";
chr1	Cufflinks	exon	83457543	83457663	.	+	.	gene_id "XLOC_000347"; transcript_id "TCONS_00000556"; exon_number "3"; oId "CUFF.676.1"; tss_id "TSS438";
chr1	Cufflinks	exon	83462398	83462459	.	+	.	gene_id "XLOC_000347"; transcript_id "TCONS_00000556"; exon_number "4"; oId "CUFF.676.1"; tss_id "TSS438";
chr1	Cufflinks	exon	83463156	83463272	.	+	.	gene_id "XLOC_000347"; transcript_id "TCONS_00000556"; exon_number "5"; oId "CUFF.676.1"; tss_id "TSS438";
chr1	Cufflinks	exon	83541824	83541907	.	+	.	gene_id "XLOC_000347"; transcript_id "TCONS_00000556"; exon_number "6"; oId "CUFF.676.1"; tss_id "TSS438";
chr1	Cufflinks	exon	83551895	83551997	.	+	.	gene_id "XLOC_000347"; transcript_id "TCONS_00000556"; exon_number "7"; oId "CUFF.676.1"; tss_id "TSS438";
chr1	Cufflinks	exon	83559484	83559666	.	+	.	gene_id "XLOC_000347"; transcript_id "TCONS_00000556"; exon_number "8"; oId "CUFF.676.1"; tss_id "TSS438";
chr1	Cufflinks	exon	83562548	83562660	.	+	.	gene_id "XLOC_000347"; transcript_id "TCONS_00000556"; exon_number "9"; oId "CUFF.676.1"; tss_id "TSS438";
chr1	Cufflinks	exon	83626289	83626349	.	+	.	gene_id "XLOC_000347"; transcript_id "TCONS_00000556"; exon_number "10"; oId "CUFF.676.1"; tss_id "TSS438";
chr1	Cufflinks	exon	83632387	83632498	.	+	.	gene_id "XLOC_000347"; transcript_id "TCONS_00000556"; exon_number "11"; oId "CUFF.676.1"; tss_id "TSS438";
chr1	Cufflinks	exon	83373245	83373265	.	+	.	gene_id "XLOC_000347"; transcript_id "TCONS_00000557"; exon_number "1"; oId "CUFF.676.2"; tss_id "TSS439";
chr1	Cufflinks	exon	83418355	83418520	.	+	.	gene_id "XLOC_000347"; transcript_id "TCONS_00000557"; exon_number "2"; oId "CUFF.676.2"; tss_id "TSS439";
chr1	Cufflinks	exon	83462398	83462459	.	+	.	gene_id "XLOC_000347"; transcript_id "TCONS_00000557"; exon_number "3"; oId "CUFF.676.2"; tss_id "TSS439";
chr1	Cufflinks	exon	83463156	83463244	.	+	.	gene_id "XLOC_000347"; transcript_id "TCONS_00000557"; exon_number "4"; oId "CUFF.676.2"; tss_id "TSS439";
chr1	Cufflinks	exon	83911736	83912357	.	+	.	gene_id "XLOC_000348"; transcript_id "TCONS_00000558"; exon_number "1"; oId "CUFF.678.1"; tss_id "TSS440";
chr1	Cufflinks	exon	83920341	83920454	.	+	.	gene_id "XLOC_000348"; transcript_id "TCONS_00000558"; exon_number "2"; oId "CUFF.678.1"; tss_id "TSS440";
chr1	Cufflinks	exon	83982445	83982530	.	+	.	gene_id "XLOC_000349"; transcript_id "TCONS_00000559"; exon_number "1"; oId "CUFF.679.1"; tss_id "TSS441";
chr1	Cufflinks	exon	84006233	84006314	.	+	.	gene_id "XLOC_000349"; transcript_id "TCONS_00000559"; exon_number "2"; oId "CUFF.679.1"; tss_id "TSS441";
chr1	Cufflinks	exon	84039503	84039951	.	+	.	gene_id "XLOC_000349"; transcript_id "TCONS_00000559"; exon_number "3"; oId "CUFF.679.1"; tss_id "TSS441";
chr1	Cufflinks	exon	84255963	84256125	.	+	.	gene_id "XLOC_000350"; transcript_id "TCONS_00000560"; exon_number "1"; oId "CUFF.681.1"; tss_id "TSS442";
chr1	Cufflinks	exon	84266377	84266469	.	+	.	gene_id "XLOC_000350"; transcript_id "TCONS_00000560"; exon_number "2"; oId "CUFF.681.1"; tss_id "TSS442";
chr1	Cufflinks	exon	84266722	84267148	.	+	.	gene_id "XLOC_000350"; transcript_id "TCONS_00000560"; exon_number "3"; oId "CUFF.681.1"; tss_id "TSS442";
chr1	Cufflinks	exon	85463022	85463042	.	+	.	gene_id "XLOC_000351"; transcript_id "TCONS_00000561"; exon_number "1"; oId "CUFF.689.1"; tss_id "TSS443";
chr1	Cufflinks	exon	85463140	85463597	.	+	.	gene_id "XLOC_000351"; transcript_id "TCONS_00000561"; exon_number "2"; oId "CUFF.689.1"; tss_id "TSS443";
chr1	Cufflinks	exon	85691288	85691351	.	+	.	gene_id "XLOC_000352"; transcript_id "TCONS_00000562"; exon_number "1"; oId "CUFF.690.1"; tss_id "TSS444";
chr1	Cufflinks	exon	85710525	85710928	.	+	.	gene_id "XLOC_000352"; transcript_id "TCONS_00000562"; exon_number "2"; oId "CUFF.690.1"; tss_id "TSS444";
chr1	Cufflinks	exon	85742398	85742480	.	+	.	gene_id "XLOC_000353"; transcript_id "TCONS_00000563"; exon_number "1"; oId "CUFF.691.1"; tss_id "TSS445";
chr1	Cufflinks	exon	85743324	85743421	.	+	.	gene_id "XLOC_000353"; transcript_id "TCONS_00000563"; exon_number "2"; oId "CUFF.691.1"; tss_id "TSS445";
chr1	Cufflinks	exon	85842449	85842518	.	+	.	gene_id "XLOC_000353"; transcript_id "TCONS_00000563"; exon_number "3"; oId "CUFF.691.1"; tss_id "TSS445";
chr1	Cufflinks	exon	85846057	85846248	.	+	.	gene_id "XLOC_000353"; transcript_id "TCONS_00000563"; exon_number "4"; oId "CUFF.691.1"; tss_id "TSS445";
chr1	Cufflinks	exon	85864140	85865646	.	+	.	gene_id "XLOC_000353"; transcript_id "TCONS_00000563"; exon_number "5"; oId "CUFF.691.1"; tss_id "TSS445";
chr1	Cufflinks	exon	85743355	85743421	.	+	.	gene_id "XLOC_000353"; transcript_id "TCONS_00000564"; exon_number "1"; oId "CUFF.691.2"; tss_id "TSS446";
chr1	Cufflinks	exon	85842449	85842518	.	+	.	gene_id "XLOC_000353"; transcript_id "TCONS_00000564"; exon_number "2"; oId "CUFF.691.2"; tss_id "TSS446";
chr1	Cufflinks	exon	85913481	85913807	.	+	.	gene_id "XLOC_000353"; transcript_id "TCONS_00000564"; exon_number "3"; oId "CUFF.691.2"; tss_id "TSS446";
chr1	Cufflinks	exon	85932978	85933343	.	+	.	gene_id "XLOC_000354"; transcript_id "TCONS_00000565"; exon_number "1"; oId "CUFF.692.1"; tss_id "TSS447";
chr1	Cufflinks	exon	86064814	86064914	.	+	.	gene_id "XLOC_000355"; transcript_id "TCONS_00000566"; exon_number "1"; oId "CUFF.694.1"; tss_id "TSS448";
chr1	Cufflinks	exon	86066264	86066417	.	+	.	gene_id "XLOC_000355"; transcript_id "TCONS_00000566"; exon_number "2"; oId "CUFF.694.1"; tss_id "TSS448";
chr1	Cufflinks	exon	86093302	86093491	.	+	.	gene_id "XLOC_000356"; transcript_id "TCONS_00000567"; exon_number "1"; oId "CUFF.695.1"; tss_id "TSS449";
chr1	Cufflinks	exon	86093804	86094050	.	+	.	gene_id "XLOC_000356"; transcript_id "TCONS_00000567"; exon_number "2"; oId "CUFF.695.1"; tss_id "TSS449";
chr1	Cufflinks	exon	87595448	87595677	.	+	.	gene_id "XLOC_000357"; transcript_id "TCONS_00000568"; exon_number "1"; oId "CUFF.702.1"; tss_id "TSS450";
chr1	Cufflinks	exon	87599297	87599401	.	+	.	gene_id "XLOC_000357"; transcript_id "TCONS_00000568"; exon_number "2"; oId "CUFF.702.1"; tss_id "TSS450";
chr1	Cufflinks	exon	87631072	87631664	.	+	.	gene_id "XLOC_000357"; transcript_id "TCONS_00000568"; exon_number "3"; oId "CUFF.702.1"; tss_id "TSS450";
chr1	Cufflinks	exon	87633819	87634881	.	+	.	gene_id "XLOC_000357"; transcript_id "TCONS_00000568"; exon_number "4"; oId "CUFF.702.1"; tss_id "TSS450";
chr1	Cufflinks	exon	87595457	87595677	.	+	.	gene_id "XLOC_000357"; transcript_id "TCONS_00000569"; exon_number "1"; oId "CUFF.702.2"; tss_id "TSS450";
chr1	Cufflinks	exon	87599297	87599401	.	+	.	gene_id "XLOC_000357"; transcript_id "TCONS_00000569"; exon_number "2"; oId "CUFF.702.2"; tss_id "TSS450";
chr1	Cufflinks	exon	87633819	87634881	.	+	.	gene_id "XLOC_000357"; transcript_id "TCONS_00000569"; exon_number "3"; oId "CUFF.702.2"; tss_id "TSS450";
chr1	Cufflinks	exon	87595537	87595677	.	+	.	gene_id "XLOC_000357"; transcript_id "TCONS_00000570"; exon_number "1"; oId "CUFF.702.3"; tss_id "TSS450";
chr1	Cufflinks	exon	87599297	87599401	.	+	.	gene_id "XLOC_000357"; transcript_id "TCONS_00000570"; exon_number "2"; oId "CUFF.702.3"; tss_id "TSS450";
chr1	Cufflinks	exon	87599648	87602352	.	+	.	gene_id "XLOC_000357"; transcript_id "TCONS_00000570"; exon_number "3"; oId "CUFF.702.3"; tss_id "TSS450";
chr1	Cufflinks	exon	87595553	87595677	.	+	.	gene_id "XLOC_000357"; transcript_id "TCONS_00000571"; exon_number "1"; oId "CUFF.702.4"; tss_id "TSS451";
chr1	Cufflinks	exon	87599297	87602352	.	+	.	gene_id "XLOC_000357"; transcript_id "TCONS_00000571"; exon_number "2"; oId "CUFF.702.4"; tss_id "TSS451";
chr1	Cufflinks	exon	87597638	87597942	.	+	.	gene_id "XLOC_000357"; transcript_id "TCONS_00000572"; exon_number "1"; oId "CUFF.702.5"; tss_id "TSS452";
chr1	Cufflinks	exon	87598347	87598546	.	+	.	gene_id "XLOC_000357"; transcript_id "TCONS_00000572"; exon_number "2"; oId "CUFF.702.5"; tss_id "TSS452";
chr1	Cufflinks	exon	87599297	87599401	.	+	.	gene_id "XLOC_000357"; transcript_id "TCONS_00000572"; exon_number "3"; oId "CUFF.702.5"; tss_id "TSS452";
chr1	Cufflinks	exon	87599648	87602352	.	+	.	gene_id "XLOC_000357"; transcript_id "TCONS_00000572"; exon_number "4"; oId "CUFF.702.5"; tss_id "TSS452";
chr1	Cufflinks	exon	87597652	87597935	.	+	.	gene_id "XLOC_000357"; transcript_id "TCONS_00000573"; exon_number "1"; oId "CUFF.702.6"; tss_id "TSS452";
chr1	Cufflinks	exon	87599297	87599401	.	+	.	gene_id "XLOC_000357"; transcript_id "TCONS_00000573"; exon_number "2"; oId "CUFF.702.6"; tss_id "TSS452";
chr1	Cufflinks	exon	87599648	87602352	.	+	.	gene_id "XLOC_000357"; transcript_id "TCONS_00000573"; exon_number "3"; oId "CUFF.702.6"; tss_id "TSS452";
chr1	Cufflinks	exon	87597658	87599401	.	+	.	gene_id "XLOC_000357"; transcript_id "TCONS_00000574"; exon_number "1"; oId "CUFF.702.7"; tss_id "TSS452";
chr1	Cufflinks	exon	87599648	87602352	.	+	.	gene_id "XLOC_000357"; transcript_id "TCONS_00000574"; exon_number "2"; oId "CUFF.702.7"; tss_id "TSS452";
chr1	Cufflinks	exon	87597686	87597942	.	+	.	gene_id "XLOC_000357"; transcript_id "TCONS_00000575"; exon_number "1"; oId "CUFF.702.8"; tss_id "TSS452";
chr1	Cufflinks	exon	87598295	87598595	.	+	.	gene_id "XLOC_000357"; transcript_id "TCONS_00000575"; exon_number "2"; oId "CUFF.702.8"; tss_id "TSS452";
chr1	Cufflinks	exon	87599297	87599401	.	+	.	gene_id "XLOC_000357"; transcript_id "TCONS_00000575"; exon_number "3"; oId "CUFF.702.8"; tss_id "TSS452";
chr1	Cufflinks	exon	87599648	87602352	.	+	.	gene_id "XLOC_000357"; transcript_id "TCONS_00000575"; exon_number "4"; oId "CUFF.702.8"; tss_id "TSS452";
chr1	Cufflinks	exon	87597738	87597942	.	+	.	gene_id "XLOC_000357"; transcript_id "TCONS_00000576"; exon_number "1"; oId "CUFF.702.9"; tss_id "TSS452";
chr1	Cufflinks	exon	87599297	87599401	.	+	.	gene_id "XLOC_000357"; transcript_id "TCONS_00000576"; exon_number "2"; oId "CUFF.702.9"; tss_id "TSS452";
chr1	Cufflinks	exon	87599648	87602352	.	+	.	gene_id "XLOC_000357"; transcript_id "TCONS_00000576"; exon_number "3"; oId "CUFF.702.9"; tss_id "TSS452";
chr1	Cufflinks	exon	87597738	87597942	.	+	.	gene_id "XLOC_000357"; transcript_id "TCONS_00000577"; exon_number "1"; oId "CUFF.702.10"; tss_id "TSS452";
chr1	Cufflinks	exon	87599297	87599401	.	+	.	gene_id "XLOC_000357"; transcript_id "TCONS_00000577"; exon_number "2"; oId "CUFF.702.10"; tss_id "TSS452";
chr1	Cufflinks	exon	87627705	87627820	.	+	.	gene_id "XLOC_000357"; transcript_id "TCONS_00000577"; exon_number "3"; oId "CUFF.702.10"; tss_id "TSS452";
chr1	Cufflinks	exon	88425115	88425603	.	+	.	gene_id "XLOC_000358"; transcript_id "TCONS_00000578"; exon_number "1"; oId "CUFF.706.1"; tss_id "TSS453";
chr1	Cufflinks	exon	88427515	88427536	.	+	.	gene_id "XLOC_000358"; transcript_id "TCONS_00000578"; exon_number "2"; oId "CUFF.706.1"; tss_id "TSS453";
chr1	Cufflinks	exon	88928658	88929066	.	+	.	gene_id "XLOC_000359"; transcript_id "TCONS_00000579"; exon_number "1"; oId "CUFF.708.1"; tss_id "TSS454";
chr1	Cufflinks	exon	88930536	88931553	.	+	.	gene_id "XLOC_000359"; transcript_id "TCONS_00000579"; exon_number "2"; oId "CUFF.708.1"; tss_id "TSS454";
chr1	Cufflinks	exon	88928736	88929066	.	+	.	gene_id "XLOC_000359"; transcript_id "TCONS_00000580"; exon_number "1"; oId "CUFF.708.2"; tss_id "TSS454";
chr1	Cufflinks	exon	88929612	88929762	.	+	.	gene_id "XLOC_000359"; transcript_id "TCONS_00000580"; exon_number "2"; oId "CUFF.708.2"; tss_id "TSS454";
chr1	Cufflinks	exon	89488180	89488389	.	+	.	gene_id "XLOC_000360"; transcript_id "TCONS_00000581"; exon_number "1"; oId "CUFF.712.1"; tss_id "TSS455";
chr1	Cufflinks	exon	89500477	89500525	.	+	.	gene_id "XLOC_000360"; transcript_id "TCONS_00000581"; exon_number "2"; oId "CUFF.712.1"; tss_id "TSS455";
chr1	Cufflinks	exon	89510493	89510570	.	+	.	gene_id "XLOC_000360"; transcript_id "TCONS_00000581"; exon_number "3"; oId "CUFF.712.1"; tss_id "TSS455";
chr1	Cufflinks	exon	89512542	89512603	.	+	.	gene_id "XLOC_000360"; transcript_id "TCONS_00000581"; exon_number "4"; oId "CUFF.712.1"; tss_id "TSS455";
chr1	Cufflinks	exon	89514767	89515726	.	+	.	gene_id "XLOC_000360"; transcript_id "TCONS_00000581"; exon_number "5"; oId "CUFF.712.1"; tss_id "TSS455";
chr1	Cufflinks	exon	89500494	89500525	.	+	.	gene_id "XLOC_000360"; transcript_id "TCONS_00000582"; exon_number "1"; oId "CUFF.712.2"; tss_id "TSS456";
chr1	Cufflinks	exon	89500940	89501303	.	+	.	gene_id "XLOC_000360"; transcript_id "TCONS_00000582"; exon_number "2"; oId "CUFF.712.2"; tss_id "TSS456";
chr1	Cufflinks	exon	89510013	89510570	.	+	.	gene_id "XLOC_000360"; transcript_id "TCONS_00000583"; exon_number "1"; oId "CUFF.712.3"; tss_id "TSS457";
chr1	Cufflinks	exon	89512542	89512879	.	+	.	gene_id "XLOC_000360"; transcript_id "TCONS_00000583"; exon_number "2"; oId "CUFF.712.3"; tss_id "TSS457";
chr1	Cufflinks	exon	89726265	89726431	.	+	.	gene_id "XLOC_000361"; transcript_id "TCONS_00000584"; exon_number "1"; oId "CUFF.713.1"; tss_id "TSS458";
chr1	Cufflinks	exon	89735281	89735437	.	+	.	gene_id "XLOC_000361"; transcript_id "TCONS_00000584"; exon_number "2"; oId "CUFF.713.1"; tss_id "TSS458";
chr1	Cufflinks	exon	90050047	90050305	.	+	.	gene_id "XLOC_000362"; transcript_id "TCONS_00000585"; exon_number "1"; oId "CUFF.716.1"; tss_id "TSS459";
chr1	Cufflinks	exon	90061944	90062132	.	+	.	gene_id "XLOC_000362"; transcript_id "TCONS_00000585"; exon_number "2"; oId "CUFF.716.1"; tss_id "TSS459";
chr1	Cufflinks	exon	90095284	90095341	.	+	.	gene_id "XLOC_000363"; transcript_id "TCONS_00000586"; exon_number "1"; oId "CUFF.717.1"; tss_id "TSS460";
chr1	Cufflinks	exon	90097173	90097245	.	+	.	gene_id "XLOC_000363"; transcript_id "TCONS_00000586"; exon_number "2"; oId "CUFF.717.1"; tss_id "TSS460";
chr1	Cufflinks	exon	90133720	90133869	.	+	.	gene_id "XLOC_000363"; transcript_id "TCONS_00000586"; exon_number "3"; oId "CUFF.717.1"; tss_id "TSS460";
chr1	Cufflinks	exon	90141790	90141945	.	+	.	gene_id "XLOC_000363"; transcript_id "TCONS_00000586"; exon_number "4"; oId "CUFF.717.1"; tss_id "TSS460";
chr1	Cufflinks	exon	90224276	90224499	.	+	.	gene_id "XLOC_000364"; transcript_id "TCONS_00000587"; exon_number "1"; oId "CUFF.718.1"; tss_id "TSS461";
chr1	Cufflinks	exon	90227562	90227625	.	+	.	gene_id "XLOC_000364"; transcript_id "TCONS_00000587"; exon_number "2"; oId "CUFF.718.1"; tss_id "TSS461";
chr1	Cufflinks	exon	90251627	90252400	.	+	.	gene_id "XLOC_000365"; transcript_id "TCONS_00000588"; exon_number "1"; oId "CUFF.721.1"; tss_id "TSS462";
chr1	Cufflinks	exon	90253130	90253148	.	+	.	gene_id "XLOC_000365"; transcript_id "TCONS_00000588"; exon_number "2"; oId "CUFF.721.1"; tss_id "TSS462";
chr1	Cufflinks	exon	90254473	90254541	.	+	.	gene_id "XLOC_000366"; transcript_id "TCONS_00000589"; exon_number "1"; oId "CUFF.722.1"; tss_id "TSS463";
chr1	Cufflinks	exon	90255612	90256051	.	+	.	gene_id "XLOC_000366"; transcript_id "TCONS_00000589"; exon_number "2"; oId "CUFF.722.1"; tss_id "TSS463";
chr1	Cufflinks	exon	90405160	90405706	.	+	.	gene_id "XLOC_000367"; transcript_id "TCONS_00000590"; exon_number "1"; oId "CUFF.724.1"; tss_id "TSS464";
chr1	Cufflinks	exon	91316660	91316973	.	+	.	gene_id "XLOC_000368"; transcript_id "TCONS_00000591"; exon_number "1"; oId "CUFF.730.1"; tss_id "TSS465";
chr1	Cufflinks	exon	91319785	91320704	.	+	.	gene_id "XLOC_000368"; transcript_id "TCONS_00000591"; exon_number "2"; oId "CUFF.730.1"; tss_id "TSS465";
chr1	Cufflinks	exon	91317298	91317549	.	+	.	gene_id "XLOC_000368"; transcript_id "TCONS_00000592"; exon_number "1"; oId "CUFF.730.2"; tss_id "TSS466";
chr1	Cufflinks	exon	91319785	91320704	.	+	.	gene_id "XLOC_000368"; transcript_id "TCONS_00000592"; exon_number "2"; oId "CUFF.730.2"; tss_id "TSS466";
chr1	Cufflinks	exon	91317316	91317836	.	+	.	gene_id "XLOC_000368"; transcript_id "TCONS_00000593"; exon_number "1"; oId "CUFF.730.3"; tss_id "TSS466";
chr1	Cufflinks	exon	91319785	91320704	.	+	.	gene_id "XLOC_000368"; transcript_id "TCONS_00000593"; exon_number "2"; oId "CUFF.730.3"; tss_id "TSS466";
chr1	Cufflinks	exon	92654794	92655202	.	+	.	gene_id "XLOC_000369"; transcript_id "TCONS_00000594"; exon_number "1"; oId "CUFF.734.1"; tss_id "TSS467";
chr1	Cufflinks	exon	92655381	92656264	.	+	.	gene_id "XLOC_000369"; transcript_id "TCONS_00000594"; exon_number "2"; oId "CUFF.734.1"; tss_id "TSS467";
chr1	Cufflinks	exon	92864531	92867613	.	+	.	gene_id "XLOC_000370"; transcript_id "TCONS_00000595"; exon_number "1"; oId "CUFF.735.1"; tss_id "TSS468";
chr1	Cufflinks	exon	93795119	93796358	.	+	.	gene_id "XLOC_000371"; transcript_id "TCONS_00000596"; exon_number "1"; oId "CUFF.737.1"; tss_id "TSS469";
chr1	Cufflinks	exon	93797269	93805355	.	+	.	gene_id "XLOC_000371"; transcript_id "TCONS_00000596"; exon_number "2"; oId "CUFF.737.1"; tss_id "TSS469";
chr1	Cufflinks	exon	93797324	93797400	.	+	.	gene_id "XLOC_000371"; transcript_id "TCONS_00000597"; exon_number "1"; oId "CUFF.737.2"; tss_id "TSS470";
chr1	Cufflinks	exon	93798626	93805355	.	+	.	gene_id "XLOC_000371"; transcript_id "TCONS_00000597"; exon_number "2"; oId "CUFF.737.2"; tss_id "TSS470";
chr1	Cufflinks	exon	94057756	94058065	.	+	.	gene_id "XLOC_000372"; transcript_id "TCONS_00000598"; exon_number "1"; oId "CUFF.738.1"; tss_id "TSS471";
chr1	Cufflinks	exon	94059930	94060341	.	+	.	gene_id "XLOC_000372"; transcript_id "TCONS_00000598"; exon_number "2"; oId "CUFF.738.1"; tss_id "TSS471";
chr1	Cufflinks	exon	94057807	94058065	.	+	.	gene_id "XLOC_000372"; transcript_id "TCONS_00000599"; exon_number "1"; oId "CUFF.738.2"; tss_id "TSS471";
chr1	Cufflinks	exon	94059930	94060006	.	+	.	gene_id "XLOC_000372"; transcript_id "TCONS_00000599"; exon_number "2"; oId "CUFF.738.2"; tss_id "TSS471";
chr1	Cufflinks	exon	94067695	94067997	.	+	.	gene_id "XLOC_000372"; transcript_id "TCONS_00000599"; exon_number "3"; oId "CUFF.738.2"; tss_id "TSS471";
chr1	Cufflinks	exon	94057807	94058065	.	+	.	gene_id "XLOC_000372"; transcript_id "TCONS_00000600"; exon_number "1"; oId "CUFF.738.3"; tss_id "TSS471";
chr1	Cufflinks	exon	94059930	94060006	.	+	.	gene_id "XLOC_000372"; transcript_id "TCONS_00000600"; exon_number "2"; oId "CUFF.738.3"; tss_id "TSS471";
chr1	Cufflinks	exon	94070963	94071130	.	+	.	gene_id "XLOC_000372"; transcript_id "TCONS_00000600"; exon_number "3"; oId "CUFF.738.3"; tss_id "TSS471";
chr1	Cufflinks	exon	94059942	94060006	.	+	.	gene_id "XLOC_000372"; transcript_id "TCONS_00000601"; exon_number "1"; oId "CUFF.738.4"; tss_id "TSS472";
chr1	Cufflinks	exon	94066213	94066319	.	+	.	gene_id "XLOC_000372"; transcript_id "TCONS_00000601"; exon_number "2"; oId "CUFF.738.4"; tss_id "TSS472";
chr1	Cufflinks	exon	94059947	94060006	.	+	.	gene_id "XLOC_000372"; transcript_id "TCONS_00000602"; exon_number "1"; oId "CUFF.738.5"; tss_id "TSS472";
chr1	Cufflinks	exon	94064474	94064547	.	+	.	gene_id "XLOC_000372"; transcript_id "TCONS_00000602"; exon_number "2"; oId "CUFF.738.5"; tss_id "TSS472";
chr1	Cufflinks	exon	94064718	94065297	.	+	.	gene_id "XLOC_000372"; transcript_id "TCONS_00000602"; exon_number "3"; oId "CUFF.738.5"; tss_id "TSS472";
chr1	Cufflinks	exon	94312730	94314495	.	+	.	gene_id "XLOC_000373"; transcript_id "TCONS_00000603"; exon_number "1"; oId "CUFF.740.1"; tss_id "TSS473";
chr1	Cufflinks	exon	94610667	94610769	.	+	.	gene_id "XLOC_000374"; transcript_id "TCONS_00000604"; exon_number "1"; oId "CUFF.741.1"; tss_id "TSS474";
chr1	Cufflinks	exon	94610927	94611175	.	+	.	gene_id "XLOC_000374"; transcript_id "TCONS_00000604"; exon_number "2"; oId "CUFF.741.1"; tss_id "TSS474";
chr1	Cufflinks	exon	94713464	94713595	.	+	.	gene_id "XLOC_000375"; transcript_id "TCONS_00000605"; exon_number "1"; oId "CUFF.742.1"; tss_id "TSS475";
chr1	Cufflinks	exon	94714969	94715048	.	+	.	gene_id "XLOC_000375"; transcript_id "TCONS_00000605"; exon_number "2"; oId "CUFF.742.1"; tss_id "TSS475";
chr1	Cufflinks	exon	94792784	94792840	.	+	.	gene_id "XLOC_000376"; transcript_id "TCONS_00000606"; exon_number "1"; oId "CUFF.744.1"; tss_id "TSS476";
chr1	Cufflinks	exon	94798865	94798965	.	+	.	gene_id "XLOC_000376"; transcript_id "TCONS_00000606"; exon_number "2"; oId "CUFF.744.1"; tss_id "TSS476";
chr1	Cufflinks	exon	94800068	94800251	.	+	.	gene_id "XLOC_000376"; transcript_id "TCONS_00000606"; exon_number "3"; oId "CUFF.744.1"; tss_id "TSS476";
chr1	Cufflinks	exon	94800723	94800746	.	+	.	gene_id "XLOC_000376"; transcript_id "TCONS_00000606"; exon_number "4"; oId "CUFF.744.1"; tss_id "TSS476";
chr1	Cufflinks	exon	94794157	94794207	.	+	.	gene_id "XLOC_000376"; transcript_id "TCONS_00000607"; exon_number "1"; oId "CUFF.744.2"; tss_id "TSS477";
chr1	Cufflinks	exon	94798865	94798965	.	+	.	gene_id "XLOC_000376"; transcript_id "TCONS_00000607"; exon_number "2"; oId "CUFF.744.2"; tss_id "TSS477";
chr1	Cufflinks	exon	94800068	94800354	.	+	.	gene_id "XLOC_000376"; transcript_id "TCONS_00000607"; exon_number "3"; oId "CUFF.744.2"; tss_id "TSS477";
chr1	Cufflinks	exon	94808261	94808287	.	+	.	gene_id "XLOC_000376"; transcript_id "TCONS_00000607"; exon_number "4"; oId "CUFF.744.2"; tss_id "TSS477";
chr1	Cufflinks	exon	95007608	95007649	.	+	.	gene_id "XLOC_000377"; transcript_id "TCONS_00000608"; exon_number "1"; oId "CUFF.745.1"; tss_id "TSS478";
chr1	Cufflinks	exon	95008015	95008571	.	+	.	gene_id "XLOC_000377"; transcript_id "TCONS_00000608"; exon_number "2"; oId "CUFF.745.1"; tss_id "TSS478";
chr1	Cufflinks	exon	95143554	95143579	.	+	.	gene_id "XLOC_000378"; transcript_id "TCONS_00000609"; exon_number "1"; oId "CUFF.749.1"; tss_id "TSS479";
chr1	Cufflinks	exon	95149016	95149176	.	+	.	gene_id "XLOC_000378"; transcript_id "TCONS_00000609"; exon_number "2"; oId "CUFF.749.1"; tss_id "TSS479";
chr1	Cufflinks	exon	95153449	95155440	.	+	.	gene_id "XLOC_000378"; transcript_id "TCONS_00000609"; exon_number "3"; oId "CUFF.749.1"; tss_id "TSS479";
chr1	Cufflinks	exon	95149856	95150619	.	+	.	gene_id "XLOC_000378"; transcript_id "TCONS_00000610"; exon_number "1"; oId "CUFF.749.2"; tss_id "TSS480";
chr1	Cufflinks	exon	95153449	95155440	.	+	.	gene_id "XLOC_000378"; transcript_id "TCONS_00000610"; exon_number "2"; oId "CUFF.749.2"; tss_id "TSS480";
chr1	Cufflinks	exon	95392854	95393958	.	+	.	gene_id "XLOC_000379"; transcript_id "TCONS_00000611"; exon_number "1"; oId "CUFF.751.1"; tss_id "TSS481";
chr1	Cufflinks	exon	95397428	95397541	.	+	.	gene_id "XLOC_000379"; transcript_id "TCONS_00000611"; exon_number "2"; oId "CUFF.751.1"; tss_id "TSS481";
chr1	Cufflinks	exon	95428535	95428726	.	+	.	gene_id "XLOC_000379"; transcript_id "TCONS_00000611"; exon_number "3"; oId "CUFF.751.1"; tss_id "TSS481";
chr1	Cufflinks	exon	95432794	95433017	.	+	.	gene_id "XLOC_000379"; transcript_id "TCONS_00000611"; exon_number "4"; oId "CUFF.751.1"; tss_id "TSS481";
chr1	Cufflinks	exon	95392967	95393958	.	+	.	gene_id "XLOC_000379"; transcript_id "TCONS_00000614"; exon_number "1"; oId "CUFF.751.4"; tss_id "TSS482";
chr1	Cufflinks	exon	95397428	95397541	.	+	.	gene_id "XLOC_000379"; transcript_id "TCONS_00000614"; exon_number "2"; oId "CUFF.751.4"; tss_id "TSS482";
chr1	Cufflinks	exon	95426873	95426989	.	+	.	gene_id "XLOC_000379"; transcript_id "TCONS_00000614"; exon_number "3"; oId "CUFF.751.4"; tss_id "TSS482";
chr1	Cufflinks	exon	95428535	95429158	.	+	.	gene_id "XLOC_000379"; transcript_id "TCONS_00000614"; exon_number "4"; oId "CUFF.751.4"; tss_id "TSS482";
chr1	Cufflinks	exon	95392967	95393958	.	+	.	gene_id "XLOC_000379"; transcript_id "TCONS_00000613"; exon_number "1"; oId "CUFF.751.3"; tss_id "TSS482";
chr1	Cufflinks	exon	95397428	95397541	.	+	.	gene_id "XLOC_000379"; transcript_id "TCONS_00000613"; exon_number "2"; oId "CUFF.751.3"; tss_id "TSS482";
chr1	Cufflinks	exon	95405385	95405481	.	+	.	gene_id "XLOC_000379"; transcript_id "TCONS_00000613"; exon_number "3"; oId "CUFF.751.3"; tss_id "TSS482";
chr1	Cufflinks	exon	95428535	95429158	.	+	.	gene_id "XLOC_000379"; transcript_id "TCONS_00000613"; exon_number "4"; oId "CUFF.751.3"; tss_id "TSS482";
chr1	Cufflinks	exon	95392967	95393958	.	+	.	gene_id "XLOC_000379"; transcript_id "TCONS_00000612"; exon_number "1"; oId "CUFF.751.2"; tss_id "TSS482";
chr1	Cufflinks	exon	95397428	95397541	.	+	.	gene_id "XLOC_000379"; transcript_id "TCONS_00000612"; exon_number "2"; oId "CUFF.751.2"; tss_id "TSS482";
chr1	Cufflinks	exon	95428535	95429158	.	+	.	gene_id "XLOC_000379"; transcript_id "TCONS_00000612"; exon_number "3"; oId "CUFF.751.2"; tss_id "TSS482";
chr1	Cufflinks	exon	95392981	95393958	.	+	.	gene_id "XLOC_000379"; transcript_id "TCONS_00000615"; exon_number "1"; oId "CUFF.751.5"; tss_id "TSS482";
chr1	Cufflinks	exon	95397428	95397541	.	+	.	gene_id "XLOC_000379"; transcript_id "TCONS_00000615"; exon_number "2"; oId "CUFF.751.5"; tss_id "TSS482";
chr1	Cufflinks	exon	95428550	95429158	.	+	.	gene_id "XLOC_000379"; transcript_id "TCONS_00000615"; exon_number "3"; oId "CUFF.751.5"; tss_id "TSS482";
chr1	Cufflinks	exon	95393001	95393958	.	+	.	gene_id "XLOC_000379"; transcript_id "TCONS_00000616"; exon_number "1"; oId "CUFF.751.6"; tss_id "TSS482";
chr1	Cufflinks	exon	95426873	95426989	.	+	.	gene_id "XLOC_000379"; transcript_id "TCONS_00000616"; exon_number "2"; oId "CUFF.751.6"; tss_id "TSS482";
chr1	Cufflinks	exon	95428535	95429158	.	+	.	gene_id "XLOC_000379"; transcript_id "TCONS_00000616"; exon_number "3"; oId "CUFF.751.6"; tss_id "TSS482";
chr1	Cufflinks	exon	95393122	95393181	.	+	.	gene_id "XLOC_000379"; transcript_id "TCONS_00000617"; exon_number "1"; oId "CUFF.751.7"; tss_id "TSS483";
chr1	Cufflinks	exon	95393907	95393958	.	+	.	gene_id "XLOC_000379"; transcript_id "TCONS_00000617"; exon_number "2"; oId "CUFF.751.7"; tss_id "TSS483";
chr1	Cufflinks	exon	95397428	95397541	.	+	.	gene_id "XLOC_000379"; transcript_id "TCONS_00000617"; exon_number "3"; oId "CUFF.751.7"; tss_id "TSS483";
chr1	Cufflinks	exon	95428535	95429158	.	+	.	gene_id "XLOC_000379"; transcript_id "TCONS_00000617"; exon_number "4"; oId "CUFF.751.7"; tss_id "TSS483";
chr1	Cufflinks	exon	95393584	95393958	.	+	.	gene_id "XLOC_000379"; transcript_id "TCONS_00000618"; exon_number "1"; oId "CUFF.751.8"; tss_id "TSS484";
chr1	Cufflinks	exon	95397428	95397541	.	+	.	gene_id "XLOC_000379"; transcript_id "TCONS_00000618"; exon_number "2"; oId "CUFF.751.8"; tss_id "TSS484";
chr1	Cufflinks	exon	95426873	95426989	.	+	.	gene_id "XLOC_000379"; transcript_id "TCONS_00000618"; exon_number "3"; oId "CUFF.751.8"; tss_id "TSS484";
chr1	Cufflinks	exon	95428481	95429158	.	+	.	gene_id "XLOC_000379"; transcript_id "TCONS_00000618"; exon_number "4"; oId "CUFF.751.8"; tss_id "TSS484";
chr1	Cufflinks	exon	95527152	95527745	.	+	.	gene_id "XLOC_000380"; transcript_id "TCONS_00000619"; exon_number "1"; oId "CUFF.753.1"; tss_id "TSS485";
chr1	Cufflinks	exon	95532600	95533101	.	+	.	gene_id "XLOC_000380"; transcript_id "TCONS_00000619"; exon_number "2"; oId "CUFF.753.1"; tss_id "TSS485";
chr1	Cufflinks	exon	95546646	95546826	.	+	.	gene_id "XLOC_000381"; transcript_id "TCONS_00000620"; exon_number "1"; oId "CUFF.754.1"; tss_id "TSS486";
chr1	Cufflinks	exon	95550470	95550539	.	+	.	gene_id "XLOC_000381"; transcript_id "TCONS_00000620"; exon_number "2"; oId "CUFF.754.1"; tss_id "TSS486";
chr1	Cufflinks	exon	95585703	95585842	.	+	.	gene_id "XLOC_000382"; transcript_id "TCONS_00000621"; exon_number "1"; oId "CUFF.755.1"; tss_id "TSS487";
chr1	Cufflinks	exon	95603831	95604110	.	+	.	gene_id "XLOC_000382"; transcript_id "TCONS_00000621"; exon_number "2"; oId "CUFF.755.1"; tss_id "TSS487";
chr1	Cufflinks	exon	95749339	95749434	.	+	.	gene_id "XLOC_000383"; transcript_id "TCONS_00000622"; exon_number "1"; oId "CUFF.758.1"; tss_id "TSS488";
chr1	Cufflinks	exon	95752179	95753228	.	+	.	gene_id "XLOC_000383"; transcript_id "TCONS_00000622"; exon_number "2"; oId "CUFF.758.1"; tss_id "TSS488";
chr1	Cufflinks	exon	95783151	95783713	.	+	.	gene_id "XLOC_000384"; transcript_id "TCONS_00000623"; exon_number "1"; oId "CUFF.760.1"; tss_id "TSS489";
chr1	Cufflinks	exon	95786850	95787167	.	+	.	gene_id "XLOC_000384"; transcript_id "TCONS_00000623"; exon_number "2"; oId "CUFF.760.1"; tss_id "TSS489";
chr1	Cufflinks	exon	95940293	95940731	.	+	.	gene_id "XLOC_000385"; transcript_id "TCONS_00000624"; exon_number "1"; oId "CUFF.763.1"; tss_id "TSS490";
chr1	Cufflinks	exon	95940870	95940930	.	+	.	gene_id "XLOC_000385"; transcript_id "TCONS_00000624"; exon_number "2"; oId "CUFF.763.1"; tss_id "TSS490";
chr1	Cufflinks	exon	95942300	95942536	.	+	.	gene_id "XLOC_000385"; transcript_id "TCONS_00000624"; exon_number "3"; oId "CUFF.763.1"; tss_id "TSS490";
chr1	Cufflinks	exon	95942895	95944912	.	+	.	gene_id "XLOC_000385"; transcript_id "TCONS_00000624"; exon_number "4"; oId "CUFF.763.1"; tss_id "TSS490";
chr1	Cufflinks	exon	95975672	95975918	.	+	.	gene_id "XLOC_000386"; transcript_id "TCONS_00000625"; exon_number "1"; oId "CUFF.764.1"; tss_id "TSS491";
chr1	Cufflinks	exon	95979707	95981020	.	+	.	gene_id "XLOC_000386"; transcript_id "TCONS_00000625"; exon_number "2"; oId "CUFF.764.1"; tss_id "TSS491";
chr1	Cufflinks	exon	95975723	95975918	.	+	.	gene_id "XLOC_000386"; transcript_id "TCONS_00000626"; exon_number "1"; oId "CUFF.764.2"; tss_id "TSS491";
chr1	Cufflinks	exon	96004138	96004248	.	+	.	gene_id "XLOC_000386"; transcript_id "TCONS_00000626"; exon_number "2"; oId "CUFF.764.2"; tss_id "TSS491";
chr1	Cufflinks	exon	96242703	96242934	.	+	.	gene_id "XLOC_000386"; transcript_id "TCONS_00000626"; exon_number "3"; oId "CUFF.764.2"; tss_id "TSS491";
chr1	Cufflinks	exon	96247724	96247898	.	+	.	gene_id "XLOC_000386"; transcript_id "TCONS_00000626"; exon_number "4"; oId "CUFF.764.2"; tss_id "TSS491";
chr1	Cufflinks	exon	95975726	95975918	.	+	.	gene_id "XLOC_000386"; transcript_id "TCONS_00000627"; exon_number "1"; oId "CUFF.764.3"; tss_id "TSS491";
chr1	Cufflinks	exon	96088165	96088290	.	+	.	gene_id "XLOC_000386"; transcript_id "TCONS_00000627"; exon_number "2"; oId "CUFF.764.3"; tss_id "TSS491";
chr1	Cufflinks	exon	95975896	95975918	.	+	.	gene_id "XLOC_000386"; transcript_id "TCONS_00000628"; exon_number "1"; oId "CUFF.764.4"; tss_id "TSS492";
chr1	Cufflinks	exon	95978076	95978178	.	+	.	gene_id "XLOC_000386"; transcript_id "TCONS_00000628"; exon_number "2"; oId "CUFF.764.4"; tss_id "TSS492";
chr1	Cufflinks	exon	95979707	95981020	.	+	.	gene_id "XLOC_000386"; transcript_id "TCONS_00000628"; exon_number "3"; oId "CUFF.764.4"; tss_id "TSS492";
chr1	Cufflinks	exon	96208652	96208758	.	+	.	gene_id "XLOC_000387"; transcript_id "TCONS_00000629"; exon_number "1"; oId "CUFF.765.1"; tss_id "TSS493";
chr1	Cufflinks	exon	96224847	96225026	.	+	.	gene_id "XLOC_000387"; transcript_id "TCONS_00000629"; exon_number "2"; oId "CUFF.765.1"; tss_id "TSS493";
chr1	Cufflinks	exon	96282861	96283080	.	+	.	gene_id "XLOC_000388"; transcript_id "TCONS_00000630"; exon_number "1"; oId "CUFF.766.1"; tss_id "TSS494";
chr1	Cufflinks	exon	96284207	96284231	.	+	.	gene_id "XLOC_000388"; transcript_id "TCONS_00000630"; exon_number "2"; oId "CUFF.766.1"; tss_id "TSS494";
chr1	Cufflinks	exon	96403457	96403601	.	+	.	gene_id "XLOC_000389"; transcript_id "TCONS_00000631"; exon_number "1"; oId "CUFF.767.1"; tss_id "TSS495";
chr1	Cufflinks	exon	96488089	96488437	.	+	.	gene_id "XLOC_000389"; transcript_id "TCONS_00000631"; exon_number "2"; oId "CUFF.767.1"; tss_id "TSS495";
chr1	Cufflinks	exon	96455363	96455479	.	+	.	gene_id "XLOC_000389"; transcript_id "TCONS_00000632"; exon_number "1"; oId "CUFF.767.2"; tss_id "TSS496";
chr1	Cufflinks	exon	96457959	96458065	.	+	.	gene_id "XLOC_000389"; transcript_id "TCONS_00000632"; exon_number "2"; oId "CUFF.767.2"; tss_id "TSS496";
chr1	Cufflinks	exon	96461677	96461750	.	+	.	gene_id "XLOC_000389"; transcript_id "TCONS_00000632"; exon_number "3"; oId "CUFF.767.2"; tss_id "TSS496";
chr1	Cufflinks	exon	96471749	96471977	.	+	.	gene_id "XLOC_000389"; transcript_id "TCONS_00000632"; exon_number "4"; oId "CUFF.767.2"; tss_id "TSS496";
chr1	Cufflinks	exon	96488089	96488437	.	+	.	gene_id "XLOC_000389"; transcript_id "TCONS_00000632"; exon_number "5"; oId "CUFF.767.2"; tss_id "TSS496";
chr1	Cufflinks	exon	96457552	96457794	.	+	.	gene_id "XLOC_000389"; transcript_id "TCONS_00000634"; exon_number "1"; oId "CUFF.767.4"; tss_id "TSS497";
chr1	Cufflinks	exon	96457959	96458065	.	+	.	gene_id "XLOC_000389"; transcript_id "TCONS_00000634"; exon_number "2"; oId "CUFF.767.4"; tss_id "TSS497";
chr1	Cufflinks	exon	96461677	96461750	.	+	.	gene_id "XLOC_000389"; transcript_id "TCONS_00000634"; exon_number "3"; oId "CUFF.767.4"; tss_id "TSS497";
chr1	Cufflinks	exon	96488089	96488437	.	+	.	gene_id "XLOC_000389"; transcript_id "TCONS_00000634"; exon_number "4"; oId "CUFF.767.4"; tss_id "TSS497";
chr1	Cufflinks	exon	96457552	96457792	.	+	.	gene_id "XLOC_000389"; transcript_id "TCONS_00000633"; exon_number "1"; oId "CUFF.767.3"; tss_id "TSS497";
chr1	Cufflinks	exon	96457922	96458065	.	+	.	gene_id "XLOC_000389"; transcript_id "TCONS_00000633"; exon_number "2"; oId "CUFF.767.3"; tss_id "TSS497";
chr1	Cufflinks	exon	96461677	96461750	.	+	.	gene_id "XLOC_000389"; transcript_id "TCONS_00000633"; exon_number "3"; oId "CUFF.767.3"; tss_id "TSS497";
chr1	Cufflinks	exon	96488089	96488437	.	+	.	gene_id "XLOC_000389"; transcript_id "TCONS_00000633"; exon_number "4"; oId "CUFF.767.3"; tss_id "TSS497";
chr1	Cufflinks	exon	96457570	96457794	.	+	.	gene_id "XLOC_000389"; transcript_id "TCONS_00000635"; exon_number "1"; oId "CUFF.767.5"; tss_id "TSS497";
chr1	Cufflinks	exon	96457959	96458065	.	+	.	gene_id "XLOC_000389"; transcript_id "TCONS_00000635"; exon_number "2"; oId "CUFF.767.5"; tss_id "TSS497";
chr1	Cufflinks	exon	96461677	96461750	.	+	.	gene_id "XLOC_000389"; transcript_id "TCONS_00000635"; exon_number "3"; oId "CUFF.767.5"; tss_id "TSS497";
chr1	Cufflinks	exon	96471749	96471977	.	+	.	gene_id "XLOC_000389"; transcript_id "TCONS_00000635"; exon_number "4"; oId "CUFF.767.5"; tss_id "TSS497";
chr1	Cufflinks	exon	96488089	96488437	.	+	.	gene_id "XLOC_000389"; transcript_id "TCONS_00000635"; exon_number "5"; oId "CUFF.767.5"; tss_id "TSS497";
chr1	Cufflinks	exon	96457624	96457678	.	+	.	gene_id "XLOC_000389"; transcript_id "TCONS_00000636"; exon_number "1"; oId "CUFF.767.6"; tss_id "TSS497";
chr1	Cufflinks	exon	96457959	96458065	.	+	.	gene_id "XLOC_000389"; transcript_id "TCONS_00000636"; exon_number "2"; oId "CUFF.767.6"; tss_id "TSS497";
chr1	Cufflinks	exon	96461677	96461750	.	+	.	gene_id "XLOC_000389"; transcript_id "TCONS_00000636"; exon_number "3"; oId "CUFF.767.6"; tss_id "TSS497";
chr1	Cufflinks	exon	96471749	96471977	.	+	.	gene_id "XLOC_000389"; transcript_id "TCONS_00000636"; exon_number "4"; oId "CUFF.767.6"; tss_id "TSS497";
chr1	Cufflinks	exon	96488089	96488437	.	+	.	gene_id "XLOC_000389"; transcript_id "TCONS_00000636"; exon_number "5"; oId "CUFF.767.6"; tss_id "TSS497";
chr1	Cufflinks	exon	96979646	96979690	.	+	.	gene_id "XLOC_000390"; transcript_id "TCONS_00000637"; exon_number "1"; oId "CUFF.769.1"; tss_id "TSS498";
chr1	Cufflinks	exon	96986632	96986977	.	+	.	gene_id "XLOC_000390"; transcript_id "TCONS_00000637"; exon_number "2"; oId "CUFF.769.1"; tss_id "TSS498";
chr1	Cufflinks	exon	96989576	96989651	.	+	.	gene_id "XLOC_000390"; transcript_id "TCONS_00000637"; exon_number "3"; oId "CUFF.769.1"; tss_id "TSS498";
chr1	Cufflinks	exon	97561479	97561542	.	+	.	gene_id "XLOC_000391"; transcript_id "TCONS_00000638"; exon_number "1"; oId "CUFF.770.1"; tss_id "TSS499";
chr1	Cufflinks	exon	97730970	97731033	.	+	.	gene_id "XLOC_000391"; transcript_id "TCONS_00000638"; exon_number "2"; oId "CUFF.770.1"; tss_id "TSS499";
chr1	Cufflinks	exon	97771745	97771865	.	+	.	gene_id "XLOC_000391"; transcript_id "TCONS_00000638"; exon_number "3"; oId "CUFF.770.1"; tss_id "TSS499";
chr1	Cufflinks	exon	97773946	97773980	.	+	.	gene_id "XLOC_000391"; transcript_id "TCONS_00000638"; exon_number "4"; oId "CUFF.770.1"; tss_id "TSS499";
chr1	Cufflinks	exon	97788263	97788511	.	+	.	gene_id "XLOC_000391"; transcript_id "TCONS_00000638"; exon_number "5"; oId "CUFF.770.1"; tss_id "TSS499";
chr1	Cufflinks	exon	98262477	98262628	.	+	.	gene_id "XLOC_000392"; transcript_id "TCONS_00000639"; exon_number "1"; oId "CUFF.772.1"; tss_id "TSS500";
chr1	Cufflinks	exon	98262771	98262851	.	+	.	gene_id "XLOC_000392"; transcript_id "TCONS_00000639"; exon_number "2"; oId "CUFF.772.1"; tss_id "TSS500";
chr1	Cufflinks	exon	98263024	98263622	.	+	.	gene_id "XLOC_000392"; transcript_id "TCONS_00000639"; exon_number "3"; oId "CUFF.772.1"; tss_id "TSS500";
chr1	Cufflinks	exon	98676303	98676366	.	+	.	gene_id "XLOC_000393"; transcript_id "TCONS_00000640"; exon_number "1"; oId "CUFF.777.1"; tss_id "TSS501";
chr1	Cufflinks	exon	98715002	98715102	.	+	.	gene_id "XLOC_000393"; transcript_id "TCONS_00000640"; exon_number "2"; oId "CUFF.777.1"; tss_id "TSS501";
chr1	Cufflinks	exon	98736151	98738214	.	+	.	gene_id "XLOC_000393"; transcript_id "TCONS_00000640"; exon_number "3"; oId "CUFF.777.1"; tss_id "TSS501";
chr1	Cufflinks	exon	99469832	99470201	.	+	.	gene_id "XLOC_000394"; transcript_id "TCONS_00000641"; exon_number "1"; oId "CUFF.778.1"; tss_id "TSS502";
chr1	Cufflinks	exon	99609592	99609686	.	+	.	gene_id "XLOC_000394"; transcript_id "TCONS_00000641"; exon_number "2"; oId "CUFF.778.1"; tss_id "TSS502";
chr1	Cufflinks	exon	99612330	99614408	.	+	.	gene_id "XLOC_000394"; transcript_id "TCONS_00000641"; exon_number "3"; oId "CUFF.778.1"; tss_id "TSS502";
chr1	Cufflinks	exon	100496122	100501188	.	+	.	gene_id "XLOC_000395"; transcript_id "TCONS_00000642"; exon_number "1"; oId "CUFF.782.1"; tss_id "TSS503";
chr1	Cufflinks	exon	100810033	100810148	.	+	.	gene_id "XLOC_000396"; transcript_id "TCONS_00000643"; exon_number "1"; oId "CUFF.786.1"; tss_id "TSS504";
chr1	Cufflinks	exon	100810448	100810798	.	+	.	gene_id "XLOC_000396"; transcript_id "TCONS_00000643"; exon_number "2"; oId "CUFF.786.1"; tss_id "TSS504";
chr1	Cufflinks	exon	101121835	101122360	.	+	.	gene_id "XLOC_000397"; transcript_id "TCONS_00000644"; exon_number "1"; oId "CUFF.789.1"; tss_id "TSS505";
chr1	Cufflinks	exon	101169841	101171700	.	+	.	gene_id "XLOC_000397"; transcript_id "TCONS_00000644"; exon_number "2"; oId "CUFF.789.1"; tss_id "TSS505";
chr1	Cufflinks	exon	101360484	101360912	.	+	.	gene_id "XLOC_000398"; transcript_id "TCONS_00000645"; exon_number "1"; oId "CUFF.790.1"; tss_id "TSS506";
chr1	Cufflinks	exon	101461029	101461075	.	+	.	gene_id "XLOC_000399"; transcript_id "TCONS_00000646"; exon_number "1"; oId "CUFF.791.1"; tss_id "TSS507";
chr1	Cufflinks	exon	101461193	101461816	.	+	.	gene_id "XLOC_000399"; transcript_id "TCONS_00000646"; exon_number "2"; oId "CUFF.791.1"; tss_id "TSS507";
chr1	Cufflinks	exon	101491409	101491617	.	+	.	gene_id "XLOC_000400"; transcript_id "TCONS_00000647"; exon_number "1"; oId "CUFF.792.1"; tss_id "TSS508";
chr1	Cufflinks	exon	101538216	101538386	.	+	.	gene_id "XLOC_000400"; transcript_id "TCONS_00000647"; exon_number "2"; oId "CUFF.792.1"; tss_id "TSS508";
chr1	Cufflinks	exon	101540832	101541272	.	+	.	gene_id "XLOC_000400"; transcript_id "TCONS_00000647"; exon_number "3"; oId "CUFF.792.1"; tss_id "TSS508";
chr1	Cufflinks	exon	101542919	101543064	.	+	.	gene_id "XLOC_000400"; transcript_id "TCONS_00000647"; exon_number "4"; oId "CUFF.792.1"; tss_id "TSS508";
chr1	Cufflinks	exon	101545945	101546169	.	+	.	gene_id "XLOC_000400"; transcript_id "TCONS_00000647"; exon_number "5"; oId "CUFF.792.1"; tss_id "TSS508";
chr1	Cufflinks	exon	101547097	101547291	.	+	.	gene_id "XLOC_000400"; transcript_id "TCONS_00000647"; exon_number "6"; oId "CUFF.792.1"; tss_id "TSS508";
chr1	Cufflinks	exon	101549017	101549130	.	+	.	gene_id "XLOC_000400"; transcript_id "TCONS_00000647"; exon_number "7"; oId "CUFF.792.1"; tss_id "TSS508";
chr1	Cufflinks	exon	101550608	101550713	.	+	.	gene_id "XLOC_000400"; transcript_id "TCONS_00000647"; exon_number "8"; oId "CUFF.792.1"; tss_id "TSS508";
chr1	Cufflinks	exon	101552408	101552821	.	+	.	gene_id "XLOC_000400"; transcript_id "TCONS_00000647"; exon_number "9"; oId "CUFF.792.1"; tss_id "TSS508";
chr1	Cufflinks	exon	101491434	101491617	.	+	.	gene_id "XLOC_000400"; transcript_id "TCONS_00000648"; exon_number "1"; oId "CUFF.792.2"; tss_id "TSS508";
chr1	Cufflinks	exon	101538216	101538386	.	+	.	gene_id "XLOC_000400"; transcript_id "TCONS_00000648"; exon_number "2"; oId "CUFF.792.2"; tss_id "TSS508";
chr1	Cufflinks	exon	101540832	101540950	.	+	.	gene_id "XLOC_000400"; transcript_id "TCONS_00000648"; exon_number "3"; oId "CUFF.792.2"; tss_id "TSS508";
chr1	Cufflinks	exon	101542919	101543064	.	+	.	gene_id "XLOC_000400"; transcript_id "TCONS_00000648"; exon_number "4"; oId "CUFF.792.2"; tss_id "TSS508";
chr1	Cufflinks	exon	101545945	101546169	.	+	.	gene_id "XLOC_000400"; transcript_id "TCONS_00000648"; exon_number "5"; oId "CUFF.792.2"; tss_id "TSS508";
chr1	Cufflinks	exon	101549017	101549130	.	+	.	gene_id "XLOC_000400"; transcript_id "TCONS_00000648"; exon_number "6"; oId "CUFF.792.2"; tss_id "TSS508";
chr1	Cufflinks	exon	101550608	101550713	.	+	.	gene_id "XLOC_000400"; transcript_id "TCONS_00000648"; exon_number "7"; oId "CUFF.792.2"; tss_id "TSS508";
chr1	Cufflinks	exon	101552408	101552821	.	+	.	gene_id "XLOC_000400"; transcript_id "TCONS_00000648"; exon_number "8"; oId "CUFF.792.2"; tss_id "TSS508";
chr1	Cufflinks	exon	101491475	101491617	.	+	.	gene_id "XLOC_000400"; transcript_id "TCONS_00000649"; exon_number "1"; oId "CUFF.792.3"; tss_id "TSS508";
chr1	Cufflinks	exon	101540951	101541272	.	+	.	gene_id "XLOC_000400"; transcript_id "TCONS_00000649"; exon_number "2"; oId "CUFF.792.3"; tss_id "TSS508";
chr1	Cufflinks	exon	101542919	101543064	.	+	.	gene_id "XLOC_000400"; transcript_id "TCONS_00000649"; exon_number "3"; oId "CUFF.792.3"; tss_id "TSS508";
chr1	Cufflinks	exon	101549017	101549130	.	+	.	gene_id "XLOC_000400"; transcript_id "TCONS_00000649"; exon_number "4"; oId "CUFF.792.3"; tss_id "TSS508";
chr1	Cufflinks	exon	101552408	101552821	.	+	.	gene_id "XLOC_000400"; transcript_id "TCONS_00000649"; exon_number "5"; oId "CUFF.792.3"; tss_id "TSS508";
chr1	Cufflinks	exon	101529167	101529195	.	+	.	gene_id "XLOC_000400"; transcript_id "TCONS_00000650"; exon_number "1"; oId "CUFF.792.4"; tss_id "TSS509";
chr1	Cufflinks	exon	101538216	101538386	.	+	.	gene_id "XLOC_000400"; transcript_id "TCONS_00000650"; exon_number "2"; oId "CUFF.792.4"; tss_id "TSS509";
chr1	Cufflinks	exon	101540832	101540950	.	+	.	gene_id "XLOC_000400"; transcript_id "TCONS_00000650"; exon_number "3"; oId "CUFF.792.4"; tss_id "TSS509";
chr1	Cufflinks	exon	101542919	101543064	.	+	.	gene_id "XLOC_000400"; transcript_id "TCONS_00000650"; exon_number "4"; oId "CUFF.792.4"; tss_id "TSS509";
chr1	Cufflinks	exon	101545945	101546169	.	+	.	gene_id "XLOC_000400"; transcript_id "TCONS_00000650"; exon_number "5"; oId "CUFF.792.4"; tss_id "TSS509";
chr1	Cufflinks	exon	101549017	101549130	.	+	.	gene_id "XLOC_000400"; transcript_id "TCONS_00000650"; exon_number "6"; oId "CUFF.792.4"; tss_id "TSS509";
chr1	Cufflinks	exon	101550608	101550713	.	+	.	gene_id "XLOC_000400"; transcript_id "TCONS_00000650"; exon_number "7"; oId "CUFF.792.4"; tss_id "TSS509";
chr1	Cufflinks	exon	101552408	101552821	.	+	.	gene_id "XLOC_000400"; transcript_id "TCONS_00000650"; exon_number "8"; oId "CUFF.792.4"; tss_id "TSS509";
chr1	Cufflinks	exon	101538216	101538386	.	+	.	gene_id "XLOC_000400"; transcript_id "TCONS_00000651"; exon_number "1"; oId "CUFF.792.5"; tss_id "TSS510";
chr1	Cufflinks	exon	101540951	101541272	.	+	.	gene_id "XLOC_000400"; transcript_id "TCONS_00000651"; exon_number "2"; oId "CUFF.792.5"; tss_id "TSS510";
chr1	Cufflinks	exon	101542919	101543064	.	+	.	gene_id "XLOC_000400"; transcript_id "TCONS_00000651"; exon_number "3"; oId "CUFF.792.5"; tss_id "TSS510";
chr1	Cufflinks	exon	101549017	101549130	.	+	.	gene_id "XLOC_000400"; transcript_id "TCONS_00000651"; exon_number "4"; oId "CUFF.792.5"; tss_id "TSS510";
chr1	Cufflinks	exon	101548010	101549130	.	+	.	gene_id "XLOC_000400"; transcript_id "TCONS_00000652"; exon_number "1"; oId "CUFF.792.6"; tss_id "TSS511";
chr1	Cufflinks	exon	101552408	101552821	.	+	.	gene_id "XLOC_000400"; transcript_id "TCONS_00000652"; exon_number "2"; oId "CUFF.792.6"; tss_id "TSS511";
chr1	Cufflinks	exon	101616109	101616464	.	+	.	gene_id "XLOC_000401"; transcript_id "TCONS_00000653"; exon_number "1"; oId "CUFF.793.1"; tss_id "TSS512";
chr1	Cufflinks	exon	101629011	101629221	.	+	.	gene_id "XLOC_000401"; transcript_id "TCONS_00000653"; exon_number "2"; oId "CUFF.793.1"; tss_id "TSS512";
chr1	Cufflinks	exon	101629699	101630276	.	+	.	gene_id "XLOC_000401"; transcript_id "TCONS_00000653"; exon_number "3"; oId "CUFF.793.1"; tss_id "TSS512";
chr1	Cufflinks	exon	101616109	101616464	.	+	.	gene_id "XLOC_000401"; transcript_id "TCONS_00000654"; exon_number "1"; oId "CUFF.793.2"; tss_id "TSS512";
chr1	Cufflinks	exon	101629011	101629221	.	+	.	gene_id "XLOC_000401"; transcript_id "TCONS_00000654"; exon_number "2"; oId "CUFF.793.2"; tss_id "TSS512";
chr1	Cufflinks	exon	101629699	101629761	.	+	.	gene_id "XLOC_000401"; transcript_id "TCONS_00000654"; exon_number "3"; oId "CUFF.793.2"; tss_id "TSS512";
chr1	Cufflinks	exon	101630395	101630503	.	+	.	gene_id "XLOC_000401"; transcript_id "TCONS_00000654"; exon_number "4"; oId "CUFF.793.2"; tss_id "TSS512";
chr1	Cufflinks	exon	101616109	101616464	.	+	.	gene_id "XLOC_000401"; transcript_id "TCONS_00000655"; exon_number "1"; oId "CUFF.793.3"; tss_id "TSS512";
chr1	Cufflinks	exon	101629011	101629221	.	+	.	gene_id "XLOC_000401"; transcript_id "TCONS_00000655"; exon_number "2"; oId "CUFF.793.3"; tss_id "TSS512";
chr1	Cufflinks	exon	101629699	101629761	.	+	.	gene_id "XLOC_000401"; transcript_id "TCONS_00000655"; exon_number "3"; oId "CUFF.793.3"; tss_id "TSS512";
chr1	Cufflinks	exon	101632013	101640009	.	+	.	gene_id "XLOC_000401"; transcript_id "TCONS_00000655"; exon_number "4"; oId "CUFF.793.3"; tss_id "TSS512";
chr1	Cufflinks	exon	101616146	101616464	.	+	.	gene_id "XLOC_000401"; transcript_id "TCONS_00000656"; exon_number "1"; oId "CUFF.793.4"; tss_id "TSS512";
chr1	Cufflinks	exon	101629011	101629221	.	+	.	gene_id "XLOC_000401"; transcript_id "TCONS_00000656"; exon_number "2"; oId "CUFF.793.4"; tss_id "TSS512";
chr1	Cufflinks	exon	101629699	101629761	.	+	.	gene_id "XLOC_000401"; transcript_id "TCONS_00000656"; exon_number "3"; oId "CUFF.793.4"; tss_id "TSS512";
chr1	Cufflinks	exon	101641084	101641117	.	+	.	gene_id "XLOC_000401"; transcript_id "TCONS_00000656"; exon_number "4"; oId "CUFF.793.4"; tss_id "TSS512";
chr1	Cufflinks	exon	101708714	101709305	.	+	.	gene_id "XLOC_000402"; transcript_id "TCONS_00000657"; exon_number "1"; oId "CUFF.795.1"; tss_id "TSS513";
chr1	Cufflinks	exon	101788893	101789022	.	+	.	gene_id "XLOC_000403"; transcript_id "TCONS_00000658"; exon_number "1"; oId "CUFF.796.1"; tss_id "TSS514";
chr1	Cufflinks	exon	101815603	101815741	.	+	.	gene_id "XLOC_000403"; transcript_id "TCONS_00000658"; exon_number "2"; oId "CUFF.796.1"; tss_id "TSS514";
chr1	Cufflinks	exon	101855226	101855859	.	+	.	gene_id "XLOC_000403"; transcript_id "TCONS_00000658"; exon_number "3"; oId "CUFF.796.1"; tss_id "TSS514";
chr1	Cufflinks	exon	101789393	101789431	.	+	.	gene_id "XLOC_000403"; transcript_id "TCONS_00000659"; exon_number "1"; oId "CUFF.796.2"; tss_id "TSS515";
[truncated: 98,480 more rows]
