# Supplementary material for: Functional annotation of structural ncRNAs within enhancer RNAs in the human genome: implications for human disease
Source: Sci Rep. 2017 Nov 14;7:15518. doi: 10.1038/s41598-017-15822-7 (PMC5686184; doi:10.1038/s41598-017-15822-7)
Supplement: Supplementary file 8 — Supplementary Table7 [file 41598_2017_15822_MOESM8_ESM.xlsx]

## Sheet: motif
rs_id	rfam_name	is ld	region	cell_type	SNPfold p-value	RNASNP p-value	remuRNA H(wt||mu)
rs266731	U6	1	chr3-186489653-186489736	CD8_naive_primary_cells-23-A13G	0.008	0.0349	1.105
rs4847389	Protozoa_SRP	1	chr1-93440408-93440660	CD19_primary_cells-3-A187G	0.0145	0.0536	2.746
rs4847389	Protozoa_SRP	1	chr1-93440408-93440660	CD56_primary_cells-7-A187G	0.0145	0.0536	2.746
rs6587394	Plant_SRP	1	chr1-248069605-248069750	CD34_mobilized_primary_cells-7-A110G	0.0137	0.0255	2.252
rs12208101	Metazoa_SRP	1	chr6-32576809-32576925	CD14_primary_cells-125-G3A	0.0919	0.0034	5.526
rs12208101	Metazoa_SRP	1	chr6-32576809-32576925	CD19_primary_cells-68-G3A	0.0919	0.0034	5.526
rs12208101	Metazoa_SRP	1	chr6-32576809-32576925	CD34_mobilized_primary_cells-41-G3A	0.0919	0.0034	5.526
rs12208101	Metazoa_SRP	1	chr6-32576809-32576925	CD56_primary_cells-73-G3A	0.0919	0.0034	5.526
rs1471836	Metazoa_SRP	1	chr6-159247790-159247947	CD19_primary_cells-76-A89G	0.0169	0.0121	2.739
rs1471836	Metazoa_SRP	1	chr6-159247790-159247947	CD56_primary_cells-76-A89G	0.0169	0.0121	2.739
rs2735127	Metazoa_SRP	1	chr7-38396530-38396677	CD3_primary_cells-70-C66G	0.0816	0.0763	0.863
rs2735127	Metazoa_SRP	1	chr7-38396530-38396677	CD8_primary_cells-75-C66G	0.0816	0.0763	0.863
rs4847389	Metazoa_SRP	1	chr1-93440383-93440671	CD19_primary_cells-2-A198G	0.015	0.1391	3.878
rs4847389	Metazoa_SRP	1	chr1-93440383-93440671	CD56_primary_cells-6-A198G	0.015	0.1391	3.878
rs6587394	Metazoa_SRP	1	chr1-248069604-248069750	CD34_mobilized_primary_cells-6-A110G	0.0114	0.0071	2.245
rs6804292	Metazoa_SRP	1	chr3-156849523-156849638	CD3_primary_cells-54-C88G	0.0057	0.0095	4.676
rs7118191	Metazoa_SRP	1	chr11-128192128-128192242	CD8_primary_cells-15-A68G	0.0087	0.01	1.701
rs7306263	Metazoa_SRP	1	chr12-92565580-92565728	CD19_primary_cells-25-G91C	0.0157	0.0033	5.098
rs7306263	Metazoa_SRP	1	chr12-92565580-92565728	CD56_primary_cells-26-G91C	0.0157	0.0033	5.098
rs28693514	Histone3	1	chr1-248645568-248645612	CD4_primary_cells-5-G6A	0.0606	0.0106	0.762

## Sheet: novel
rs_id	is ld	region	cell_type	SNPfold p-value	RNASNP p-value	remuRNA H(wt||mu)
rs293897	1	chr19-23455663-23455783	CD3_primary_cells-8-A103T	0.0694	0.0058	0.383333
rs293897	1	chr19-23455627-23455787	CD34_mobilized_primary_cells-1-A139T	0.0937	0.0211	0.36875

## Sheet: lncrna
chrome	start	end	id	strand	number of exons	length of exons	start of exons	mutation	p-value	rs_id
chr1	27852315	27857072	TCONS_00000349	+	2	81202	0,4555	G131A	0.1235	rs7522734
chr1	30184548	30185414	TCONS_00000376	+	2	100658	0,208	A145G	0.0787	rs6675064
chr1	33452675	33498070	TCONS_00000434	+	2	2451435	0,43960	C249T	0.0518	rs10753271	not_provided
chr1	67863728	67866317	TCONS_00000737	+	2	10601209	0,1380	C1102T	0.1031	rs6677319	Primary biliary cirrhosis	Primary biliary cirrhosis	Crohn's disease	Crohn's disease	Inflammatory_bowel_disease_17\x2c_protection_against|Psoriasis\x2c_protection_against	Inflammatory bowel disease	Crohn's disease	Crohn's disease	Ankylosing spondylitis	Ulcerative colitis	Crohn's disease	Psoriasis	Ankylosing spondylitis	Ulcerative colitis	Ulcerative colitis	Inflammatory bowel disease	Crohn's disease	Inflammatory bowel disease
chr1	81001439	81112834	TCONS_00000840	+	4	188,48,129,587	0,4834,108470,110808	A219C	0.0167	rs3737936
chr1	85743354	85913807	TCONS_00000860	+	3	67,70,327	0,99094,170126	G165T	0.0173	rs530006
chr1	101491408	101552821	TCONS_00000973	+	9	2.09171e+26	0,46807,49423,51510,54536,55688,57608,59199,60999	T548C	0.197	rs17450029
chr1	101538215	101549130	TCONS_00000977	+	4	171322146114	0,2735,4703,10801	T220C	0.1979	rs17450029
chr1	201509227	201553236	TCONS_00001696	+	2	139430	0,43579	A171G	0.0034	rs1854077
chr10	1982295	1984696	TCONS_00004230	+	2	210,15	0,2386	A33G	0.058	rs7096341
chr10	4116777	4131205	TCONS_00004279	+	2	6810649	0,3779	C323G	0.0308	rs2397711
chr10	23632937	23661342	TCONS_00004421	+	2	89117	0,28288	C155T	0.081	rs12414475	Crohn's disease and sarcoidosis (combined)	Obesity (early onset extreme)
chr10	29698486	29772847	TCONS_00004473	+	3	101,56,1086	0,5799,73275	A187G	0.0717	rs10826634
chr10	29698508	29772847	TCONS_00004475	+	4	104,56,247,1086	0,5777,48694,73253	C375T	0.0854	rs1887465
chr10	29698514	29772847	TCONS_00004476	+	3	98,56,1086	0,5771,73247	A184G	0.0574	rs10826634
chr10	31425538	31425948	TCONS_00004492	+	2	79226	0,184	T113C	0.1692	rs11008357	Multiple sclerosis
chr10	67330209	67526299	TCONS_00004726	+	6	94,122,83,138,126,106747	0,2483,15033,15213,45184,89343	G222C	0.137	rs7096393
chr10	67330209	67526299	TCONS_00004728	+	6	94,122,83,138,126,84352	0,2483,15033,15213,45184,111738	G222C	0.137	rs7096393
chr10	67330209	67526299	TCONS_00004727	+	6	94,122,83,138,126,96457	0,2483,15033,15213,45184,99633	G222C	0.137	rs7096393
chr10	67330209	67526299	TCONS_00004725	+	6	94,122,83,138,126,134462	0,2483,15033,15213,45184,61628	G222C	0.137	rs7096393
chr10	67330209	67526299	TCONS_00004724	+	6	94,122,83,138,126,138529	0,2483,15033,15213,45184,57561	G222C	0.137	rs7096393
chr10	67330209	67526299	TCONS_00004723	+	7	94,122,83,138,126,183,94230	0,2483,15033,15213,45184,100237,101860	G222C	0.137	rs7096393
chr10	67330209	67526299	TCONS_00004722	+	8	94,122,83,138,126,109,103,64	0,2483,15033,15213,45184,119051,166445,196026	G222C	0.137	rs7096393
chr10	91589266	91600618	TCONS_00004948	+	4	236,335,57,3644	0,460,5691,7708	T15G	0.1743	rs2026555
chr10	97889491	97965044	TCONS_00004992	+	8	258,85,66,151,73,124,55,1369	0,2851,3848,21681,25591,26189,73838,74184	C1398G	0.0169	rs2242136
chr10	99173632	99179327	TCONS_00005008	+	2	81269	0,5426	T26A	0.1152	rs12356802	Primary_hyperoxaluria\x2c_type_III	Primary_hyperoxaluria\x2c_type_III	Primary_hyperoxaluria\x2c_type_III
chr11	327170	330122	TCONS_00006309	+	2	4582393	0,559	C164T	0.165	rs11246068	Bone mineral density	Mean platelet volume	Mean platelet volume	Platelet counts
chr11	327170	330122	TCONS_00006308	+	2	566930	0,2022	C164T	0.165	rs11246068	Bone mineral density	Mean platelet volume	Mean platelet volume	Platelet counts
chr11	327309	330122	TCONS_00006310	+	3	319128140	0,1794,2673	C25T	0.1401	rs11246068	Bone mineral density	Mean platelet volume	Mean platelet volume	Platelet counts
chr11	3210775	3211159	TCONS_00006361	+	2	73220	0,164	T246C	0.0484	rs9971622
chr11	9779838	9832866	TCONS_00006435	+	3	21214371060	0,49556,51968	G1413A	0.1423	rs11042500	Pancreatic cancer	not_provided
chr11	9779840	9832866	TCONS_00006436	+	2	21030944	0,22082	T213G	0.0666	rs3751000
chr11	9779842	9832866	TCONS_00006437	+	4	208,200,70,20451	0,22080,24744,32573	T211G	0.0666	rs3751000
chr11	67889519	67897985	TCONS_00006892	+	2	8030340	0,8126	A1770G	0.0856	rs7127090
chr11	74108593	74196787	TCONS_00006983	+	3	12113757410	0,220,30784	G1065C	0.0339	rs515589
chr11	78099106	78155095	TCONS_00007037	+	2	9551914	0,4075	G1313C	0.0065	rs10793311	Menarche (age at onset)	Alzheimer's disease (late onset)
chr11	96461316	96584822	TCONS_00007177	+	4	1581181591212	0,69281,70424,122294	G261A	0.037	rs754413
chr11	118938402	118952688	TCONS_00007288	+	16	3.28139e+47	0,1513,1749,2541,3903,5505,6107,9204,9808,10185,10480,10872,11102,11436,13399,13766	C617G	0.1746	rs1784302	not_provided	not_specified
chr11	118938492	118952688	TCONS_00007289	+	16	2.29148e+47	0,1414,1659,2451,3813,5415,6017,9114,9718,10095,10390,10782,11012,11346,13309,13676	C527G	0.1746	rs1784302	not_provided	not_specified
chr11	118938531	118952688	TCONS_00007290	+	16	3.82171e+47	0,1352,1620,2412,3774,5376,5978,9075,9679,10056,10351,10743,10973,11307,13270,13637	C703G	0.1746	rs1784302	not_provided	not_specified
chr11	133902546	133911236	TCONS_00007433	+	3	20914051580	0,4860,7110	C696T	0.1412	rs11223670
chr12	4014385	4019504	TCONS_00008613	+	2	162455	0,4664	T307C	0.1174	rs1060688
chr12	8717333	8718789	TCONS_00008699	+	2	279671	0,785	C119A	0.0647	rs12302527
chr12	9600968	9614245	TCONS_00008723	+	2	506326	0,12951	T608G	0.0906	rs11051095
chr12	9795467	9809666	TCONS_00008731	+	4	232126107150	0,10811,13001,14049	A482G	0.0336	rs7302746	Type 1 diabetes	Type 1 diabetes	Multiple sclerosis	Type 1 diabetes
chr12	10705961	10710816	TCONS_00008742	+	2	154882	0,3973	G483C	0.1266	rs7971934
chr12	46804575	46850051	TCONS_00008959	+	2	26244119	0,1357	A591T	0.0655	rs11183468
chr12	54656398	54738867	TCONS_00009107	+	2	32366432	0,16037	A2123G	0.0311	rs3809162	Mean platelet volume
chr12	68383224	68628466	TCONS_00009204	+	4	135,133,57,214825	0,6496,16645,30417	G270A	0.1922	rs10878724
chr12	68383235	68628466	TCONS_00009206	+	5	124,133,57,118,214825	0,6485,16634,24075,30406	G259A	0.1708	rs10878724
chr12	68383308	68628466	TCONS_00009208	+	6	51,133,57,37,58,158	0,6412,16561,30333,37122,245000	G186A	0.1812	rs10878724
chr12	92815306	92885867	TCONS_00009379	+	2	30510074	0,60487	T478C	0.0277	rs9788264
chr12	92951013	92977935	TCONS_00009383	+	2	2781161	0,25761	G135A	0.0333	rs1030811
chr12	92951147	92977935	TCONS_00009384	+	2	2271161	0,25627	G1A	0.0914	rs1030811
chr12	97886414	97958813	TCONS_00009425	+	2	64971161	0,1238	C327T	0.1886	rs4762390	Obesity (early onset extreme)
chr12	111374392	111396124	TCONS_00009502	+	3	11022314997	0,1701,6735	G1155C	0.1102	rs11065780	Coronary heart disease	not_provided|not_specified|Cardiomyopathy	Glycemic traits	Gamma glutamyl transpeptidase	HDL cholesterol	Alcohol consumption	Alcohol consumption	not_provided	Drinking behavior
chr12	116985550	116992186	TCONS_00009567	+	4	543,404,58,87	0,2625,3369,6549	T84G	0.0768	rs11610226
chr12	116985550	116992186	TCONS_00009566	+	3	5434043267	0,2625,3369	T84G	0.0768	rs11610226
chr12	126468247	126470780	TCONS_00009664	+	3	39142389	0,1907,2144	G354A	0.1851	rs225546
chr13	20700738	20711260	TCONS_00011097	+	2	320442	0,10080	T121C	0.0111	rs2313631	not_specified|not_specified	Deafness\x2c_autosomal_recessive_1A|not_specified|not_specified	Deafness\x2c_autosomal_recessive_1A
chr13	24541321	24542854	TCONS_00011149	+	2	151,76	0,1457	C147T	0.001	rs2250115
chr13	40755945	40763165	TCONS_00011269	+	4	54108102570	0,4337,6112,6650	T520C	0.076	rs17446306
chr13	42062511	42080461	TCONS_00011276	+	3	66,89,336	0,2463,17614	G168C	0.0928	rs17062293
chr13	45915563	45965872	TCONS_00011316	+	13	186,118,99,224,104,142,141,102,145,79,86,101,706	0,2900,18712,28530,35683,37101,37766,38471,41662,42331,48306,49329,49603	T1220G	0.0097	rs7319050
chr13	45915625	45965872	TCONS_00011317	+	11	140,224,76,142,141,102,145,79,86,101,706	0,28468,35649,37039,37704,38409,41600,42269,48244,49267,49541	T929G	0.0097	rs7319050
chr13	45915645	45965872	TCONS_00011318	+	12	120,118,224,155,142,141,102,145,79,86,101,706	0,2818,28448,35550,37019,37684,38389,41580,42249,48224,49247,49521	T1106G	0.0097	rs7319050
chr13	45915647	45965872	TCONS_00011320	+	8	102,142,155,142,807,145,86,706	0,2792,35548,37017,37682,41578,48222,49519	T1452G	0.0123	rs7319050
chr13	45915672	45965872	TCONS_00011321	+	11	93,224,155,142,141,102,145,79,86,101,706	0,28421,35523,36992,37657,38362,41553,42222,48197,49220,49494	T961G	0.0097	rs7319050
chr13	45915726	45965872	TCONS_00011323	+	12	39,142,224,76,142,141,102,145,79,86,101,706	0,2713,28367,35548,36938,37603,38308,41499,42168,48143,49166,49440	T970G	0.0097	rs7319050
chr13	45915726	45965872	TCONS_00011322	+	12	39,142,224,76,142,141,76,145,79,86,189,706	0,2713,28367,35548,36938,37603,38334,41499,42168,48143,49122,49440	T944G	0.0103	rs7319050
chr13	45940521	45965872	TCONS_00011327	+	11	114,224,76,142,141,76,145,79,86,145,706	0,3572,10753,12143,12808,13539,16704,17373,23348,24371,24645	T877G	0.0103	rs7319050
chr13	110053042	110053988	TCONS_00011686	+	2	113301	0,645	C326G	0.0393	rs1328248
chr14	21387519	21388458	TCONS_00012431	+	2	44293	0,646	G145C	0.1754	rs3748340
chr14	22392090	22392781	TCONS_00012453	+	2	16255	0,436	A116C	0.0427	rs10140810
chr14	51163431	51390015	TCONS_00012685	+	3	272021665	0,114440,224919	T441A	0.1879	rs17123178	not_specified	not_specified	not_specified	not_specified	not_specified
chr14	74254062	74270630	TCONS_00012861	+	3	150,90,1043	0,1667,15525	G431C	0.0807	rs11624703	not_specified|not_provided	not_specified	not_specified
chr14	75283940	75322378	TCONS_00012872	+	4	40,84,81,459	0,993,3819,37979	A613G	0.0704	rs10483863	Endometrial_carcinoma|Hereditary_nonpolyposis_colorectal_cancer_type_7
chr14	77418994	77535846	TCONS_00012896	+	2	2122362	0,94490	T286G	0.0135	rs12886199
chr14	86400964	86596675	TCONS_00012935	+	5	241105167109836	0,136242,193329,194044,194875	G541T	0.1015	rs8003714
chr14	86401053	86596675	TCONS_00012936	+	6	152,93,95,105,167,836	0,66151,96426,136153,193240,194786	C923T	0.1016	rs2243973
chr14	86401067	86596675	TCONS_00012937	+	4	138105167836	0,136139,193226,194772	C721T	0.1016	rs2243973
chr14	86531504	86596675	TCONS_00012940	+	5	32105167109836	0,5702,62789,63504,64335	G332T	0.1015	rs8003714
chr14	88490893	88553690	TCONS_00012961	+	4	120,75,119,519	0,857,59487,62278	G495A	0.1962	rs4899939	not_specified	not_specified	Multiple sclerosis	not_specified	not_specified	not_specified	not_specified
chr14	88490934	88551072	TCONS_00012963	+	4	79234265692	0,20024,54513,59446	G480A	0.0185	rs10139399	not_specified	not_specified	Inflammatory bowel disease	Crohn's disease	not_specified	not_specified	Multiple sclerosis
chr14	88490957	88551072	TCONS_00012965	+	4	56,75,265,692	0,793,54490,59423	G298A	0.0183	rs10139399	not_specified	not_specified	Inflammatory bowel disease	Crohn's disease	not_specified	not_specified	Multiple sclerosis
chr14	88490961	88559509	TCONS_00012966	+	5	52,75,234,265,39	0,789,19997,54486,68509	G528A	0.1909	rs10139399	not_specified	not_specified	Inflammatory bowel disease	Crohn's disease	not_specified	not_specified	Multiple sclerosis
chr14	88503284	88559509	TCONS_00012969	+	4	139,234,265,39	0,7674,42163,56186	G540A	0.1909	rs10139399	not_specified	not_specified	Inflammatory bowel disease	Crohn's disease	not_specified	not_specified	Multiple sclerosis
chr14	98602414	98628990	TCONS_00013105	+	2	120208	0,26368	G138A	0.1379	rs17701424	Graves' disease
chr14	101587192	101589879	TCONS_00013184	+	2	289654	0,2033	G12C	0.1816	rs9783592
chr15	41199008	41202517	TCONS_00014430	+	2	751491	0,2018	G161A	0.1338	rs12102102
chr15	57596922	57599984	TCONS_00014600	+	3	1898,26,245	0,2318,2817	T358G	0.1134	rs2243504	Bipolar disorder (age of onset and psychomotor symptoms)
chr15	70613914	70619081	TCONS_00014731	+	2	122405	0,4762	T402A	0.1758	rs7167686
chr15	74781942	74809300	TCONS_00014791	+	4	102,75,119,65	0,1359,1862,27293	C171T	0.0295	rs16969393	Airflow obstruction
chr15	83691322	83772195	TCONS_00014887	+	2	3713123	0,67750	T5295G	0.1536	rs2381031	Kawasaki disease
chr15	89904809	89941720	TCONS_00014926	+	7	691,124,222,65,78,138,3462	0,16463,17469,26238,26925,27766,33449	G524A	0.1847	rs3803528	not_specified	Mitochondrial_diseases|not_specified	Height	Mitochondrial_diseases|not_specified
chr15	91203464	91208198	TCONS_00014957	+	3	591,91,613	0,1159,4121	C881T	0.0856	rs4932387	not_specified	not_specified	Hereditary_cancer-predisposing_syndrome	not_specified	not_specified	not_specified|Hereditary_cancer-predisposing_syndrome	Inflammatory bowel disease	not_specified	not_specified	not_specified
chr15	91203969	91208198	TCONS_00014958	+	2	86613	0,3616	C285T	0.0856	rs4932387	not_specified	not_specified	Hereditary_cancer-predisposing_syndrome	not_specified	not_specified	not_specified|Hereditary_cancer-predisposing_syndrome	Inflammatory bowel disease	not_specified	not_specified	not_specified
chr16	2318155	2323419	TCONS_00016112	+	2	111432	0,4832	G518A	0.1467	rs12599229	not_specified	Tuberous_sclerosis_syndrome|not_specified|Hereditary_cancer-predisposing_syndrome	not_provided|Tuberous_sclerosis_syndrome|not_specified|Hereditary_cancer-predisposing_syndrome	not_specified
chr16	2318623	2323419	TCONS_00016113	+	2	221432	0,4364	G628A	0.1467	rs12599229	not_specified	Tuberous_sclerosis_syndrome|not_specified|Hereditary_cancer-predisposing_syndrome	not_provided|Tuberous_sclerosis_syndrome|not_specified|Hereditary_cancer-predisposing_syndrome	not_specified
chr16	2318663	2323419	TCONS_00016114	+	3	181216432	0,3013,4324	G804A	0.1467	rs12599229	not_specified	Tuberous_sclerosis_syndrome|not_specified|Hereditary_cancer-predisposing_syndrome	not_provided|Tuberous_sclerosis_syndrome|not_specified|Hereditary_cancer-predisposing_syndrome	not_specified
chr16	3415111	3565564	TCONS_00016142	+	10	71,223,70,116,130,97,235,363,766,28778	0,39314,83359,111110,114359,117390,118251,119587,120355,121675	C922G	0.1971	rs1137454	not_specified
chr16	48657372	48778553	TCONS_00016507	+	3	14217368249	0,48399,52932	C196G	0.1624	rs12933948	Response to tocilizumab in rheumatoid arthritis
chr16	56642596	56661004	TCONS_00016615	+	3	24,41,213	0,332,18195	G180T	0.0579	rs708274	BARDET-BIEDL_SYNDROME_2/6\x2c_DIGENIC
chr16	70835989	70840039	TCONS_00016752	+	2	20881703	0,2347	C381G	0.1775	rs7202363
chr16	79804336	79832987	TCONS_00016863	+	4	88240252259	0,27051,27999,28392	T609C	0.1656	rs1134715
chr16	83941737	83987145	TCONS_00016900	+	5	150150104160279	0,4085,41270,42995,45129	G84A	0.0412	rs2278038	not_specified	not_specified
chr16	83941779	83984760	TCONS_00016902	+	6	108,150,122,71,104,28	0,4043,40036,40862,41228,42953	G42A	0.0527	rs2278038	not_specified	not_specified
chr16	83941779	83984760	TCONS_00016901	+	5	108,150,71,104,28	0,4043,40862,41228,42953	G42A	0.0527	rs2278038	not_specified	not_specified
chr17	10633112	10718481	TCONS_00018240	+	4	105,110,80,266	0,72603,76367,85103	G196C	0.1786	rs4792034	not_specified	Malaria
chr17	16891642	16893491	TCONS_00018327	+	3	195,136,69	0,586,1780	G232A	0.1835	rs9907308
chr17	16891788	16907726	TCONS_00018328	+	3	49136187	0,440,15751	G86A	0.1235	rs9907308
chr17	37081420	37085635	TCONS_00018649	+	2	7242966	0,1249	T287G	0.0812	rs8067836	Height
chr17	41622152	41687706	TCONS_00018714	+	3	31,78,452	0,45303,65102	T103G	0.1791	rs11655135
chr17	75663233	75678146	TCONS_00019149	+	2	37195	0,14718	G23T	0.0805	rs16848
chr17	76356520	76369992	TCONS_00019157	+	3	334,79,9415	0,2233,4057	C2726T	0.0788	rs9914220
chr17	76357880	76369992	TCONS_00019161	+	3	22,79,9415	0,873,2697	C2414T	0.0788	rs9914220
chr18	3466247	3473201	TCONS_00020517	+	3	108144361	0,877,6593	C57G	0.0303	rs17647488
chr18	3466247	3478976	TCONS_00020518	+	3	108170223	0,877,12506	C57G	0.0303	rs17647488
chr18	3466270	3478976	TCONS_00020519	+	3	85,77,223	0,854,12483	C34G	0.0857	rs17647488
chr18	3466294	3478976	TCONS_00020520	+	4	61170189223	0,830,7657,12459	C10G	0.0167	rs17647488
chr18	5310394	5317663	TCONS_00020561	+	2	57414	0,6855	G288A	0.0677	rs17381227
chr18	30414951	30518280	TCONS_00020789	+	2	203100409	0,2920	G15T	0.0149	rs948368
chr18	30415062	30518280	TCONS_00020790	+	2	92102299	0,919	T586A	0.0341	rs10048344
chr18	53388548	53462359	TCONS_00020889	+	6	217,76,71,149,182,41	0,63581,65268,67295,70399,73770	A444G	0.1791	rs12455398
chr19	12305902	12348582	TCONS_00021959	+	5	56,232,123,61,29497	0,7232,12244,12560,13183	C688T	0.0846	rs8101688
chr19	42901325	43156507	TCONS_00022448	+	3	511281269	0,87922,253913	C928A	0.0019	rs10451440
chr19	42927906	43156507	TCONS_00022450	+	2	14501269	0,227332	C2199A	0.0019	rs10451440
chr19	42928420	43156507	TCONS_00022451	+	5	936,128,78,107,126738	0,60827,86628,97723,101349	G1900A	0.0016	rs8107152
chr19	51890366	51906904	TCONS_00022595	+	3	85173435	0,175,16103	C357T	0.0634	rs11880024	Alzheimer's disease	Alzheimer's disease (late onset)
chr19	51897741	51906904	TCONS_00022597	+	2	108451	0,8712	C223T	0.0637	rs11880024	Alzheimer's disease	Alzheimer's disease (late onset)
chr2	7570053	7590385	TCONS_00023870	+	3	371,77,371	0,15957,19961	G619A	0.0231	rs6742069
chr2	7865832	7870836	TCONS_00023874	+	2	152470	0,4534	C114G	0.0392	rs6733300
chr2	7865931	7870836	TCONS_00023876	+	2	53190	0,4715	C15G	0.1768	rs6733300
chr2	11988747	12718474	TCONS_00023937	+	2	123712499	0,17228	C90T	0.1855	rs3749071
chr2	38348315	38358759	TCONS_00024183	+	3	349241107	0,811,10337	C201T	0.1626	rs6728645	not_specified	not_specified
chr2	39663777	39831216	TCONS_00024198	+	9	52,93,69,128,128,65,19,119,765	0,17202,17660,79777,81946,121345,150378,151811,166674	A291G	0.0984	rs2302648
chr2	39664509	39743909	TCONS_00024199	+	2	167355	0,79045	A244G	0.0453	rs2302648
chr2	39664542	39811788	TCONS_00024200	+	6	134,93,69,128,128,44	0,16437,16895,79012,81181,147202	A373G	0.0981	rs2302648
chr2	39664556	39828484	TCONS_00024201	+	6	120,93,69,128,128,1979	0,16423,16881,78998,81167,161949	A359G	0.0971	rs2302648
chr2	39681062	39851496	TCONS_00024204	+	5	10,69,128,128,258	0,375,62492,64661,170176	A156G	0.0991	rs2302648
chr2	58655167	58923190	TCONS_00024346	+	4	86,81,62,422	0,351,228617,267601	T552G	0.0278	rs1981731	Obesity	Myasthenia gravis	Myasthenia gravis
chr2	64370372	64456739	TCONS_00024378	+	6	108,147,74,68,46,109	0,58509,63733,71228,83208,86258	A372G	0.1084	rs1370388	Iron status biomarkers	Iron status biomarkers	Iron status biomarkers	Kawasaki disease
chr2	64370372	64456739	TCONS_00024377	+	5	108,147,74,68,109	0,58509,63733,71228,86258	A372G	0.0137	rs1370388	Iron status biomarkers	Iron status biomarkers	Iron status biomarkers	Kawasaki disease
chr2	64455556	64479072	TCONS_00024382	+	4	100144219138	0,1074,22696,23378	G589A	0.1647	rs1025209	Iron status biomarkers	Iron status biomarkers	Iron status biomarkers	Kawasaki disease
chr2	73927555	73934687	TCONS_00024481	+	2	5741049	0,6083	A376G	0.0724	rs4852974	not_specified
chr2	88838237	88875128	TCONS_00024591	+	3	5351151097	0,1345,35794	C1510A	0.1562	rs1805165	not_specified	not_specified	not_specified	not_specified	not_specified	not_specified	not_specified	not_specified	not_specified	not_specified	not_specified	not_specified	not_specified	not_specified	not_specified	not_specified	not_specified	not_specified	not_specified	not_specified	not_specified	not_specified	not_specified	not_specified	not_specified	not_specified	not_specified	not_specified	not_specified	not_specified	not_specified	not_specified	not_specified	not_specified	not_specified	not_specified	not_specified	not_specified	not_specified
chr2	136743043	136756843	TCONS_00024978	+	2	43587	0,13213	G342T	0.1439	rs16832452
chr2	145425533	145940216	TCONS_00025025	+	8	142,132,161,183,138,134,48,446	0,95430,98403,100131,235699,504031,514079,514237	T881C	0.0368	rs11674319	Attention deficit hyperactivity disorder (inattention symptoms)	Attention deficit hyperactivity disorder (inattention symptoms)	Attention deficit hyperactivity disorder (inattention symptoms)	Attention deficit hyperactivity disorder (inattention symptoms)
chr2	162101249	162105561	TCONS_00025125	+	2	1572176	0,2136	C1556G	0.1099	rs1146030
chr2	162101265	162105561	TCONS_00025126	+	3	141,44,2176	0,669,2120	C1584G	0.1099	rs1146030
chr2	179278720	179304970	TCONS_00025237	+	5	120,296,120,94,1377	0,12372,16776,19388,24873	G1013C	0.0698	rs10930831	not_specified	not_specified	not_specified	not_specified	not_specified	not_specified	not_specified	not_specified	not_specified	not_specified	not_specified	not_specified	not_specified|not_provided	not_specified	not_specified	not_specified	not_specified	not_specified	not_specified	not_specified	not_specified	not_specified	not_specified	not_specified|not_specified	not_specified	not_specified	not_specified	not_specified	not_specified	not_specified	not_specified	not_specified	not_specified	not_specified	not_specified	not_specified	not_specified	not_specified	not_specified
chr2	179388018	179408159	TCONS_00025251	+	4	345140180190	0,18930,19524,19951	A390G	0.1433	rs55660660
chr2	216395169	216578618	TCONS_00025499	+	5	88,92,88,84,168520	0,1042,6135,12482,14929	G770C	0.1477	rs4425077
chr2	216397855	216578618	TCONS_00025500	+	3	4110592038	0,78514,88725	C225T	0.1807	rs7597588
chr2	242863705	243020873	TCONS_00025695	+	3	115,40,156692	0,155,476	G3506T	0.0233	rs4973660
chr20	21106623	21227260	TCONS_00027780	+	14	222,63,163,90,637,310,39,1,166,66,105,97,44,144	0,6114,10407,19582,35888,36867,79506,79650,88549,89597,103025,106748,118259,120493	C359T	0.0537	rs202210819
chr20	21106623	21227260	TCONS_00027779	+	13	222,63,163,90,637,310,93,166,66,105,97,44,144	0,6114,10407,19582,35888,36867,79506,88549,89597,103025,106748,118259,120493	C359T	0.0537	rs202210819
chr20	46611915	46613124	TCONS_00028001	+	2	30399	0,810	G209C	0.1289	rs3752380	Atrial fibrillation
chr20	46612147	46613124	TCONS_00028003	+	2	118399	0,578	G297C	0.1291	rs3752380	Atrial fibrillation
chr20	48910098	48932000	TCONS_00028054	+	4	1672586262164	0,4594,18243,19738	A5G	0.1502	rs6012893
chr20	52463386	52468771	TCONS_00028080	+	4	198,186,178,39	0,1175,2883,5346	C22T	0.1964	rs4809941	Polycystic ovary syndrome
chr20	61734245	61735738	TCONS_00028180	+	2	329832	0,661	C726T	0.1591	rs750696
chr21	26934220	26947480	TCONS_00028935	+	4	106,133,85,1276	0,216,7928,11984	G829A	0.1692	rs1547354
chr21	26943331	27416048	TCONS_00028936	+	5	27,65,91,74,959	0,18443,154532,284118,471758	C505T	0.0344	rs2830024
chr21	35287853	35351160	TCONS_00029032	+	5	1152364061672130	0,51730,53684,60832,61175	G393A	0.1918	rs2834309	Red blood cell traits
chr21	35303937	35351160	TCONS_00029038	+	4	109,86,259,2132	0,14176,37600,45091	T23C	0.1499	rs8130507	Red blood cell traits
chr21	35321029	35351160	TCONS_00029043	+	5	552314061672132	0,2397,20508,27656,27999	G328A	0.1208	rs2834309	Red blood cell traits
chr21	35321091	35351160	TCONS_00029044	+	5	5052454021672130	0,2321,20450,27594,27937	G788A	0.1628	rs2834309	Red blood cell traits
chr21	35339325	35351160	TCONS_00029046	+	4	4944061672132	0,2212,9360,9703	G536A	0.1918	rs2834309	Red blood cell traits
chr21	35445891	35734378	TCONS_00029048	+	2	286441263	0,288224	T2023A	0.1974	rs13052524	Coronary heart disease	Myocardial infarction (early onset)	Red blood cell traits
chr21	38580803	38610045	TCONS_00029090	+	3	4210317507	0,151,11735	C7G	0.0293	rs9976569	Eye color traits
chr21	38580803	38610045	TCONS_00029092	+	5	42,103,110,89,17184	0,151,1502,7902,12058	C7G	0.0458	rs9976569	Eye color traits
chr21	38580803	38610045	TCONS_00029091	+	5	42,103,58,1360,341	0,151,5593,11735,28901	C7G	0.0366	rs9976569	Eye color traits
chr21	38580803	38610045	TCONS_00029089	+	4	42,103,89,17507	0,151,7902,11735	C7G	0.0308	rs9976569	Eye color traits
chr21	38580803	38610045	TCONS_00029088	+	5	42,103,58,89,17507	0,151,5593,7902,11735	C7G	0.0319	rs9976569	Eye color traits
chr21	46707964	46717721	TCONS_00029206	+	4	195,88,3052,1786	0,1301,2421,7971	T1255C	0.115	rs4819053
chr21	46707966	46717721	TCONS_00029207	+	3	193,88,7336	0,1299,2419	T1253C	0.115	rs4819053
chr21	46707975	46717721	TCONS_00029208	+	4	105,88,3052,1786	0,1290,2410,7960	T1165C	0.115	rs4819053
chr21	46708033	46717721	TCONS_00029210	+	4	64,88,3052,1786	0,1232,2352,7902	T1124C	0.115	rs4819053
chr21	46708062	46717721	TCONS_00029211	+	4	1846330521786	0,828,2323,7873	T1453C	0.115	rs4819053
chr21	46708665	46717721	TCONS_00029214	+	4	11646330521602	0,225,1720,7454	T1551C	0.115	rs4819053
chr21	46708665	46717721	TCONS_00029213	+	4	11646330521786	0,225,1720,7270	T1551C	0.115	rs4819053
chr21	46712514	46730404	TCONS_00029215	+	2	923,34	0,17856	G500C	0.1917	rs2838866
chr21	46712952	46720398	TCONS_00029216	+	2	485,96	0,7350	G62C	0.1399	rs2838866
chr21	47649144	47679304	TCONS_00029252	+	4	362011869805	0,1096,11603,20355	C158T	0.1021	rs2298694	not_specified	not_provided|not_specified	not_provided|not_specified	not_provided|not_specified	Testicular germ cell tumor	not_specified	not_specified	not_provided|not_specified	not_specified	not_specified	not_provided|not_specified	not_specified	not_specified|not_provided	not_specified
chr21	47649147	47679304	TCONS_00029253	+	3	3310318557	0,6990,11600	A138C	0.1586	rs17176933	not_specified	Testicular germ cell tumor	not_specified	not_specified	not_specified	not_specified	not_specified	not_specified	not_specified	not_specified	not_specified	not_specified	not_specified	not_specified	not_specified	not_specified	not_specified	not_specified	not_specified	not_provided|not_specified	not_specified	not_specified	not_specified
chr22	22390742	22394463	TCONS_00029782	+	2	151628	0,3093	T460C	0.027	rs365783
chr22	27043187	27072914	TCONS_00029829	+	5	117,83,1406,126,8794	0,16092,18307,19960,20933	G116A	0.193	rs763272	not_specified	not_specified	not_specified	not_specified
chr22	27539438	27555840	TCONS_00029863	+	2	52421	0,15981	A302T	0.0359	rs738155
chr22	29196691	29244547	TCONS_00029898	+	2	349700	0,38156	G1404A	0.1172	rs12166716	Hereditary_cancer-predisposing_syndrome	Esophageal cancer (squamous cell)	Esophageal cancer (squamous cell)	Vertical cup-disc ratio
chr22	31318294	31328436	TCONS_00029922	+	2	2087721	0,2421	C1340A	0.0751	rs2240175
chr22	31318331	31328436	TCONS_00029924	+	3	1711777721	0,901,2384	C1480A	0.0751	rs2240175
chr22	31318396	31328436	TCONS_00029925	+	2	1067747	0,2293	C1264A	0.0751	rs2240175
chr22	39487638	39488860	TCONS_00030035	+	3	163103326	0,374,896	A27G	0.1172	rs139272
chr3	25913583	26020527	TCONS_00030782	+	3	408258359	0,1550,106585	A300G	0.0868	rs6551000	DNA methylation (variation)	not_specified
chr3	47205986	47288091	TCONS_00030904	+	7	101,228,97,103,166,580,3623	0,4672,67270,71560,73907,75118,78482	T1228C	0.1914	rs6798440	Colorectal cancer
chr3	58457375	58470480	TCONS_00030999	+	4	70128144182	0,199,668,12923	G126T	0.0833	rs9876744	Systemic lupus erythematosus and Systemic sclerosis	Systemic lupus erythematosus	Rheumatoid arthritis
chr3	67705120	67998137	TCONS_00031066	+	4	406,94,123,200943	0,15119,16185,92074	C50T	0.0208	rs13076100
chr3	72200407	72223483	TCONS_00031106	+	3	1621072424	0,8104,20652	G133T	0.0421	rs7617884
chr3	75484498	75506637	TCONS_00031124	+	4	66139193870	0,8160,15862,21269	G681A	0.0044	rs2976084
chr3	82035302	82512826	TCONS_00031157	+	4	230,66,102,261347	0,56573,199200,216177	A238G	0.0938	rs9834983
chr3	88387590	88517304	TCONS_00031185	+	2	2033067	0,126647	T33C	0.1321	rs9861542
chr3	193788010	193826963	TCONS_00031948	+	5	54,83,68,140,16445	0,7990,8179,21285,22508	C383G	0.032	rs7642764
chr3	193796216	193826963	TCONS_00031950	+	2	4117668	0,13079	C1302G	0.0463	rs7642764
chr4	1243087	1282079	TCONS_00033353	+	3	40324037396	0,811,1596	A839G	0.143	rs1564508	Recombination_rate_quantitative_trait_locus_1	Recombination rate (males)	Recombination_rate_quantitative_trait_locus_1	Recombination rate (females)	Type 2 diabetes
chr4	1246778	1282079	TCONS_00033355	+	2	159922952	0,12349	A2122G	0.1614	rs3811733	Type 2 diabetes	Recombination_rate_quantitative_trait_locus_1	Recombination rate (males)	Recombination_rate_quantitative_trait_locus_1	Recombination rate (females)	Type 2 diabetes
chr4	1264081	1282079	TCONS_00033356	+	3	3118266	0,17312,17732	C259G	0.0812	rs11247983	Type 2 diabetes	Recombination_rate_quantitative_trait_locus_1	Recombination rate (males)
chr4	79892901	80229952	TCONS_00033864	+	4	129,167,38,526	0,114348,334943,336525	C225T	0.1745	rs6833006
chr4	79892901	80229952	TCONS_00033863	+	6	129,53,167,97,38,526	0,1252,114348,224088,334943,336525	C278T	0.0293	rs6833006
chr4	79966263	80229952	TCONS_00033865	+	5	15,121,167,38,526	0,40117,40986,261581,263163	C232T	0.1816	rs6833006
chr4	80116989	80149110	TCONS_00033867	+	2	97745	0,31376	C558G	0.0072	rs4302482
chr4	80132838	80149110	TCONS_00033872	+	2	120745	0,15527	C581G	0.0072	rs4302482
chr4	119199863	119200978	TCONS_00034063	+	4	84,194,43,200	0,235,680,915	G16T	0.0246	rs1573955	not_specified	not_specified	not_specified
chr4	119199863	119200978	TCONS_00034061	+	2	723200	0,915	G16T	0.0984	rs1573955	not_specified	not_specified	not_specified
chr5	17404039	17442654	TCONS_00035833	+	3	15817230654	0,627,7961	G750A	0.0916	rs4701686
chr5	17404212	17442654	TCONS_00035838	+	2	6261077	0,37365	G218C	0.0367	rs17626779
chr5	17404254	17442654	TCONS_00035840	+	2	2061077	0,37323	G176C	0.0355	rs17626779
chr5	42994638	42997566	TCONS_00035965	+	2	7111250	0,1678	T840G	0.0447	rs10941604
chr5	53939759	53942025	TCONS_00036033	+	2	495128	0,2138	G368A	0.1809	rs895326
chr5	53969514	53970437	TCONS_00036034	+	2	44221	0,702	C256T	0.1757	rs7701218
chr5	88185261	88762215	TCONS_00036296	+	7	36,62,75,71,80,110,483	0,15764,76396,205514,487838,576221,576471	C642G	0.1492	rs1406322
chr5	88714623	88762215	TCONS_00036302	+	3	86110483	0,46859,47109	C404G	0.1492	rs1406322
chr5	90608490	90621000	TCONS_00036316	+	2	796107	0,12403	T519C	0.0619	rs7727632	not_specified|not_provided	not_specified,not_specified
chr5	132496129	132560105	TCONS_00036563	+	4	75,93,78,330	0,47398,47827,63646	T421G	0.1032	rs2303671
chr5	149810791	149821794	TCONS_00036739	+	2	41182	0,10821	C52T	0.1555	rs12652032	not_specified
chr6	6659634	6707166	TCONS_00038451	+	2	46564	0,46968	C4T	0.189	rs9392122	Waist-hip ratio	Waist-hip ratio
chr6	21898950	22214734	TCONS_00038571	+	11	65,134,118,204,145,221,174,90,72,75,199	0,10750,80223,121617,157824,164298,212025,292845,295323,306463,315585	G1060A	0.1042	rs3736675	Neuroblastoma	Neuroblastoma	Paget's disease	Neuroblastoma
chr6	25042066	25056892	TCONS_00038593	+	3	78153346	0,13124,14480	T278A	0.167	rs895676
chr6	25994311	26002137	TCONS_00038603	+	2	594007	0,3819	T2814G	0.153	rs6901039	Red blood cell traits	Hematology traits	Mean corpuscular hemoglobin	Urate levels	Hemochromatosis_type_1|Porphyria_cutanea_tarda\x2c_susceptibility_to|Porphyria_variegata\x2c_susceptibility_to|Hemochromatosis\x2c_juvenile\x2c_digenic|Alzheimer_disease\x2c_susceptibility_to|Transferrin_serum_level_quantitative_trait_locus_2|Microvascular_complications_of_diabetes_7|not_specified|not_provided	Red blood cell traits	Alcohol consumption (transferrin glycosylation)	Iron status biomarkers	Iron status biomarkers	Iron status biomarkers	Iron status biomarkers	Hematocrit	Hemoglobin	Mean corpuscular volume	Hematological parameters	Iron levels	HFE_INTRONIC_POLYMORPHISM	not_specified	Blood pressure	Hemoglobin	Urate levels	Urate levels
chr6	25997883	26002137	TCONS_00038604	+	2	4792827	0,1427	T2054G	0.153	rs6901039	Red blood cell traits	Hematology traits	Mean corpuscular hemoglobin	Urate levels	Hemochromatosis_type_1|Porphyria_cutanea_tarda\x2c_susceptibility_to|Porphyria_variegata\x2c_susceptibility_to|Hemochromatosis\x2c_juvenile\x2c_digenic|Alzheimer_disease\x2c_susceptibility_to|Transferrin_serum_level_quantitative_trait_locus_2|Microvascular_complications_of_diabetes_7|not_specified|not_provided	Red blood cell traits	Alcohol consumption (transferrin glycosylation)	Iron status biomarkers	Iron status biomarkers	Iron status biomarkers	Iron status biomarkers	Hematocrit	Hemoglobin	Mean corpuscular volume	Hematological parameters	Iron levels	HFE_INTRONIC_POLYMORPHISM	not_specified	Blood pressure	Hemoglobin	Urate levels	Urate levels
chr6	26988414	26991703	TCONS_00038630	+	3	20144175	0,2618,3114	T3C	0.0987	rs6920115	Schizophrenia	Schizophrenia
chr6	32223487	32233615	TCONS_00038702	+	2	2313227	0,6901	A44C	0.0398	rs9268000	Crohn's disease	Complement C3 and C4 levels	Parkinson's disease	Rheumatoid arthritis	Asthma	Atopic dermatitis	Atopic dermatitis	Pulmonary function	Pulmonary function	Lumiracoxib-related liver injury	Non-obstructive azoospermia	Hematological parameters	Knee osteoarthritis	Hepatitis C induced liver cirrhosis	Multiple sclerosis	Anti-cyclic Citrullinated Peptide Antibody	Graves' disease	Schizophrenia	Schizophrenia	Type 1 diabetes	Multiple sclerosis	Multiple sclerosis	Bone mineral density (spine)	Schizophrenia	Vitiligo	Systemic sclerosis	Rheumatoid arthritis	Multiple sclerosis (OCB status)	Hepatitis C induced liver cirrhosis	Interstitial lung disease	Multiple sclerosis	Multiple sclerosis
chr6	33857866	33896060	TCONS_00038729	+	3	330112413827	0,23998,24367	A333G	0.0249	rs6941621
chr6	37512920	37518636	TCONS_00038761	+	5	269,91,170,175,293	0,1010,3901,4833,5423	G117A	0.1769	rs12200447
chr6	37514327	37518636	TCONS_00038762	+	3	2041963260	0,539,1049	T134C	0.1198	rs9296225
chr6	44041649	44045689	TCONS_00038811	+	2	886722	0,3318	G133A	0.1623	rs2236062	Vascular endothelial growth factor levels
chr6	90539649	90570561	TCONS_00039036	+	7	1409,83,69,101,75,266,1382	0,16631,23235,24886,25539,27153,29530	C359A	0.0725	rs11967579
chr6	90539649	90581122	TCONS_00039037	+	9	1409,83,69,101,75,116,2246,3130,115	0,16631,23235,24886,25539,27153,32195,36022,41358	C359A	0.0725	rs11967579
chr6	114736765	114777802	TCONS_00039221	+	3	11,65,782	0,33365,40255	C267G	0.1335	rs17076113
chr6	125995498	126041364	TCONS_00039268	+	4	123,41,38,2761	0,8024,9289,43105	G5A	0.1269	rs2211418	Brugada syndrome
chr6	132448668	132490514	TCONS_00039299	+	3	135212374	0,6743,41472	C219T	0.1653	rs9493182
chr6	132453054	132458073	TCONS_00039301	+	4	55,70,212,1494	0,205,2357,3525	C209T	0.1265	rs9493182
chr6	138266502	138293659	TCONS_00039367	+	2	101280	0,26877	T309C	0.0124	rs6913675	Systemic lupus erythematosus	Systemic lupus erythematosus and Systemic sclerosis	not_specified	Systemic lupus erythematosus	Rheumatoid arthritis	Systemic lupus erythematosus
chr6	164092629	164195657	TCONS_00039534	+	5	99,100,164,86,732	0,32308,87627,101543,102296	C508G	0.1439	rs9364701
chr7	26438220	26538594	TCONS_00041035	+	2	42119107	0,81267	T651C	0.0813	rs7776941
chr7	26438232	26538594	TCONS_00041037	+	2	40999729	0,633	G875T	0.0348	rs1013688
chr7	26438271	26538594	TCONS_00041038	+	2	8799729	0,594	G553T	0.0348	rs1013688
chr7	28219940	28283536	TCONS_00041083	+	3	218,83,3461	0,5348,60135	C731T	0.0597	rs10486580	Height	Airflow obstruction
chr7	28220075	28283536	TCONS_00041085	+	4	83,83,107,3461	0,5213,36786,60000	C703T	0.0597	rs10486580	Height	Airflow obstruction
chr7	28279502	28283536	TCONS_00041086	+	2	2233461	0,573	C653T	0.0597	rs10486580	Height	Airflow obstruction
chr7	38370873	38376374	TCONS_00041159	+	3	124,82,57	0,1519,5444	G205A	0.1969	rs2534577
chr7	65958692	65960583	TCONS_00041307	+	2	32342	0,1549	G48C	0.0273	rs6460302	not_specified
chr7	65958692	65960583	TCONS_00041306	+	2	320342	0,1549	G336C	0.1536	rs6460302	not_specified
chr7	65959132	65960583	TCONS_00041310	+	2	67342	0,1109	G83C	0.1439	rs6460302	not_specified
chr7	65959182	65960583	TCONS_00041311	+	2	169342	0,1059	G185C	0.0973	rs6460302	not_specified
chr7	95238784	95243031	TCONS_00041470	+	2	3903176	0,1071	G1040A	0.0127	rs10274763
chr7	130600638	130624493	TCONS_00041690	+	2	253495	0,23360	A110G	0.1491	rs17686932
chr7	150130725	150145228	TCONS_00041827	+	3	1921285592	0,1392,8911	T27C	0.1656	rs2030680
chr8	687650	1212592	TCONS_00043013	+	2	240659284125	0,240817	T357604A	0.0724	rs2701957	Menarche (age at onset)
chr8	687650	1212592	TCONS_00043012	+	4	175,102,55,125294	0,84441,170261,399648	A821C	0.1757	rs7003264	Menarche (age at onset)
chr8	833197	1212592	TCONS_00043017	+	4	151,55,1192,230007	0,24714,118915,149388	T64225A	0.0724	rs2701957	Menarche (age at onset)
chr8	18949227	19000241	TCONS_00043162	+	3	171223146	0,3729,50868	T484G	0.0784	rs13274002
chr8	29384828	29387840	TCONS_00043270	+	2	109533	0,2479	C187T	0.0882	rs3824106
chr8	67024901	67027440	TCONS_00043588	+	2	233644	0,1895	T216C	0.0089	rs13276881	Response to statin therapy
chr8	101504755	101513376	TCONS_00043818	+	2	1487520	0,1101	C48T	0.1374	rs2022916
chr8	122709843	123006304	TCONS_00043937	+	4	159132136468	0,9940,182025,295993	G375A	0.0885	rs10505413
chr8	122709876	123006304	TCONS_00043941	+	5	126132136153468	0,9907,181992,191187,295960	G342A	0.1201	rs10505413
chr8	122709876	123006304	TCONS_00043940	+	7	1.26132e+20	0,9907,181992,187140,191187,205801,295960	G342A	0.0913	rs10505413
chr8	122709876	123006304	TCONS_00043939	+	6	1.26132e+17	0,9907,181992,187140,191187,295960	G342A	0.0913	rs10505413
chr8	129021903	129113503	TCONS_00044020	+	4	61127137278	0,660,86860,91322	C68T	0.0476	rs11778748
chr8	134898738	134914650	TCONS_00044058	+	4	45133179225	0,11060,11542,15687	T404G	0.1115	rs7013124
chr8	135732687	135736192	TCONS_00044061	+	2	12642154	0,1351	C508G	0.0836	rs2002265	Height	Height
chr9	6704178	6707780	TCONS_00045315	+	3	165201239	0,274,3363	C10G	0.1871	rs820495
chr9	37079925	37090398	TCONS_00045498	+	2	1109543	0,930	G525C	0.1831	rs7034763	Response to tocilizumab in rheumatoid arthritis
chr9	74920351	74958126	TCONS_00045658	+	5	190,105,58,106,1619	0,9550,23228,29956,36156	G242A	0.1092	rs749042
chr9	74920432	74958126	TCONS_00045659	+	2	10928225	0,9469	G161A	0.0952	rs749042
chr9	93881343	93945044	TCONS_00045796	+	2	63324250	0,63451	T11G	0.0641	rs2296751
chr9	93921882	93927858	TCONS_00045798	+	2	2073255	0,2721	A486G	0.0817	rs10761109	Inflammatory bowel disease	Type 2 diabetes nephropathy	not_specified
chr9	93922637	93927858	TCONS_00045799	+	2	1253255	0,1966	A404G	0.0817	rs10761109	Inflammatory bowel disease	Type 2 diabetes nephropathy	not_specified
chr9	123604083	123616651	TCONS_00046004	+	3	635,60,3136	0,5488,9432	C1784A	0.181	rs13291203	Rheumatoid arthritis	Rheumatoid arthritis	Celiac disease and Rheumatoid arthritis	Rheumatoid arthritis
chr9	123605273	123616651	TCONS_00046005	+	3	444,60,3136	0,4298,8242	C1593A	0.181	rs13291203	Rheumatoid arthritis	Rheumatoid arthritis	Celiac disease and Rheumatoid arthritis	Rheumatoid arthritis
chr9	123605377	123616651	TCONS_00046006	+	4	340,204,60,3136	0,1893,4194,8138	C1693A	0.181	rs13291203	Rheumatoid arthritis	Rheumatoid arthritis	Celiac disease and Rheumatoid arthritis	Rheumatoid arthritis
chr9	123607926	123616651	TCONS_00046009	+	3	178,60,3136	0,1645,5589	C1327A	0.181	rs13291203	Rheumatoid arthritis	Rheumatoid arthritis	Celiac disease and Rheumatoid arthritis	Rheumatoid arthritis
chr9	123608876	123616651	TCONS_00046011	+	3	263,60,3136	0,695,4639	C1412A	0.181	rs13291203	Rheumatoid arthritis	Rheumatoid arthritis	Celiac disease and Rheumatoid arthritis	Rheumatoid arthritis
chr9	131486723	131495473	TCONS_00046096	+	2	191353	0,8397	C7T	0.1739	rs2275625	not_specified
chr9	132083294	132087184	TCONS_00046115	+	2	313114	0,776	G582A	0.1865	rs913770
chr9	132251385	132275965	TCONS_00046127	+	5	193118743350268	0,4371,13290,14216,24312	A964T	0.0516	rs1320396
chr9	132259201	132275965	TCONS_00046132	+	2	15111290	0,5474	A804T	0.0599	rs1320396
chr1	158119643	158122023	TCONS_00001420	+	2	21570	0,1810	G383T	0.1591	rs1324655
chr1	201508267	201553236	TCONS_00001694	+	2	203430	0,44539	A235G	0.0148	rs1854077
[truncated: 239 more columns]

## Sheet: lncrna2
chrome	start	end	id	strand	number of exons	length of exons	start of exons	mutation	p-value	rs_id
chr1	67863728	67866317	TCONS_00000737	+	2	10601209	0,1380	C1102T	0.1031	rs6677319	Primary biliary cirrhosis	Crohn's disease	Inflammatory_bowel_disease_17\x2c_protection_against|Psoriasis\x2c_protection_against	Inflammatory bowel disease	Ankylosing spondylitis	Ulcerative colitis	Psoriasis
chr10	23632937	23661342	TCONS_00004421	+	2	89117	0,28288	C155T	0.081	rs12414475	Crohn's disease and sarcoidosis (combined)	Obesity (early onset extreme)
chr10	31425538	31425948	TCONS_00004492	+	2	79226	0,184	T113C	0.1692	rs11008357	Multiple sclerosis
chr11	78099106	78155095	TCONS_00007037	+	2	9551914	0,4075	G1313C	0.0065	rs10793311	Menarche (age at onset)	Alzheimer's disease (late onset)
chr12	111374392	111396124	TCONS_00009502	+	3	11022314997	0,1701,6735	G1155C	0.1102	rs11065780	Coronary heart disease	||Cardiomyopathy	Glycemic traits	Gamma glutamyl transpeptidase
chr14	75283940	75322378	TCONS_00012872	+	4	40,84,81,459	0,993,3819,37979	A613G	0.0704	rs10483863	Endometrial_carcinoma|Hereditary_nonpolyposis_colorectal_cancer_type_7
chr14	88490893	88553690	TCONS_00012961	+	4	120,75,119,519	0,857,59487,62278	G495A	0.1962	rs4899939	Multiple sclerosis
chr14	88490934	88551072	TCONS_00012963	+	4	79234265692	0,20024,54513,59446	G480A	0.0185	rs10139399	Inflammatory bowel disease	Crohn's disease	Multiple sclerosis
chr14	88490957	88551072	TCONS_00012965	+	4	56,75,265,692	0,793,54490,59423	G298A	0.0183	rs10139399	Inflammatory bowel disease	Crohn's disease	Multiple sclerosis
chr14	88490961	88559509	TCONS_00012966	+	5	52,75,234,265,39	0,789,19997,54486,68509	G528A	0.1909	rs10139399	Inflammatory bowel disease	Crohn's disease	Multiple sclerosis
chr14	88503284	88559509	TCONS_00012969	+	4	139,234,265,39	0,7674,42163,56186	G540A	0.1909	rs10139399	Inflammatory bowel disease	Crohn's disease	Multiple sclerosis
chr14	98602414	98628990	TCONS_00013105	+	2	120208	0,26368	G138A	0.1379	rs17701424	Graves' disease
chr15	74781942	74809300	TCONS_00014791	+	4	102,75,119,65	0,1359,1862,27293	C171T	0.0295	rs16969393	Airflow obstruction
chr15	83691322	83772195	TCONS_00014887	+	2	3713123	0,67750	T5295G	0.1536	rs2381031	Kawasaki disease
chr15	89904809	89941720	TCONS_00014926	+	7	691,124,222,65,78,138,3462	0,16463,17469,26238,26925,27766,33449	G524A	0.1847	rs3803528	Mitochondrial_diseases	Mitochondrial_diseases|
chr15	91203464	91208198	TCONS_00014957	+	3	591,91,613	0,1159,4121	C881T	0.0856	rs4932387	Hereditary_cancer-predisposing_syndrome	Hereditary_cancer-predisposing_syndrome	Inflammatory bowel disease
chr15	91203969	91208198	TCONS_00014958	+	2	86613	0,3616	C285T	0.0856	rs4932387	Hereditary_cancer-predisposing_syndrome	|Hereditary_cancer-predisposing_syndrome	Inflammatory bowel disease
chr16	2318155	2323419	TCONS_00016112	+	2	111432	0,4832	G518A	0.1467	rs12599229	Tuberous_sclerosis_syndrome||Hereditary_cancer-predisposing_syndrome	|Tuberous_sclerosis_syndrome||Hereditary_cancer-predisposing_syndrome
chr16	2318623	2323419	TCONS_00016113	+	2	221432	0,4364	G628A	0.1467	rs12599229	Tuberous_sclerosis_syndrome||Hereditary_cancer-predisposing_syndrome	|Tuberous_sclerosis_syndrome||Hereditary_cancer-predisposing_syndrome
chr16	2318663	2323419	TCONS_00016114	+	3	181216432	0,3013,4324	G804A	0.1467	rs12599229	Tuberous_sclerosis_syndrome||Hereditary_cancer-predisposing_syndrome	|Tuberous_sclerosis_syndrome||Hereditary_cancer-predisposing_syndrome
chr16	48657372	48778553	TCONS_00016507	+	3	14217368249	0,48399,52932	C196G	0.1624	rs12933948	Response to tocilizumab in rheumatoid arthritis
chr16	56642596	56661004	TCONS_00016615	+	3	24,41,213	0,332,18195	G180T	0.0579	rs708274	BARDET-BIEDL_SYNDROME_2/6\x2c_DIGENIC
chr2	58655167	58923190	TCONS_00024346	+	4	86,81,62,422	0,351,228617,267601	T552G	0.0278	rs1981731	Obesity	Myasthenia gravis	Myasthenia gravis
chr2	64370372	64456739	TCONS_00024378	+	6	108,147,74,68,46,109	0,58509,63733,71228,83208,86258	A372G	0.1084	rs1370388	Iron status biomarkers	Iron status biomarkers	Iron status biomarkers	Kawasaki disease
chr2	64370372	64456739	TCONS_00024377	+	5	108,147,74,68,109	0,58509,63733,71228,86258	A372G	0.0137	rs1370388	Iron status biomarkers	Iron status biomarkers	Iron status biomarkers	Kawasaki disease
chr2	64455556	64479072	TCONS_00024382	+	4	100144219138	0,1074,22696,23378	G589A	0.1647	rs1025209	Iron status biomarkers	Iron status biomarkers	Iron status biomarkers	Kawasaki disease
chr2	88838237	88875128	TCONS_00024591	+	3	5351151097	0,1345,35794	C1510A	0.1562	rs1805165	Progressive supranuclear palsy	Height
chr20	52463386	52468771	TCONS_00028080	+	4	198,186,178,39	0,1175,2883,5346	C22T	0.1964	rs4809941	Polycystic ovary syndrome
chr21	35445891	35734378	TCONS_00029048	+	2	286441263	0,288224	T2023A	0.1974	rs13052524	Coronary heart disease	Myocardial infarction (early onset)	Red blood cell traits
chr21	47649144	47679304	TCONS_00029252	+	4	362011869805	0,1096,11603,20355	C158T	0.1021	rs2298694	Testicular germ cell tumor
chr21	47649147	47679304	TCONS_00029253	+	3	3310318557	0,6990,11600	A138C	0.1586	rs17176933	Testicular germ cell tumor
chr22	29196691	29244547	TCONS_00029898	+	2	349700	0,38156	G1404A	0.1172	rs12166716	Hereditary_cancer-predisposing_syndrome	Esophageal cancer (squamous cell)	Esophageal cancer (squamous cell)	Vertical cup-disc ratio
chr3	47205986	47288091	TCONS_00030904	+	7	101,228,97,103,166,580,3623	0,4672,67270,71560,73907,75118,78482	T1228C	0.1914	rs6798440	Colorectal cancer
chr3	58457375	58470480	TCONS_00030999	+	4	70128144182	0,199,668,12923	G126T	0.0833	rs9876744	Systemic lupus erythematosus and Systemic sclerosis	Systemic lupus erythematosus	Rheumatoid arthritis
chr4	1243087	1282079	TCONS_00033353	+	3	40324037396	0,811,1596	A839G	0.143	rs1564508	Recombination_rate_quantitative_trait_locus_1	Recombination rate (males)	Recombination_rate_quantitative_trait_locus_1	Recombination rate (females)	Type 2 diabetes
chr4	1246778	1282079	TCONS_00033355	+	2	159922952	0,12349	A2122G	0.1614	rs3811733	Type 2 diabetes	Recombination_rate_quantitative_trait_locus_1	Recombination rate (males)	Recombination_rate_quantitative_trait_locus_1	Recombination rate (females)	Type 2 diabetes
chr4	1264081	1282079	TCONS_00033356	+	3	3118266	0,17312,17732	C259G	0.0812	rs11247983	Type 2 diabetes	Recombination_rate_quantitative_trait_locus_1	Recombination rate (males)
chr6	21898950	22214734	TCONS_00038571	+	11	65,134,118,204,145,221,174,90,72,75,199	0,10750,80223,121617,157824,164298,212025,292845,295323,306463,315585	G1060A	0.1042	rs3736675	Neuroblastoma	Neuroblastoma	Paget's disease	Neuroblastoma
chr6	25994311	26002137	TCONS_00038603	+	2	594007	0,3819	T2814G	0.153	rs6901039	Red blood cell traits	Hematology traits	Mean corpuscular hemoglobin	Urate levels	Hemochromatosis_type_1|Porphyria_cutanea_tarda\x2c_susceptibility_to|Porphyria_variegata\x2c_susceptibility_to|Hemochromatosis\x2c_juvenile\x2c_digenic|Alzheimer_disease\x2c_susceptibility_to|Transferrin_serum_level_quantitative_trait_locus_2|Microvascular_complications_of_diabetes_7||	Alcohol consumption (transferrin glycosylation)	Iron status biomarkers	Hematocrit	Hemoglobin	Mean corpuscular volume	Hematological parameters	Iron levels	HFE_INTRONIC_POLYMORPHISM	Blood pressure
chr6	25997883	26002137	TCONS_00038604	+	2	4792827	0,1427	T2054G	0.153	rs6901039	Red blood cell traits	Hematology traits	Mean corpuscular hemoglobin	Urate levels	Hemochromatosis_type_1|Porphyria_cutanea_tarda\x2c_susceptibility_to|Porphyria_variegata\x2c_susceptibility_to|Hemochromatosis\x2c_juvenile\x2c_digenic|Alzheimer_disease\x2c_susceptibility_to|Transferrin_serum_level_quantitative_trait_locus_2|Microvascular_complications_of_diabetes_7||	Red blood cell traits	Alcohol consumption (transferrin glycosylation)	Iron status biomarkers	Iron status biomarkers	Iron status biomarkers	Iron status biomarkers	Hematocrit	Hemoglobin	Mean corpuscular volume	Hematological parameters	Iron levels	HFE_INTRONIC_POLYMORPHISM	Blood pressure	Hemoglobin	Urate levels	Urate levels
chr6	32223487	32233615	TCONS_00038702	+	2	2313227	0,6901	A44C	0.0398	rs9268000	Crohn's disease	Complement C3 and C4 levels	Parkinson's disease	Rheumatoid arthritis	Asthma	Atopic dermatitis	Atopic dermatitis	Pulmonary function	Pulmonary function	Lumiracoxib-related liver injury	Non-obstructive azoospermia	Hematological parameters	Knee osteoarthritis	Hepatitis C induced liver cirrhosis	Multiple sclerosis	Anti-cyclic Citrullinated Peptide Antibody	Graves' disease	Schizophrenia	Schizophrenia	Type 1 diabetes	Multiple sclerosis	Multiple sclerosis	Bone mineral density (spine)	Schizophrenia	Vitiligo	Systemic sclerosis	Rheumatoid arthritis	Multiple sclerosis (OCB status)	Hepatitis C induced liver cirrhosis	Interstitial lung disease	Multiple sclerosis	Multiple sclerosis
chr6	44041649	44045689	TCONS_00038811	+	2	886722	0,3318	G133A	0.1623	rs2236062	Vascular endothelial growth factor levels
chr6	125995498	126041364	TCONS_00039268	+	4	123,41,38,2761	0,8024,9289,43105	G5A	0.1269	rs2211418	Brugada syndrome
chr6	138266502	138293659	TCONS_00039367	+	2	101280	0,26877	T309C	0.0124	rs6913675	Systemic lupus erythematosus	Systemic lupus erythematosus and Systemic sclerosis
chr9	93921882	93927858	TCONS_00045798	+	2	2073255	0,2721	A486G	0.0817	rs10761109	Inflammatory bowel disease	Type 2 diabetes nephropathy
chr9	93922637	93927858	TCONS_00045799	+	2	1253255	0,1966	A404G	0.0817	rs10761109	Inflammatory bowel disease	Type 2 diabetes nephropathy
chr9	123604083	123616651	TCONS_00046004	+	3	635,60,3136	0,5488,9432	C1784A	0.181	rs13291203	Rheumatoid arthritis	Celiac disease and Rheumatoid arthritis
chr9	123605273	123616651	TCONS_00046005	+	3	444,60,3136	0,4298,8242	C1593A	0.181	rs13291203	Rheumatoid arthritis	Celiac disease and Rheumatoid arthritis
chr9	123605377	123616651	TCONS_00046006	+	4	340,204,60,3136	0,1893,4194,8138	C1693A	0.181	rs13291203	Rheumatoid arthritis	Celiac disease and Rheumatoid arthritis
chr9	123607926	123616651	TCONS_00046009	+	3	178,60,3136	0,1645,5589	C1327A	0.181	rs13291203	Rheumatoid arthritis	Celiac disease and Rheumatoid arthritis
chr9	123608876	123616651	TCONS_00046011	+	3	263,60,3136	0,695,4639	C1412A	0.181	rs13291203	Rheumatoid arthritis	Celiac disease and Rheumatoid arthritis

## Sheet: motif_disease
cell type	chr	start	end	motif		strand	rs id	mutation	p-value	is from ld
CD19_primary_cells	chr1	93440383	93440671	Metazoa_SRP	.	-	rs4847389	A198G	0.1391	1
CD56_primary_cells	chr1	93440383	93440671	Metazoa_SRP	.	-	rs4847389	A198G	0.1391	1
CD19_primary_cells	chr1	93440408	93440660	Protozoa_SRP	.	-	rs4847389	A187G	0.0536	1
CD56_primary_cells	chr1	93440408	93440660	Protozoa_SRP	.	-	rs4847389	A187G	0.0536	1
CD19_primary_cells	chr1	93440436	93440569	Plant_SRP	.	-	rs4847389	A96G	0.0333	1
CD56_primary_cells	chr1	93440436	93440569	Plant_SRP	.	-	rs4847389	A96G	0.0333	1
CD19_primary_cells	chr1	120659592	120659764	Archaea_SRP	.	-	rs6677820	G12A	0.1706	1
CD19_primary_cells	chr1	203269047	203269194	Metazoa_SRP	.	+	rs12060818	C68G	0.0031	1
CD56_primary_cells	chr1	203269047	203269194	Metazoa_SRP	.	+	rs12060818	C68G	0.0031	1
CD34_mobilized_primary_cells	chr1	248069604	248069750	Metazoa_SRP	.	-	rs6587394	A110G	0.0071	1
CD34_mobilized_primary_cells	chr1	248069605	248069750	Plant_SRP	.	-	rs6587394	A110G	0.0255	1
CD19_primary_cells	chr11	72862108	72862313	SCARNA7	.	-	rs11826598	C133T	0.0545	1
CD14_primary_cells	chr12	122313348	122313495	Metazoa_SRP	.	-	rs7969647	T145C	0.0018	1
CD14_primary_cells	chr15	63771375	63771522	Metazoa_SRP	.	+	rs9921019	G7A	0.0874	1
CD19_primary_cells	chr15	63771375	63771522	Metazoa_SRP	.	+	rs9921019	G7A	0.0874	1
CD3_primary_cells	chr15	63771375	63771522	Metazoa_SRP	.	+	rs9921019	G7A	0.0874	1
CD4_primary_cells	chr15	63771375	63771522	Metazoa_SRP	.	+	rs9921019	G7A	0.0874	1
CD56_primary_cells	chr15	63771375	63771522	Metazoa_SRP	.	+	rs9921019	G7A	0.0874	1
CD8_primary_cells	chr15	63771375	63771522	Metazoa_SRP	.	+	rs9921019	G7A	0.0874	1
CD14_primary_cells	chr15	91407141	91407294	Metazoa_SRP	.	+	rs4932372	A134C	0.1553	1
CD14_primary_cells	chr16	67538967	67539081	Metazoa_SRP	.	+	rs9933206	T55C	0.0928	1
CD19_primary_cells	chr16	67538967	67539081	Metazoa_SRP	.	+	rs9933206	T55C	0.0928	1
CD3_primary_cells	chr16	67538967	67539081	Metazoa_SRP	.	+	rs9933206	T55C	0.0928	1
CD4_memory_primary_cells	chr16	67538967	67539081	Metazoa_SRP	.	+	rs9933206	T55C	0.0928	1
CD4_primary_cells	chr16	67538967	67539081	Metazoa_SRP	.	+	rs9933206	T55C	0.0928	1
CD56_primary_cells	chr16	67538967	67539081	Metazoa_SRP	.	+	rs9933206	T55C	0.0928	1
CD8_naive_primary_cells	chr16	67538967	67539081	Metazoa_SRP	.	+	rs9933206	T55C	0.0928	1
CD8_primary_cells	chr16	67538967	67539081	Metazoa_SRP	.	+	rs9933206	T55C	0.0928	1
CD19_primary_cells	chr16	85982951	85983065	Metazoa_SRP	.	-	rs6540234	A10G	0.076	1
CD14_primary_cells	chr17	43279303	43279450	Metazoa_SRP	.	+	rs7218068	C145G	0.0147	1
CD14_primary_cells	chr19	10458465	10458612	Metazoa_SRP	.	+	rs510506	G82T	0.0944	1
CD19_primary_cells	chr19	16374772	16374919	Metazoa_SRP	.	-	rs8112643	C2T	0.1268	1
CD14_primary_cells	chr19	47328491	47328607	Metazoa_SRP	.	+	rs10421694	C55A	0.1868	1
CD19_primary_cells	chr19	47328491	47328607	Metazoa_SRP	.	+	rs10421694	C55A	0.1868	1
CD14_primary_cells	chr2	68665863	68665982	mir-584	.	+	rs4854456	A29G	0.0864	1
CD14_primary_cells	chr2	68665863	68665982	mir-584	.	+	rs7421154	C82T	0.0819	1
CD14_primary_cells	chr20	33268121	33268266	Metazoa_SRP	.	+	rs6088569	G78A	0.0996	1
CD34_mobilized_primary_cells	chr21	16507925	16508039	U2	.	-	rs2823078	T88C	0.1517	1
CD34_mobilized_primary_cells	chr21	45573153	45573308	Vax2os1_1	.	-	rs2838503	C108T	0.048	1
CD4_memory_primary_cells	chr21	45573153	45573308	Vax2os1_1	.	-	rs2838503	C108T	0.048	1
CD19_primary_cells	chr22	22386448	22386537	HTT-AS1_2	.	-	rs444597	C67G	0.0174	1
CD14_primary_cells	chr22	36786964	36787080	Metazoa_SRP	.	+	rs6000269	T2C	0.0913	1
CD34_mobilized_primary_cells	chr22	37300164	37300313	Metazoa_SRP	.	-	rs5756393	T24G	0.0097	1
CD3_primary_cells	chr22	50231801	50231984	MIR530	.	+	rs6009897	G55A	0.1492	1
CD8_primary_cells	chr22	50231801	50231984	MIR530	.	+	rs6009897	G55A	0.1492	1
CD3_primary_cells	chr3	156849523	156849638	Metazoa_SRP	.	-	rs6804292	C88G	0.0095	1
CD14_primary_cells	chr3	169482398	169482835	Telomerase-vert	.	-	rs199422286	C397G	0.1125	0
CD14_primary_cells	chr3	169482398	169482835	Telomerase-vert	.	-	rs199422273	A104C	0.0064	0
CD14_primary_cells	chr3	169482398	169482835	Telomerase-vert	.	-	rs199422260	C22T	0.1921	0
CD19_primary_cells	chr3	169482398	169482835	Telomerase-vert	.	-	rs199422286	C397G	0.1125	0
CD19_primary_cells	chr3	169482398	169482835	Telomerase-vert	.	-	rs199422273	A104C	0.0064	0
CD19_primary_cells	chr3	169482398	169482835	Telomerase-vert	.	-	rs199422260	C22T	0.1921	0
CD3_primary_cells	chr3	169482398	169482835	Telomerase-vert	.	-	rs199422286	C397G	0.1125	0
CD3_primary_cells	chr3	169482398	169482835	Telomerase-vert	.	-	rs199422273	A104C	0.0064	0
CD3_primary_cells	chr3	169482398	169482835	Telomerase-vert	.	-	rs199422260	C22T	0.1921	0
CD34_mobilized_primary_cells	chr3	169482398	169482835	Telomerase-vert	.	-	rs199422286	C397G	0.1125	0
CD34_mobilized_primary_cells	chr3	169482398	169482835	Telomerase-vert	.	-	rs199422273	A104C	0.0064	0
CD34_mobilized_primary_cells	chr3	169482398	169482835	Telomerase-vert	.	-	rs199422260	C22T	0.1921	0
CD4_primary_cells	chr3	169482398	169482835	Telomerase-vert	.	-	rs199422286	C397G	0.1125	0
CD4_primary_cells	chr3	169482398	169482835	Telomerase-vert	.	-	rs199422273	A104C	0.0064	0
CD4_primary_cells	chr3	169482398	169482835	Telomerase-vert	.	-	rs199422260	C22T	0.1921	0
CD56_primary_cells	chr3	169482398	169482835	Telomerase-vert	.	-	rs199422286	C397G	0.1125	0
CD56_primary_cells	chr3	169482398	169482835	Telomerase-vert	.	-	rs199422273	A104C	0.0064	0
CD56_primary_cells	chr3	169482398	169482835	Telomerase-vert	.	-	rs199422260	C22T	0.1921	0
CD8_primary_cells	chr3	169482398	169482835	Telomerase-vert	.	-	rs199422286	C397G	0.1125	0
CD8_primary_cells	chr3	169482398	169482835	Telomerase-vert	.	-	rs199422273	A104C	0.0064	0
CD8_primary_cells	chr3	169482398	169482835	Telomerase-vert	.	-	rs199422260	C22T	0.1921	0
CD14_primary_cells	chr3	174049279	174049395	Metazoa_SRP	.	-	rs7644691	G4T	0.0856	1
CD8_naive_primary_cells	chr3	186489653	186489736	U6	.	-	rs266731	A13G	0.0349	1
CD14_primary_cells	chr4	1583637	1583782	Metazoa_SRP	.	-	rs6825688	T2C	0.0998	1
CD8_primary_cells	chr4	1583637	1583782	Metazoa_SRP	.	-	rs6825688	T2C	0.0998	1
CD3_primary_cells	chr6	26322751	26322866	Metazoa_SRP	.	-	rs9358925	G99C	0.1124	1
CD14_primary_cells	chr6	30785881	30785996	Metazoa_SRP	.	+	rs9380198	G5T	0.0049	1
CD8_primary_cells	chr6	31436771	31436923	Metazoa_SRP	.	-	rs2523674	T135G	0.0043	1
CD8_primary_cells	chr6	31436771	31436923	Metazoa_SRP	.	-	rs2523674	T135A	0.0029	1
CD14_primary_cells	chr6	32576809	32576925	Metazoa_SRP	.	+	rs12208101	G3A	0.0034	1
CD19_primary_cells	chr6	32576809	32576925	Metazoa_SRP	.	+	rs12208101	G3A	0.0034	1
CD34_mobilized_primary_cells	chr6	32576809	32576925	Metazoa_SRP	.	+	rs12208101	G3A	0.0034	1
CD56_primary_cells	chr6	32576809	32576925	Metazoa_SRP	.	+	rs12208101	G3A	0.0034	1
CD4_memory_primary_cells	chr6	33311217	33311335	Metazoa_SRP	.	-	rs3135405	T94C	0.1147	1
CD14_primary_cells	chr6	119082492	119082637	Metazoa_SRP	.	-	rs12055549	A117C	0.005	1
CD56_primary_cells	chr7	3142996	3143128	Metazoa_SRP	.	-	rs11772425	G75T	0.0916	1
CD56_primary_cells	chr7	3157362	3157587	Hsp83_3_UTR	.	-	rs6972403	C112T	0.1383	1
CD56_primary_cells	chr7	6119708	6119855	Metazoa_SRP	.	+	rs1636031	C7G	0.0025	1
CD14_primary_cells	chr7	17191988	17192139	Metazoa_SRP	.	+	rs10249123	C18G	0.0869	1
CD19_primary_cells	chr7	104582690	104582806	Metazoa_SRP	.	+	rs13239438	G84A	0.0574	1
CD3_primary_cells	chr7	104582690	104582806	Metazoa_SRP	.	+	rs13239438	G84A	0.0574	1
CD4_memory_primary_cells	chr7	104582690	104582806	Metazoa_SRP	.	+	rs13239438	G84A	0.0574	1
CD4_naive_primary_cells	chr7	104582690	104582806	Metazoa_SRP	.	+	rs13239438	G84A	0.0574	1
CD4_primary_cells	chr7	104582690	104582806	Metazoa_SRP	.	+	rs13239438	G84A	0.0574	1
CD56_primary_cells	chr7	104582690	104582806	Metazoa_SRP	.	+	rs13239438	G84A	0.0574	1
CD8_naive_primary_cells	chr7	104582690	104582806	Metazoa_SRP	.	+	rs13239438	G84A	0.0574	1
CD8_primary_cells	chr7	104582690	104582806	Metazoa_SRP	.	+	rs13239438	G84A	0.0574	1
CD14_primary_cells	chr8	133778765	133778881	Metazoa_SRP	.	+	rs2553601	C20T	0.1597	1

## Sheet: Sheet4
CD14_primary_cells	chr1	10052689	10052802	Plant_SRP	.	+	rs7517812	G7A	0.1131	1
CD14_primary_cells	chr1	10052689	10052803	Metazoa_SRP	.	+	rs7517812	G7A	0.1131	1
CD14_primary_cells	chr1	28466215	28466329	Metazoa_SRP	.	+	rs12065041	C6A	0.1226	1
CD3_primary_cells	chr1	59510157	59510302	Metazoa_SRP	.	-	rs12075838	C117G	0.0794	1
CD8_primary_cells	chr1	59510157	59510302	Metazoa_SRP	.	-	rs12075838	C117G	0.0794	1
CD19_primary_cells	chr1	93440383	93440671	Metazoa_SRP	.	-	rs4847389	A198G	0.1391	1	Multiple sclerosis	Multiple sclerosis		Height
CD56_primary_cells	chr1	93440383	93440671	Metazoa_SRP	.	-	rs4847389	A198G	0.1391	1	Multiple sclerosis	Multiple sclerosis		Height
CD19_primary_cells	chr1	93440408	93440660	Protozoa_SRP	.	-	rs4847389	A187G	0.0536	1	Multiple sclerosis	Multiple sclerosis		Height
CD56_primary_cells	chr1	93440408	93440660	Protozoa_SRP	.	-	rs4847389	A187G	0.0536	1	Multiple sclerosis	Multiple sclerosis		Height
CD19_primary_cells	chr1	93440436	93440569	Plant_SRP	.	-	rs4847389	A96G	0.0333	1	Multiple sclerosis	Multiple sclerosis		Height
CD56_primary_cells	chr1	93440436	93440569	Plant_SRP	.	-	rs4847389	A96G	0.0333	1	Multiple sclerosis	Multiple sclerosis		Height
CD14_primary_cells	chr1	101723304	101723452	Metazoa_SRP	.	+	rs9433756	T16C	0.0109	1
CD3_primary_cells	chr1	101723304	101723452	Metazoa_SRP	.	+	rs9433756	T16C	0.0109	1
CD4_primary_cells	chr1	101723304	101723452	Metazoa_SRP	.	+	rs9433756	T16C	0.0109	1
CD56_primary_cells	chr1	101723304	101723452	Metazoa_SRP	.	+	rs9433756	T16C	0.0109	1
CD19_primary_cells	chr1	120659592	120659764	Archaea_SRP	.	-	rs6677820	G12A	0.1706	1	Type 2 diabetes
CD19_primary_cells	chr1	146556164	146556303	U1	.	-	rs12081772	A32G	0.0571	1
CD34_mobilized_primary_cells	chr1	146556164	146556303	U1	.	-	rs12081772	A32G	0.0571	1
CD3_primary_cells	chr1	146556164	146556303	U1	.	-	rs12081772	A32G	0.0571	1
CD4_memory_primary_cells	chr1	146556164	146556303	U1	.	-	rs12081772	A32G	0.0571	1
CD4_naive_primary_cells	chr1	146556164	146556303	U1	.	-	rs12081772	A32G	0.0571	1
CD4_primary_cells	chr1	146556164	146556303	U1	.	-	rs12081772	A32G	0.0571	1
CD56_primary_cells	chr1	146556164	146556303	U1	.	-	rs12081772	A32G	0.0571	1
CD8_naive_primary_cells	chr1	146556164	146556303	U1	.	-	rs12081772	A32G	0.0571	1
CD8_primary_cells	chr1	146556164	146556303	U1	.	-	rs12081772	A32G	0.0571	1
CD8_naive_primary_cells	chr1	150542119	150542205	MIR408	.	-	rs6655975	T78C	0.1116	1
CD19_primary_cells	chr1	203269047	203269194	Metazoa_SRP	.	+	rs12060818	C68G	0.0031	1	Chitotriosidase_deficiency
CD56_primary_cells	chr1	203269047	203269194	Metazoa_SRP	.	+	rs12060818	C68G	0.0031	1	Chitotriosidase_deficiency
CD34_mobilized_primary_cells	chr1	248069604	248069750	Metazoa_SRP	.	-	rs6587394	A110G	0.0071	1	Red blood cell traits	Platelet counts
CD34_mobilized_primary_cells	chr1	248069605	248069750	Plant_SRP	.	-	rs6587394	A110G	0.0255	1	Red blood cell traits	Platelet counts
CD4_primary_cells	chr1	248645568	248645612	Histone3	.	+	rs28693514	G6A	0.0106	1
CD14_primary_cells	chr1	249168054	249168159	tRNA	.	+	rs4926501	G53C	0.0989	1
CD19_primary_cells	chr1	249168054	249168159	tRNA	.	+	rs4926501	G53C	0.0989	1
CD34_mobilized_primary_cells	chr1	249168054	249168159	tRNA	.	+	rs4926501	G53C	0.0989	1
CD3_primary_cells	chr1	249168054	249168159	tRNA	.	+	rs4926501	G53C	0.0989	1
CD4_memory_primary_cells	chr1	249168054	249168159	tRNA	.	+	rs4926501	G53C	0.0989	1
CD56_primary_cells	chr1	249168054	249168159	tRNA	.	+	rs4926501	G53C	0.0989	1
CD8_primary_cells	chr1	249168054	249168159	tRNA	.	+	rs4926501	G53C	0.0989	1
CD19_primary_cells	chr10	11707284	11707431	Metazoa_SRP	.	-	rs7098192	A52C	0.0806	1
CD4_naive_primary_cells	chr10	43856609	43856744	TTC28-AS1_3	.	+	rs17366560	A3T	0.0225	1
CD4_primary_cells	chr10	43856609	43856744	TTC28-AS1_3	.	+	rs17366560	A3T	0.0225	1
CD19_primary_cells	chr11	6765258	6765396	Metazoa_SRP	.	-	rs4758128	C99G	0.1776	1	not_specified
CD3_primary_cells	chr11	6765258	6765396	Metazoa_SRP	.	-	rs4758128	C99G	0.1776	1	not_specified
CD4_memory_primary_cells	chr11	6765258	6765396	Metazoa_SRP	.	-	rs4758128	C99G	0.1776	1	not_specified
CD4_naive_primary_cells	chr11	6765258	6765396	Metazoa_SRP	.	-	rs4758128	C99G	0.1776	1	not_specified
CD4_primary_cells	chr11	6765258	6765396	Metazoa_SRP	.	-	rs4758128	C99G	0.1776	1	not_specified
CD56_primary_cells	chr11	6765258	6765396	Metazoa_SRP	.	-	rs4758128	C99G	0.1776	1	not_specified
CD8_naive_primary_cells	chr11	6765258	6765396	Metazoa_SRP	.	-	rs4758128	C99G	0.1776	1	not_specified
CD8_primary_cells	chr11	6765258	6765396	Metazoa_SRP	.	-	rs4758128	C99G	0.1776	1	not_specified
CD14_primary_cells	chr11	61791821	61791968	Metazoa_SRP	.	-	rs10897208	T82A	0.0014	1	not_provided|not_specified		not_provided|not_specified		not_provided|not_specified
CD34_mobilized_primary_cells	chr11	61791821	61791968	Metazoa_SRP	.	-	rs10897208	T82A	0.0014	1	not_provided|not_specified		not_provided|not_specified		not_provided|not_specified
CD4_primary_cells	chr11	61791821	61791968	Metazoa_SRP	.	-	rs10897208	T82A	0.0014	1	not_provided|not_specified		not_provided|not_specified		not_provided|not_specified
CD19_primary_cells	chr11	72862108	72862313	SCARNA7	.	-	rs11826598	C133T	0.0545	1	Body mass index (asthmatics)
CD8_primary_cells	chr11	117825349	117825464	Metazoa_SRP	.	+	rs2887193	G19A	0.0183	1
CD4_memory_primary_cells	chr11	117825349	117825465	Metazoa_SRP	.	+	rs2887193	G19A	0.0182	1
CD8_primary_cells	chr11	128192128	128192242	Metazoa_SRP	.	-	rs7118191	A68G	0.01	1
CD14_primary_cells	chr12	9055633	9055771	Metazoa_SRP	.	-	rs6487463	T101G	0.0748	1
CD19_primary_cells	chr12	32049234	32049343	Metazoa_SRP	.	+	rs2019785	G4A	0.1822	1
CD3_primary_cells	chr12	32049234	32049343	Metazoa_SRP	.	+	rs2019785	G4A	0.1822	1
CD56_primary_cells	chr12	32049234	32049343	Metazoa_SRP	.	+	rs2019785	G4A	0.1822	1
CD14_primary_cells	chr12	69729310	69729453	Metazoa_SRP	.	+	rs12827594	G124A	0.0083	1
CD19_primary_cells	chr12	92565580	92565728	Metazoa_SRP	.	-	rs7306263	G91C	0.0033	1
CD56_primary_cells	chr12	92565580	92565728	Metazoa_SRP	.	-	rs7306263	G91C	0.0033	1
CD14_primary_cells	chr12	92693509	92693656	Metazoa_SRP	.	+	rs12423029	C110T	0.0328	1
CD14_primary_cells	chr12	106622105	106622220	Metazoa_SRP	.	+	rs1215763	A81G	0.087	1
CD3_primary_cells	chr12	106622105	106622220	Metazoa_SRP	.	+	rs1215763	A81G	0.087	1
CD14_primary_cells	chr12	120730125	120730239	Metazoa_SRP	.	+	rs7298516	G111T	0.1404	1
CD19_primary_cells	chr12	120730125	120730239	Metazoa_SRP	.	+	rs7298516	G111T	0.1404	1
CD34_mobilized_primary_cells	chr12	120730125	120730239	Metazoa_SRP	.	+	rs7298516	G111T	0.1404	1
CD3_primary_cells	chr12	120730125	120730239	Metazoa_SRP	.	+	rs7298516	G111T	0.1404	1
CD4_memory_primary_cells	chr12	120730125	120730239	Metazoa_SRP	.	+	rs7298516	G111T	0.1404	1
CD4_primary_cells	chr12	120730125	120730239	Metazoa_SRP	.	+	rs7298516	G111T	0.1404	1
CD56_primary_cells	chr12	120730125	120730239	Metazoa_SRP	.	+	rs7298516	G111T	0.1404	1
CD8_naive_primary_cells	chr12	120730125	120730239	Metazoa_SRP	.	+	rs7298516	G111T	0.1404	1
CD8_primary_cells	chr12	120730125	120730239	Metazoa_SRP	.	+	rs7298516	G111T	0.1404	1
CD14_primary_cells	chr12	122313348	122313495	Metazoa_SRP	.	-	rs7969647	T145C	0.0018	1	4-Alpha-hydroxyphenylpyruvate_hydroxylase_deficiency		Urinary metabolites		Mean platelet volume	Platelet counts	Mean platelet volume	Mean platelet volume
CD14_primary_cells	chr12	125411674	125411763	CrcZ	.	+	rs7957007	C40G	0.1922	1
CD34_mobilized_primary_cells	chr12	125411674	125411763	CrcZ	.	+	rs7957007	C40G	0.1922	1
CD4_memory_primary_cells	chr12	125411674	125411763	CrcZ	.	+	rs7957007	C40G	0.1922	1
CD3_primary_cells	chr14	77424257	77424402	Metazoa_SRP	.	-	rs6574343	G127A	0.046	1
CD4_primary_cells	chr14	77424257	77424402	Metazoa_SRP	.	-	rs6574343	G127A	0.046	1
CD56_primary_cells	chr14	77424257	77424402	Metazoa_SRP	.	-	rs6574343	G127A	0.046	1
CD8_primary_cells	chr14	77424257	77424402	Metazoa_SRP	.	-	rs6574343	G127A	0.046	1
CD14_primary_cells	chr15	63771375	63771522	Metazoa_SRP	.	+	rs9921019	G7A	0.0874	1	Iris characteristics
CD19_primary_cells	chr15	63771375	63771522	Metazoa_SRP	.	+	rs9921019	G7A	0.0874	1	Iris characteristics
CD3_primary_cells	chr15	63771375	63771522	Metazoa_SRP	.	+	rs9921019	G7A	0.0874	1	Iris characteristics
CD4_primary_cells	chr15	63771375	63771522	Metazoa_SRP	.	+	rs9921019	G7A	0.0874	1	Iris characteristics
CD56_primary_cells	chr15	63771375	63771522	Metazoa_SRP	.	+	rs9921019	G7A	0.0874	1	Iris characteristics
CD8_primary_cells	chr15	63771375	63771522	Metazoa_SRP	.	+	rs9921019	G7A	0.0874	1	Iris characteristics
CD14_primary_cells	chr15	91407141	91407294	Metazoa_SRP	.	+	rs4932372	A134C	0.1553	1	Familial_cancer_of_breast		Hereditary_cancer-predisposing_syndrome		not_specified		not_specified		Familial_cancer_of_breast		Familial_cancer_of_breast		not_specified		Familial_cancer_of_breast		Familial_cancer_of_breast		not_specified|Hereditary_cancer-predisposing_syndrome		Familial_cancer_of_breast		not_specified		Breast_carcinoma		Familial_cancer_of_breast		not_specified		Hereditary_cancer-predisposing_syndrome|not_specified		Diastolic blood pressure	Hypertension	Systolic blood pressure	Blood pressure		not_specified
CD14_primary_cells	chr16	67538967	67539081	Metazoa_SRP	.	+	rs9933206	T55C	0.0928	1	HDL cholesterol		Obesity\x2c_late-onset|Leanness\x2c_inherited
CD19_primary_cells	chr16	67538967	67539081	Metazoa_SRP	.	+	rs9933206	T55C	0.0928	1	HDL cholesterol		Obesity\x2c_late-onset|Leanness\x2c_inherited
CD3_primary_cells	chr16	67538967	67539081	Metazoa_SRP	.	+	rs9933206	T55C	0.0928	1	HDL cholesterol		Obesity\x2c_late-onset|Leanness\x2c_inherited
CD4_memory_primary_cells	chr16	67538967	67539081	Metazoa_SRP	.	+	rs9933206	T55C	0.0928	1	HDL cholesterol		Obesity\x2c_late-onset|Leanness\x2c_inherited
CD4_primary_cells	chr16	67538967	67539081	Metazoa_SRP	.	+	rs9933206	T55C	0.0928	1	HDL cholesterol		Obesity\x2c_late-onset|Leanness\x2c_inherited
CD56_primary_cells	chr16	67538967	67539081	Metazoa_SRP	.	+	rs9933206	T55C	0.0928	1	HDL cholesterol		Obesity\x2c_late-onset|Leanness\x2c_inherited
CD8_naive_primary_cells	chr16	67538967	67539081	Metazoa_SRP	.	+	rs9933206	T55C	0.0928	1	HDL cholesterol		Obesity\x2c_late-onset|Leanness\x2c_inherited
CD8_primary_cells	chr16	67538967	67539081	Metazoa_SRP	.	+	rs9933206	T55C	0.0928	1	HDL cholesterol		Obesity\x2c_late-onset|Leanness\x2c_inherited
CD14_primary_cells	chr16	85577624	85577738	Metazoa_SRP	.	-	rs8048712	T89C	0.0217	1
CD19_primary_cells	chr16	85982951	85983065	Metazoa_SRP	.	-	rs6540234	A10G	0.076	1	Systemic lupus erythematosus and Systemic sclerosis		Primary biliary cirrhosis		Inflammatory bowel disease		Systemic sclerosis		Multiple sclerosis
CD14_primary_cells	chr17	16342820	16342889	SNORD49	.	+	rs11871958	T13C	0.0089	1
CD19_primary_cells	chr17	16342820	16342889	SNORD49	.	+	rs11871958	T13C	0.0089	1
CD3_primary_cells	chr17	16342820	16342889	SNORD49	.	+	rs11871958	T13C	0.0089	1
CD4_memory_primary_cells	chr17	16342820	16342889	SNORD49	.	+	rs11871958	T13C	0.0089	1
CD4_naive_primary_cells	chr17	16342820	16342889	SNORD49	.	+	rs11871958	T13C	0.0089	1
CD4_primary_cells	chr17	16342820	16342889	SNORD49	.	+	rs11871958	T13C	0.0089	1
CD56_primary_cells	chr17	16342820	16342889	SNORD49	.	+	rs11871958	T13C	0.0089	1
CD8_naive_primary_cells	chr17	16342820	16342889	SNORD49	.	+	rs11871958	T13C	0.0089	1
CD8_primary_cells	chr17	16342820	16342889	SNORD49	.	+	rs11871958	T13C	0.0089	1
CD14_primary_cells	chr17	43279303	43279450	Metazoa_SRP	.	+	rs7218068	C145G	0.0147	1	Systolic blood pressure
CD19_primary_cells	chr19	2969561	2969675	Metazoa_SRP	.	+	rs11084982	A6C	0.0053	1
CD14_primary_cells	chr19	10458465	10458612	Metazoa_SRP	.	+	rs510506	G82T	0.0944	1	Crohn's disease	Psoriasis		Inflammatory bowel disease		Type 1 diabetes autoantibodies	Type 1 diabetes		Soluble ICAM-1		Psoriasis		Multiple sclerosis
CD14_primary_cells	chr19	13947250	13947331	mir-27	.	+	rs895819	T42A	0.0392	1
CD14_primary_cells	chr19	13947250	13947331	mir-27	.	+	rs895819	T42A	0.0392	1
CD14_primary_cells	chr19	13947250	13947331	mir-27	.	+	rs895819	T42C	0.1607	1
CD14_primary_cells	chr19	13947250	13947331	mir-27	.	+	rs895819	T42C	0.1607	1
CD14_primary_cells	chr19	13947250	13947331	mir-27	.	+	rs895819	T42G	0.1953	1
CD14_primary_cells	chr19	13947250	13947331	mir-27	.	+	rs895819	T42G	0.1953	1
CD14_primary_cells	chr19	13947250	13947331	mir-27	.	+	rs895819	T42A	0.0392	1
CD14_primary_cells	chr19	13947250	13947331	mir-27	.	+	rs895819	T42A	0.0392	1
CD14_primary_cells	chr19	13947250	13947331	mir-27	.	+	rs895819	T42C	0.1607	1
CD14_primary_cells	chr19	13947250	13947331	mir-27	.	+	rs895819	T42C	0.1607	1
CD14_primary_cells	chr19	13947250	13947331	mir-27	.	+	rs895819	T42G	0.1953	1
CD14_primary_cells	chr19	13947250	13947331	mir-27	.	+	rs895819	T42G	0.1953	1
CD19_primary_cells	chr19	13947250	13947331	mir-27	.	+	rs895819	T42A	0.0392	1
CD19_primary_cells	chr19	13947250	13947331	mir-27	.	+	rs895819	T42A	0.0392	1
CD19_primary_cells	chr19	13947250	13947331	mir-27	.	+	rs895819	T42C	0.1607	1
CD19_primary_cells	chr19	13947250	13947331	mir-27	.	+	rs895819	T42C	0.1607	1
CD19_primary_cells	chr19	13947250	13947331	mir-27	.	+	rs895819	T42G	0.1953	1
CD19_primary_cells	chr19	13947250	13947331	mir-27	.	+	rs895819	T42G	0.1953	1
CD19_primary_cells	chr19	13947250	13947331	mir-27	.	+	rs895819	T42A	0.0392	1
CD19_primary_cells	chr19	13947250	13947331	mir-27	.	+	rs895819	T42A	0.0392	1
CD19_primary_cells	chr19	13947250	13947331	mir-27	.	+	rs895819	T42C	0.1607	1
CD19_primary_cells	chr19	13947250	13947331	mir-27	.	+	rs895819	T42C	0.1607	1
CD19_primary_cells	chr19	13947250	13947331	mir-27	.	+	rs895819	T42G	0.1953	1
CD19_primary_cells	chr19	13947250	13947331	mir-27	.	+	rs895819	T42G	0.1953	1
CD34_mobilized_primary_cells	chr19	13947250	13947331	mir-27	.	+	rs895819	T42A	0.0392	1
CD34_mobilized_primary_cells	chr19	13947250	13947331	mir-27	.	+	rs895819	T42A	0.0392	1
CD34_mobilized_primary_cells	chr19	13947250	13947331	mir-27	.	+	rs895819	T42C	0.1607	1
CD34_mobilized_primary_cells	chr19	13947250	13947331	mir-27	.	+	rs895819	T42C	0.1607	1
CD34_mobilized_primary_cells	chr19	13947250	13947331	mir-27	.	+	rs895819	T42G	0.1953	1
CD34_mobilized_primary_cells	chr19	13947250	13947331	mir-27	.	+	rs895819	T42G	0.1953	1
CD34_mobilized_primary_cells	chr19	13947250	13947331	mir-27	.	+	rs895819	T42A	0.0392	1
CD34_mobilized_primary_cells	chr19	13947250	13947331	mir-27	.	+	rs895819	T42A	0.0392	1
CD34_mobilized_primary_cells	chr19	13947250	13947331	mir-27	.	+	rs895819	T42C	0.1607	1
CD34_mobilized_primary_cells	chr19	13947250	13947331	mir-27	.	+	rs895819	T42C	0.1607	1
CD34_mobilized_primary_cells	chr19	13947250	13947331	mir-27	.	+	rs895819	T42G	0.1953	1
CD34_mobilized_primary_cells	chr19	13947250	13947331	mir-27	.	+	rs895819	T42G	0.1953	1
CD3_primary_cells	chr19	13947250	13947331	mir-27	.	+	rs895819	T42A	0.0392	1
CD3_primary_cells	chr19	13947250	13947331	mir-27	.	+	rs895819	T42A	0.0392	1
CD3_primary_cells	chr19	13947250	13947331	mir-27	.	+	rs895819	T42C	0.1607	1
CD3_primary_cells	chr19	13947250	13947331	mir-27	.	+	rs895819	T42C	0.1607	1
CD3_primary_cells	chr19	13947250	13947331	mir-27	.	+	rs895819	T42G	0.1953	1
CD3_primary_cells	chr19	13947250	13947331	mir-27	.	+	rs895819	T42G	0.1953	1
CD3_primary_cells	chr19	13947250	13947331	mir-27	.	+	rs895819	T42A	0.0392	1
CD3_primary_cells	chr19	13947250	13947331	mir-27	.	+	rs895819	T42A	0.0392	1
CD3_primary_cells	chr19	13947250	13947331	mir-27	.	+	rs895819	T42C	0.1607	1
CD3_primary_cells	chr19	13947250	13947331	mir-27	.	+	rs895819	T42C	0.1607	1
CD3_primary_cells	chr19	13947250	13947331	mir-27	.	+	rs895819	T42G	0.1953	1
CD3_primary_cells	chr19	13947250	13947331	mir-27	.	+	rs895819	T42G	0.1953	1
CD4_memory_primary_cells	chr19	13947250	13947331	mir-27	.	+	rs895819	T42A	0.0392	1
CD4_memory_primary_cells	chr19	13947250	13947331	mir-27	.	+	rs895819	T42A	0.0392	1
CD4_memory_primary_cells	chr19	13947250	13947331	mir-27	.	+	rs895819	T42C	0.1607	1
CD4_memory_primary_cells	chr19	13947250	13947331	mir-27	.	+	rs895819	T42C	0.1607	1
CD4_memory_primary_cells	chr19	13947250	13947331	mir-27	.	+	rs895819	T42G	0.1953	1
CD4_memory_primary_cells	chr19	13947250	13947331	mir-27	.	+	rs895819	T42G	0.1953	1
CD4_memory_primary_cells	chr19	13947250	13947331	mir-27	.	+	rs895819	T42A	0.0392	1
CD4_memory_primary_cells	chr19	13947250	13947331	mir-27	.	+	rs895819	T42A	0.0392	1
CD4_memory_primary_cells	chr19	13947250	13947331	mir-27	.	+	rs895819	T42C	0.1607	1
CD4_memory_primary_cells	chr19	13947250	13947331	mir-27	.	+	rs895819	T42C	0.1607	1
CD4_memory_primary_cells	chr19	13947250	13947331	mir-27	.	+	rs895819	T42G	0.1953	1
CD4_memory_primary_cells	chr19	13947250	13947331	mir-27	.	+	rs895819	T42G	0.1953	1
CD4_naive_primary_cells	chr19	13947250	13947331	mir-27	.	+	rs895819	T42A	0.0392	1
CD4_naive_primary_cells	chr19	13947250	13947331	mir-27	.	+	rs895819	T42A	0.0392	1
CD4_naive_primary_cells	chr19	13947250	13947331	mir-27	.	+	rs895819	T42C	0.1607	1
CD4_naive_primary_cells	chr19	13947250	13947331	mir-27	.	+	rs895819	T42C	0.1607	1
CD4_naive_primary_cells	chr19	13947250	13947331	mir-27	.	+	rs895819	T42G	0.1953	1
CD4_naive_primary_cells	chr19	13947250	13947331	mir-27	.	+	rs895819	T42G	0.1953	1
CD4_naive_primary_cells	chr19	13947250	13947331	mir-27	.	+	rs895819	T42A	0.0392	1
CD4_naive_primary_cells	chr19	13947250	13947331	mir-27	.	+	rs895819	T42A	0.0392	1
CD4_naive_primary_cells	chr19	13947250	13947331	mir-27	.	+	rs895819	T42C	0.1607	1
CD4_naive_primary_cells	chr19	13947250	13947331	mir-27	.	+	rs895819	T42C	0.1607	1
CD4_naive_primary_cells	chr19	13947250	13947331	mir-27	.	+	rs895819	T42G	0.1953	1
CD4_naive_primary_cells	chr19	13947250	13947331	mir-27	.	+	rs895819	T42G	0.1953	1
CD4_primary_cells	chr19	13947250	13947331	mir-27	.	+	rs895819	T42A	0.0392	1
CD4_primary_cells	chr19	13947250	13947331	mir-27	.	+	rs895819	T42A	0.0392	1
CD4_primary_cells	chr19	13947250	13947331	mir-27	.	+	rs895819	T42C	0.1607	1
CD4_primary_cells	chr19	13947250	13947331	mir-27	.	+	rs895819	T42C	0.1607	1
CD4_primary_cells	chr19	13947250	13947331	mir-27	.	+	rs895819	T42G	0.1953	1
CD4_primary_cells	chr19	13947250	13947331	mir-27	.	+	rs895819	T42G	0.1953	1
CD4_primary_cells	chr19	13947250	13947331	mir-27	.	+	rs895819	T42A	0.0392	1
CD4_primary_cells	chr19	13947250	13947331	mir-27	.	+	rs895819	T42A	0.0392	1
CD4_primary_cells	chr19	13947250	13947331	mir-27	.	+	rs895819	T42C	0.1607	1
CD4_primary_cells	chr19	13947250	13947331	mir-27	.	+	rs895819	T42C	0.1607	1
CD4_primary_cells	chr19	13947250	13947331	mir-27	.	+	rs895819	T42G	0.1953	1
CD4_primary_cells	chr19	13947250	13947331	mir-27	.	+	rs895819	T42G	0.1953	1
CD56_primary_cells	chr19	13947250	13947331	mir-27	.	+	rs895819	T42A	0.0392	1
CD56_primary_cells	chr19	13947250	13947331	mir-27	.	+	rs895819	T42A	0.0392	1
CD56_primary_cells	chr19	13947250	13947331	mir-27	.	+	rs895819	T42C	0.1607	1
CD56_primary_cells	chr19	13947250	13947331	mir-27	.	+	rs895819	T42C	0.1607	1
CD56_primary_cells	chr19	13947250	13947331	mir-27	.	+	rs895819	T42G	0.1953	1
CD56_primary_cells	chr19	13947250	13947331	mir-27	.	+	rs895819	T42G	0.1953	1
CD56_primary_cells	chr19	13947250	13947331	mir-27	.	+	rs895819	T42A	0.0392	1
CD56_primary_cells	chr19	13947250	13947331	mir-27	.	+	rs895819	T42A	0.0392	1
CD56_primary_cells	chr19	13947250	13947331	mir-27	.	+	rs895819	T42C	0.1607	1
CD56_primary_cells	chr19	13947250	13947331	mir-27	.	+	rs895819	T42C	0.1607	1
CD56_primary_cells	chr19	13947250	13947331	mir-27	.	+	rs895819	T42G	0.1953	1
CD56_primary_cells	chr19	13947250	13947331	mir-27	.	+	rs895819	T42G	0.1953	1
CD8_naive_primary_cells	chr19	13947250	13947331	mir-27	.	+	rs895819	T42A	0.0392	1
CD8_naive_primary_cells	chr19	13947250	13947331	mir-27	.	+	rs895819	T42A	0.0392	1
CD8_naive_primary_cells	chr19	13947250	13947331	mir-27	.	+	rs895819	T42C	0.1607	1
CD8_naive_primary_cells	chr19	13947250	13947331	mir-27	.	+	rs895819	T42C	0.1607	1
CD8_naive_primary_cells	chr19	13947250	13947331	mir-27	.	+	rs895819	T42G	0.1953	1
CD8_naive_primary_cells	chr19	13947250	13947331	mir-27	.	+	rs895819	T42G	0.1953	1
CD8_naive_primary_cells	chr19	13947250	13947331	mir-27	.	+	rs895819	T42A	0.0392	1
CD8_naive_primary_cells	chr19	13947250	13947331	mir-27	.	+	rs895819	T42A	0.0392	1
CD8_naive_primary_cells	chr19	13947250	13947331	mir-27	.	+	rs895819	T42C	0.1607	1
CD8_naive_primary_cells	chr19	13947250	13947331	mir-27	.	+	rs895819	T42C	0.1607	1
CD8_naive_primary_cells	chr19	13947250	13947331	mir-27	.	+	rs895819	T42G	0.1953	1
CD8_naive_primary_cells	chr19	13947250	13947331	mir-27	.	+	rs895819	T42G	0.1953	1
CD8_primary_cells	chr19	13947250	13947331	mir-27	.	+	rs895819	T42A	0.0392	1
CD8_primary_cells	chr19	13947250	13947331	mir-27	.	+	rs895819	T42A	0.0392	1
CD8_primary_cells	chr19	13947250	13947331	mir-27	.	+	rs895819	T42C	0.1607	1
CD8_primary_cells	chr19	13947250	13947331	mir-27	.	+	rs895819	T42C	0.1607	1
CD8_primary_cells	chr19	13947250	13947331	mir-27	.	+	rs895819	T42G	0.1953	1
CD8_primary_cells	chr19	13947250	13947331	mir-27	.	+	rs895819	T42G	0.1953	1
CD8_primary_cells	chr19	13947250	13947331	mir-27	.	+	rs895819	T42A	0.0392	1
CD8_primary_cells	chr19	13947250	13947331	mir-27	.	+	rs895819	T42A	0.0392	1
CD8_primary_cells	chr19	13947250	13947331	mir-27	.	+	rs895819	T42C	0.1607	1
CD8_primary_cells	chr19	13947250	13947331	mir-27	.	+	rs895819	T42C	0.1607	1
CD8_primary_cells	chr19	13947250	13947331	mir-27	.	+	rs895819	T42G	0.1953	1
CD8_primary_cells	chr19	13947250	13947331	mir-27	.	+	rs895819	T42G	0.1953	1
CD34_mobilized_primary_cells	chr19	14467506	14467621	Metazoa_SRP	.	+	rs4926114	T8C	0.0032	1
CD56_primary_cells	chr19	14467506	14467622	Metazoa_SRP	.	+	rs4926114	T8C	0.0032	1
CD8_primary_cells	chr19	14467506	14467622	Metazoa_SRP	.	+	rs4926114	T8C	0.0032	1
CD19_primary_cells	chr19	16374772	16374919	Metazoa_SRP	.	-	rs8112643	C2T	0.1268	1	White blood cell count
CD14_primary_cells	chr19	47328491	47328607	Metazoa_SRP	.	+	rs10421694	C55A	0.1868	1	Chronic lymphocytic leukemia
CD19_primary_cells	chr19	47328491	47328607	Metazoa_SRP	.	+	rs10421694	C55A	0.1868	1	Chronic lymphocytic leukemia
CD19_primary_cells	chr2	3611554	3611695	Metazoa_SRP	.	-	rs7565226	G136A	0.1975	1
CD14_primary_cells	chr2	68665863	68665982	mir-584	.	+	rs4854456	A29G	0.0864	1	Multiple sclerosis		Celiac disease
CD14_primary_cells	chr2	68665863	68665982	mir-584	.	+	rs7421154	C82T	0.0819	1	Celiac disease
CD14_primary_cells	chr2	75053173	75053287	Metazoa_SRP	.	+	rs4853059	A1C	0.1031	1
CD56_primary_cells	chr2	85928410	85928525	Metazoa_SRP	.	+	rs1837115	C1A	0.0091	1
CD19_primary_cells	chr2	88315873	88316066	U2	.	-	rs10169099	G113T	0.1552	1
CD34_mobilized_primary_cells	chr2	88315873	88316066	U2	.	-	rs10169099	G113T	0.1552	1
CD4_naive_primary_cells	chr2	88315873	88316066	U2	.	-	rs10169099	G113T	0.1552	1
CD4_primary_cells	chr2	88315873	88316066	U2	.	-	rs10169099	G113T	0.1552	1
CD56_primary_cells	chr2	88315873	88316066	U2	.	-	rs10169099	G113T	0.1552	1
CD8_primary_cells	chr2	88315873	88316066	U2	.	-	rs10169099	G113T	0.1552	1
CD14_primary_cells	chr20	33268121	33268266	Metazoa_SRP	.	+	rs6088569	G78A	0.0996	1	Melanoma
CD19_primary_cells	chr20	46046448	46046590	Metazoa_SRP	.	+	rs6094693	G5A	0.0024	1
CD3_primary_cells	chr20	51028759	51028906	Metazoa_SRP	.	+	rs6091522	C6T	0.0818	1
CD4_primary_cells	chr20	51028759	51028906	Metazoa_SRP	.	+	rs6091522	C6T	0.0818	1
CD8_primary_cells	chr20	51028759	51028906	Metazoa_SRP	.	+	rs6091522	C6T	0.0818	1
CD34_mobilized_primary_cells	chr21	16507925	16508039	U2	.	-	rs2823078	T88C	0.1517	1	Breast cancer
CD56_primary_cells	chr21	26830390	26830504	Metazoa_SRP	.	+	rs10222203	C45T	0.0365	1
CD34_mobilized_primary_cells	chr21	45573153	45573308	Vax2os1_1	.	-	rs2838503	C108T	0.048	1	Polyglandular_autoimmune_syndrome\x2c_type_1|not_specified
CD4_memory_primary_cells	chr21	45573153	45573308	Vax2os1_1	.	-	rs2838503	C108T	0.048	1	Polyglandular_autoimmune_syndrome\x2c_type_1|not_specified
CD19_primary_cells	chr22	22386448	22386537	HTT-AS1_2	.	-	rs444597	C67G	0.0174	1	Iron deficiency	Iron status biomarkers	Iron status biomarkers
CD14_primary_cells	chr22	36786964	36787080	Metazoa_SRP	.	+	rs6000269	T2C	0.0913	1	End-stage renal disease (non-diabetic)		not_specified		not_specified		not_specified		MYH9_related_disorders|not_specified		not_specified
CD34_mobilized_primary_cells	chr22	37300164	37300313	Metazoa_SRP	.	-	rs5756393	T24G	0.0097	1	Ankylosing spondylitis		not_specified
CD3_primary_cells	chr22	50231801	50231984	MIR530	.	+	rs6009897	G55A	0.1492	1	Natriuretic peptide levels		Schizophrenia		not_specified		not_specified
CD8_primary_cells	chr22	50231801	50231984	MIR530	.	+	rs6009897	G55A	0.1492	1	Natriuretic peptide levels		Schizophrenia		not_specified		not_specified
CD19_primary_cells	chr3	19582379	19582481	mir-544	.	-	rs12108194	G59T	0.0689	1
CD3_primary_cells	chr3	156849523	156849638	Metazoa_SRP	.	-	rs6804292	C88G	0.0095	1	Eating disorders
CD14_primary_cells	chr3	169482398	169482835	Telomerase-vert	.	-	rs199422286	C397G	0.1125	0	Dyskeratosis_congenita_autosomal_dominant
CD14_primary_cells	chr3	169482398	169482835	Telomerase-vert	.	-	rs199422273	A104C	0.0064	0	Aplastic_anemia
CD14_primary_cells	chr3	169482398	169482835	Telomerase-vert	.	-	rs199422260	C22T	0.1921	0	Dyskeratosis_congenita_autosomal_dominant
CD19_primary_cells	chr3	169482398	169482835	Telomerase-vert	.	-	rs199422286	C397G	0.1125	0	Dyskeratosis_congenita_autosomal_dominant
CD19_primary_cells	chr3	169482398	169482835	Telomerase-vert	.	-	rs199422273	A104C	0.0064	0	Aplastic_anemia
CD19_primary_cells	chr3	169482398	169482835	Telomerase-vert	.	-	rs199422260	C22T	0.1921	0	Dyskeratosis_congenita_autosomal_dominant
CD34_mobilized_primary_cells	chr3	169482398	169482835	Telomerase-vert	.	-	rs199422286	C397G	0.1125	0	Dyskeratosis_congenita_autosomal_dominant
CD34_mobilized_primary_cells	chr3	169482398	169482835	Telomerase-vert	.	-	rs199422273	A104C	0.0064	0	Aplastic_anemia
CD34_mobilized_primary_cells	chr3	169482398	169482835	Telomerase-vert	.	-	rs199422260	C22T	0.1921	0	Dyskeratosis_congenita_autosomal_dominant
CD3_primary_cells	chr3	169482398	169482835	Telomerase-vert	.	-	rs199422286	C397G	0.1125	0	Dyskeratosis_congenita_autosomal_dominant
CD3_primary_cells	chr3	169482398	169482835	Telomerase-vert	.	-	rs199422273	A104C	0.0064	0	Aplastic_anemia
CD3_primary_cells	chr3	169482398	169482835	Telomerase-vert	.	-	rs199422260	C22T	0.1921	0	Dyskeratosis_congenita_autosomal_dominant
CD4_primary_cells	chr3	169482398	169482835	Telomerase-vert	.	-	rs199422286	C397G	0.1125	0	Dyskeratosis_congenita_autosomal_dominant
CD4_primary_cells	chr3	169482398	169482835	Telomerase-vert	.	-	rs199422273	A104C	0.0064	0	Aplastic_anemia
CD4_primary_cells	chr3	169482398	169482835	Telomerase-vert	.	-	rs199422260	C22T	0.1921	0	Dyskeratosis_congenita_autosomal_dominant
CD56_primary_cells	chr3	169482398	169482835	Telomerase-vert	.	-	rs199422286	C397G	0.1125	0	Dyskeratosis_congenita_autosomal_dominant
CD56_primary_cells	chr3	169482398	169482835	Telomerase-vert	.	-	rs199422273	A104C	0.0064	0	Aplastic_anemia
CD56_primary_cells	chr3	169482398	169482835	Telomerase-vert	.	-	rs199422260	C22T	0.1921	0	Dyskeratosis_congenita_autosomal_dominant
CD8_primary_cells	chr3	169482398	169482835	Telomerase-vert	.	-	rs199422286	C397G	0.1125	0	Dyskeratosis_congenita_autosomal_dominant
CD8_primary_cells	chr3	169482398	169482835	Telomerase-vert	.	-	rs199422273	A104C	0.0064	0	Aplastic_anemia
CD8_primary_cells	chr3	169482398	169482835	Telomerase-vert	.	-	rs199422260	C22T	0.1921	0	Dyskeratosis_congenita_autosomal_dominant
CD14_primary_cells	chr3	174049279	174049395	Metazoa_SRP	.	-	rs7644691	G4T	0.0856	1	Major depressive disorder
CD8_naive_primary_cells	chr3	186489653	186489736	U6	.	-	rs266731	A13G	0.0349	1	Type 2 diabetes		Adiponectin levels		Adiponectin levels
CD34_mobilized_primary_cells	chr3	195581219	195581335	Metazoa_SRP	.	+	rs12496428	G9A	0.1347	1
CD14_primary_cells	chr4	1583637	1583782	Metazoa_SRP	.	-	rs6825688	T2C	0.0998	1	Bladder cancer	Urinary bladder cancer
CD8_primary_cells	chr4	1583637	1583782	Metazoa_SRP	.	-	rs6825688	T2C	0.0998	1	Bladder cancer	Urinary bladder cancer
CD56_primary_cells	chr5	42961139	42961255	Metazoa_SRP	.	-	rs6883097	C7T	0.0496	1
CD8_primary_cells	chr5	42961139	42961255	Metazoa_SRP	.	-	rs6883097	C7T	0.0496	1
CD8_primary_cells	chr5	139088002	139088142	HYMAI	.	-	rs165193	C66T	0.0178	1
CD3_primary_cells	chr6	26322751	26322866	Metazoa_SRP	.	-	rs9358925	G99C	0.1124	1	Height	Height	Height		Height	Height
CD14_primary_cells	chr6	30785881	30785996	Metazoa_SRP	.	+	rs9380198	G5T	0.0049	1	Complement C3 and C4 levels		not_provided	Age-related macular degeneration
CD8_primary_cells	chr6	31436771	31436923	Metazoa_SRP	.	-	rs2523674	T135G	0.0043	1	Renal function-related traits (eGRFcrea)	Renal function-related traits (sCR)		Ankylosing spondylitis		Psoriasis	AIDS progression	Psoriasis		Platelet counts		Psoriasis		Psoriasis	Psoriasis		Graves' disease		Complement C3 and C4 levels		Hodgkin's lymphoma		White blood cell types		Atopic dermatitis		Crohn's disease		Malaria\x2c_mild\x2c_susceptibility_to		Lung adenocarcinoma	Lung cancer	Lung cancer		AIDS progression	Psoriasis
CD8_primary_cells	chr6	31436771	31436923	Metazoa_SRP	.	-	rs2523674	T135G	0.0043	1	Renal function-related traits (eGRFcrea)	Renal function-related traits (sCR)		Ankylosing spondylitis		Psoriasis	AIDS progression	Psoriasis		Platelet counts		Psoriasis		Psoriasis	Psoriasis		Graves' disease		Complement C3 and C4 levels		Hodgkin's lymphoma		White blood cell types		Atopic dermatitis		Crohn's disease		Malaria\x2c_mild\x2c_susceptibility_to		Lung adenocarcinoma	Lung cancer	Lung cancer		AIDS progression	Psoriasis
CD8_primary_cells	chr6	31436771	31436923	Metazoa_SRP	.	-	rs2523674	T135A	0.0029	1	Renal function-related traits (eGRFcrea)	Renal function-related traits (sCR)		Ankylosing spondylitis		Psoriasis	AIDS progression	Psoriasis		Platelet counts		Psoriasis		Psoriasis	Psoriasis		Graves' disease		Complement C3 and C4 levels		Hodgkin's lymphoma		White blood cell types		Atopic dermatitis		Crohn's disease		Malaria\x2c_mild\x2c_susceptibility_to		Lung adenocarcinoma	Lung cancer	Lung cancer		AIDS progression	Psoriasis
CD8_primary_cells	chr6	31436771	31436923	Metazoa_SRP	.	-	rs2523674	T135A	0.0029	1	Renal function-related traits (eGRFcrea)	Renal function-related traits (sCR)		Ankylosing spondylitis		Psoriasis	AIDS progression	Psoriasis		Platelet counts		Psoriasis		Psoriasis	Psoriasis		Graves' disease		Complement C3 and C4 levels		Hodgkin's lymphoma		White blood cell types		Atopic dermatitis		Crohn's disease		Malaria\x2c_mild\x2c_susceptibility_to		Lung adenocarcinoma	Lung cancer	Lung cancer		AIDS progression	Psoriasis
CD8_primary_cells	chr6	31436771	31436923	Metazoa_SRP	.	-	rs2523674	T135G	0.0043	1	Renal function-related traits (eGRFcrea)	Renal function-related traits (sCR)		Ankylosing spondylitis		Psoriasis	AIDS progression	Psoriasis		Platelet counts		Psoriasis		Psoriasis	Psoriasis		Graves' disease		Complement C3 and C4 levels		Hodgkin's lymphoma		White blood cell types		Atopic dermatitis		Crohn's disease		Malaria\x2c_mild\x2c_susceptibility_to		Lung adenocarcinoma	Lung cancer	Lung cancer		AIDS progression	Psoriasis
CD8_primary_cells	chr6	31436771	31436923	Metazoa_SRP	.	-	rs2523674	T135G	0.0043	1	Renal function-related traits (eGRFcrea)	Renal function-related traits (sCR)		Ankylosing spondylitis		Psoriasis	AIDS progression	Psoriasis		Platelet counts		Psoriasis		Psoriasis	Psoriasis		Graves' disease		Complement C3 and C4 levels		Hodgkin's lymphoma		White blood cell types		Atopic dermatitis		Crohn's disease		Malaria\x2c_mild\x2c_susceptibility_to		Lung adenocarcinoma	Lung cancer	Lung cancer		AIDS progression	Psoriasis
CD8_primary_cells	chr6	31436771	31436923	Metazoa_SRP	.	-	rs2523674	T135A	0.0029	1	Renal function-related traits (eGRFcrea)	Renal function-related traits (sCR)		Ankylosing spondylitis		Psoriasis	AIDS progression	Psoriasis		Platelet counts		Psoriasis		Psoriasis	Psoriasis		Graves' disease		Complement C3 and C4 levels		Hodgkin's lymphoma		White blood cell types		Atopic dermatitis		Crohn's disease		Malaria\x2c_mild\x2c_susceptibility_to		Lung adenocarcinoma	Lung cancer	Lung cancer		AIDS progression	Psoriasis
CD8_primary_cells	chr6	31436771	31436923	Metazoa_SRP	.	-	rs2523674	T135A	0.0029	1	Renal function-related traits (eGRFcrea)	Renal function-related traits (sCR)		Ankylosing spondylitis		Psoriasis	AIDS progression	Psoriasis		Platelet counts		Psoriasis		Psoriasis	Psoriasis		Graves' disease		Complement C3 and C4 levels		Hodgkin's lymphoma		White blood cell types		Atopic dermatitis		Crohn's disease		Malaria\x2c_mild\x2c_susceptibility_to		Lung adenocarcinoma	Lung cancer	Lung cancer		AIDS progression	Psoriasis
CD14_primary_cells	chr6	32576809	32576925	Metazoa_SRP	.	+	rs12208101	G3A	0.0034	1	Chronic lymphocytic leukemia		Rheumatoid arthritis		Cervical cancer		IgA nephropathy		Nephropathy		Chronic hepatitis B infection	Hepatitis B		Chronic hepatitis B infection	Lymphoma	Hepatitis B		IgE levels	IgE levels		Nasopharyngeal carcinoma		Hepatocellular carcinoma (hepatitis B virus related)		Lymphoma		IgE levels	Crohn's disease		Schizophrenia		Pulmonary function	Type 1 diabetes		Systemic sclerosis	Systemic sclerosis		Hepatitis C induced liver cirrhosis	Hepatitis B vaccine response
CD19_primary_cells	chr6	32576809	32576925	Metazoa_SRP	.	+	rs12208101	G3A	0.0034	1	Chronic lymphocytic leukemia		Rheumatoid arthritis		Cervical cancer		IgA nephropathy		Nephropathy		Chronic hepatitis B infection	Hepatitis B		Chronic hepatitis B infection	Lymphoma	Hepatitis B		IgE levels	IgE levels		Nasopharyngeal carcinoma		Hepatocellular carcinoma (hepatitis B virus related)		Lymphoma		IgE levels	Crohn's disease		Schizophrenia		Pulmonary function	Type 1 diabetes		Systemic sclerosis	Systemic sclerosis		Hepatitis C induced liver cirrhosis	Hepatitis B vaccine response
CD34_mobilized_primary_cells	chr6	32576809	32576925	Metazoa_SRP	.	+	rs12208101	G3A	0.0034	1	Chronic lymphocytic leukemia		Rheumatoid arthritis		Cervical cancer		IgA nephropathy		Nephropathy		Chronic hepatitis B infection	Hepatitis B		Chronic hepatitis B infection	Lymphoma	Hepatitis B		IgE levels	IgE levels		Nasopharyngeal carcinoma		Hepatocellular carcinoma (hepatitis B virus related)		Lymphoma		IgE levels	Crohn's disease		Schizophrenia		Pulmonary function	Type 1 diabetes		Systemic sclerosis	Systemic sclerosis		Hepatitis C induced liver cirrhosis	Hepatitis B vaccine response
CD56_primary_cells	chr6	32576809	32576925	Metazoa_SRP	.	+	rs12208101	G3A	0.0034	1	Chronic lymphocytic leukemia		Rheumatoid arthritis		Cervical cancer		IgA nephropathy		Nephropathy		Chronic hepatitis B infection	Hepatitis B		Chronic hepatitis B infection	Lymphoma	Hepatitis B		IgE levels	IgE levels		Nasopharyngeal carcinoma		Hepatocellular carcinoma (hepatitis B virus related)		Lymphoma		IgE levels	Crohn's disease		Schizophrenia		Pulmonary function	Type 1 diabetes		Systemic sclerosis	Systemic sclerosis		Hepatitis C induced liver cirrhosis	Hepatitis B vaccine response
CD4_memory_primary_cells	chr6	33311217	33311335	Metazoa_SRP	.	-	rs3135405	T94C	0.1147	1	Cervical cancer		not_specified		not_specified		not_specified
CD19_primary_cells	chr6	53069368	53069483	Metazoa_SRP	.	+	rs2817112	C17G	0.0775	1
CD14_primary_cells	chr6	112265174	112265319	SCARNA7	.	-	rs490080	C111A	0.1847	1	not_specified		not_specified
CD14_primary_cells	chr6	119082492	119082637	Metazoa_SRP	.	-	rs12055549	A117C	0.005	1	QT interval		Electrocardiographic conduction measures
CD3_primary_cells	chr6	144535923	144536063	Metazoa_SRP	.	-	rs4895635	C90G	0.1156	1
CD34_mobilized_primary_cells	chr6	156477312	156477426	Metazoa_SRP	.	-	rs6907061	C107T	0.0698	1
CD19_primary_cells	chr6	159247790	159247947	Metazoa_SRP	.	-	rs1471836	A89G	0.0121	1
CD56_primary_cells	chr6	159247790	159247947	Metazoa_SRP	.	-	rs1471836	A89G	0.0121	1
CD56_primary_cells	chr7	3142996	3143128	Metazoa_SRP	.	-	rs11772425	G75T	0.0916	1	Atopic dermatitis
CD56_primary_cells	chr7	3157362	3157587	Hsp83_3_UTR	.	-	rs6972403	C112T	0.1383	1	Atopic dermatitis
CD56_primary_cells	chr7	6119708	6119855	Metazoa_SRP	.	+	rs1636031	C7G	0.0025	1	Lynch_syndrome		Lynch_syndrome|not_provided,not_specified		Lynch_syndrome		not_provided|Lynch_syndrome|not_specified|Hereditary_cancer-predisposing_syndrome|Lynch_syndrome_I
CD14_primary_cells	chr7	17191988	17192139	Metazoa_SRP	.	+	rs10249123	C18G	0.0869	1	Coffee consumption		Sensory disturbances after bilateral sagittal split ramus osteotomy
CD3_primary_cells	chr7	38377897	38378011	Metazoa_SRP	.	-	rs4723745	C87T	0.0755	1
CD3_primary_cells	chr7	38377898	38378011	Plant_SRP	.	-	rs4723745	C87T	0.0817	1
CD3_primary_cells	chr7	38396530	38396677	Metazoa_SRP	.	-	rs2735127	C66G	0.0763	1
CD8_primary_cells	chr7	38396530	38396677	Metazoa_SRP	.	-	rs2735127	C66G	0.0763	1
CD19_primary_cells	chr7	93681835	93681960	mir-544	.	+	rs10279629	A41G	0.1033	1
CD19_primary_cells	chr7	104582690	104582806	Metazoa_SRP	.	+	rs13239438	G84A	0.0574	1	Obesity
CD3_primary_cells	chr7	104582690	104582806	Metazoa_SRP	.	+	rs13239438	G84A	0.0574	1	Obesity
CD4_memory_primary_cells	chr7	104582690	104582806	Metazoa_SRP	.	+	rs13239438	G84A	0.0574	1	Obesity
CD4_naive_primary_cells	chr7	104582690	104582806	Metazoa_SRP	.	+	rs13239438	G84A	0.0574	1	Obesity
CD4_primary_cells	chr7	104582690	104582806	Metazoa_SRP	.	+	rs13239438	G84A	0.0574	1	Obesity
CD56_primary_cells	chr7	104582690	104582806	Metazoa_SRP	.	+	rs13239438	G84A	0.0574	1	Obesity
CD8_naive_primary_cells	chr7	104582690	104582806	Metazoa_SRP	.	+	rs13239438	G84A	0.0574	1	Obesity
CD8_primary_cells	chr7	104582690	104582806	Metazoa_SRP	.	+	rs13239438	G84A	0.0574	1	Obesity
CD34_mobilized_primary_cells	chr8	56779876	56780016	Metazoa_SRP	.	-	rs6996473	C138G	0.0769	1
CD56_primary_cells	chr8	56779876	56780016	Metazoa_SRP	.	-	rs6996473	C138G	0.0769	1
CD14_primary_cells	chr8	133778765	133778881	Metazoa_SRP	.	+	rs2553601	C20T	0.1597	1	Vitiligo		Autoimmune_thyroid_disease_3
CD8_primary_cells	chr9	21095441	21095505	eiav_FSE	.	+	rs10811473	G9A	0.1655	1
CD19_primary_cells	chr9	37387310	37387457	Metazoa_SRP	.	-	rs7026066	C2T	0.0004	1
CD14_primary_cells	chr9	132109274	132109420	Metazoa_SRP	.	-	rs10988336	G141A	0.0189	1
CD4_naive_primary_cells	chr9	139621228	139621331	SNORA43	.	-	rs2275159	C6T	0.1824	1
CD4_naive_primary_cells	chr9	139621228	139621331	SNORA17	.	-	rs2275159	C6T	0.1824	1

## Sheet: lncipedia
Assessment of LncRNA from LNCIPEDIA
database	chrom	start	end	lncrna transcript id	strand	number of exon	rs_id	mutation	p-value	is from ld_link
LNCIPEDIA	chr1	8086798	8182762	lnc-PARK7-1:1	+	3	rs6577466	G1814T	0.1575	1
LNCIPEDIA	chr1	8138470	8185235	lnc-PARK7-1:2	+	2	rs6577466	G1041T	0.1575	1
LNCIPEDIA	chr1	8138470	8185235	lnc-PARK7-1:2	+	2	rs713194	G3001C	0.1274	1
LNCIPEDIA	chr1	22351681	22357396	lnc-CELA3A-1:1	+	2	rs1063116	A220T	0.1822	1
LNCIPEDIA	chr1	22352027	22357713	lnc-CELA3A-1:3	+	4	rs2473291	G877T	0.0693	1
LNCIPEDIA	chr1	22352027	22357716	lnc-CELA3A-1:4	+	2	rs2473291	G885T	0.0735	1
LNCIPEDIA	chr1	30184549	30185414	lnc-PTPRU-3:1	+	2	rs6675064	A143G	0.0789	1
LNCIPEDIA	chr1	30184549	30185414	lnc-PTPRU-3:1	+	2	rs6677829	A395T	0.0936	1
LNCIPEDIA	chr1	51443233	51479174	lnc-CDKN2C-1:1	+	3	rs12092511	G2446A	0.0547	1
LNCIPEDIA	chr1	67863729	67866317	lnc-IL12RB2-1:1	+	2	rs6677319	C1100T	0.1064	1
LNCIPEDIA	chr1	230138432	230142912	lnc-GALNT2-2:1	+	3	rs3811492	T271C	0.1927	1
LNCIPEDIA	chr1	230138477	230142909	lnc-GALNT2-2:2	+	2	rs3811492	T369C	0.1746	1
LNCIPEDIA	chr1	234663637	234667525	lnc-TARBP1-2:1	-	3	rs1078717	C1550T	0.155	1
LNCIPEDIA	chr1	234861148	234867390	lnc-C1orf31-8:1	+	2	rs6682502	T2580G	0.0214	1
LNCIPEDIA	chr1	247517241	247522638	lnc-NLRP3-3:1	+	2	rs12068567	C871G	0.0785	1
LNCIPEDIA	chr10	6622488	6633030	lnc-AL137145.1-2:9	+	3	rs10906922	G3988A	0.1124	1
LNCIPEDIA	chr10	6821541	6884863	lnc-AL137145.1-6:2	+	5	rs7896980	T2312A	0.0019	1
LNCIPEDIA	chr10	6821541	6884863	lnc-AL137145.1-6:2	+	5	rs10905036	G2565T	0.0593	1
LNCIPEDIA	chr10	6821560	6884868	lnc-AL137145.1-6:3	+	5	rs7896980	T2293A	0.0019	1
LNCIPEDIA	chr10	6821560	6884868	lnc-AL137145.1-6:3	+	5	rs10905036	G2546T	0.0593	1
LNCIPEDIA	chr10	6836943	6884743	lnc-AL137145.1-6:5	+	4	rs7896980	T1936A	0.0019	1
LNCIPEDIA	chr10	6836943	6884743	lnc-AL137145.1-6:5	+	4	rs10905036	G2189T	0.0593	1
LNCIPEDIA	chr10	8442823	8503826	lnc-GATA3-5:1	+	4	rs10508353	G282T	0.0958	1
LNCIPEDIA	chr10	31982012	31996316	lnc-ARHGAP12-1:1	-	2	rs2277251	G74T	0.1154	1
LNCIPEDIA	chr10	73134945	73141151	lnc-SLC29A3-1:1	+	2	rs7898272	C1916T	0.1594	1
LNCIPEDIA	chr10	112874075	112877848	lnc-ADRA2A-1:1	+	2	rs2065779	G182C	0.0437	1
LNCIPEDIA	chr10	114610673	114615127	lnc-VTI1A-2:1	+	2	rs11815670	G1516A	0.0459	1
LNCIPEDIA	chr11	327171	329453	lnc-IFITM2-3:1	+	2	rs11246068	C163T	0.1627	1
LNCIPEDIA	chr11	327310	330122	lnc-IFITM2-3:2	+	3	rs11246068	C24T	0.1514	1
LNCIPEDIA	chr11	9779839	9832866	lnc-SWAP70-1:1	+	3	rs11042500	G1411A	0.1423	1
LNCIPEDIA	chr11	27528385	27697525	lnc-METTL15-4:1	+	6	rs11030101	A535T	0.1094	1
LNCIPEDIA	chr11	27528399	27699354	lnc-METTL15-4:5	+	7	rs11030101	A617T	0.1612	1
LNCIPEDIA	chr11	27528399	27699354	lnc-METTL15-4:4	+	8	rs11030101	A617T	0.0714	1
LNCIPEDIA	chr11	27528399	27719721	lnc-METTL15-4:7	+	9	rs11030101	A549T	0.1094	1
LNCIPEDIA	chr11	27528399	27719721	lnc-METTL15-4:6	+	7	rs11030101	A549T	0.1621	1
LNCIPEDIA	chr11	65190268	65213011	lnc-AP000769.1-2:2	+	1	rs580933	C6616G	0.1179	1
LNCIPEDIA	chr11	65190269	65213011	lnc-AP000769.1-2:3	+	1	rs580933	C6615G	0.1179	1
LNCIPEDIA	chr11	66176665	66184608	lnc-NPAS4-1:2	+	4	rs11227480	G255A	0.1674	1
LNCIPEDIA	chr11	72514717	72524260	lnc-STARD10-1:1	-	3	rs1126205	G466A	0.182	1
LNCIPEDIA	chr11	72514717	72524260	lnc-STARD10-1:1	-	3	rs1126205	G466A	0.182	1
LNCIPEDIA	chr11	72514717	72524260	lnc-STARD10-1:1	-	3	rs1126205	G466T	0.049	1
LNCIPEDIA	chr11	72514717	72524260	lnc-STARD10-1:1	-	3	rs1126205	G466T	0.049	1
LNCIPEDIA	chr11	72514717	72524260	lnc-STARD10-1:1	-	3	rs1126205	G466A	0.182	1
LNCIPEDIA	chr11	72514717	72524260	lnc-STARD10-1:1	-	3	rs1126205	G466A	0.182	1
LNCIPEDIA	chr11	72514717	72524260	lnc-STARD10-1:1	-	3	rs1126205	G466T	0.049	1
LNCIPEDIA	chr11	72514717	72524260	lnc-STARD10-1:1	-	3	rs1126205	G466T	0.049	1
LNCIPEDIA	chr11	72950020	72953380	lnc-P2RY2-1:1	+	1	rs1790075	C539G	0.1461	1
LNCIPEDIA	chr12	10516368	10551105	lnc-KLRD1-1:1	+	4	rs2255336	T390C	0.1808	1
LNCIPEDIA	chr12	58325133	58330391	lnc-CTDSP2-2:1	-	2	rs2372309	G571A	0.1279	1
LNCIPEDIA	chr12	58325330	58329929	lnc-CTDSP2-2:4	-	3	rs2372309	G109A	0.1537	1
LNCIPEDIA	chr12	58325371	58329958	lnc-CTDSP2-2:2	-	3	rs2372309	G138A	0.1053	1
LNCIPEDIA	chr12	58325371	58329958	lnc-CTDSP2-2:2	-	3	rs2888288	G23C	0.0868	1
LNCIPEDIA	chr12	58326397	58329950	lnc-CTDSP2-2:3	-	3	rs2372309	G130A	0.1096	1
LNCIPEDIA	chr12	58326397	58329950	lnc-CTDSP2-2:3	-	3	rs2888288	G15C	0.0101	1
LNCIPEDIA	chr13	20700739	20711260	lnc-ZMYM2-3:1	+	2	rs2313631	T120C	0.0095	1
LNCIPEDIA	chr13	50617572	50656114	lnc-SPRYD7-1:5	-	7	rs2740544	A2015C	0.0667	1
LNCIPEDIA	chr14	51163432	51390015	lnc-ABHD12B-2:1	+	3	rs1953875	G962A	0.0253	1
LNCIPEDIA	chr14	88511072	88559509	lnc-GPR65-1:13	+	3	rs10139399	G286A	0.1905	1
LNCIPEDIA	chr14	96129593	96138187	lnc-TCL1B-1:11	+	5	rs1743490	T1024C	0.1129	1
LNCIPEDIA	chr14	96129593	96139789	lnc-TCL1B-1:9	+	5	rs1743490	T1024C	0.1129	1
LNCIPEDIA	chr14	96129593	96146170	lnc-TCL1B-1:12	+	4	rs1743490	T1024C	0.1129	1
LNCIPEDIA	chr14	96129593	96146170	lnc-TCL1B-1:10	+	6	rs1743490	T1024C	0.1129	1
LNCIPEDIA	chr14	96129593	96158965	lnc-TCL1B-1:5	+	7	rs1743490	T1024C	0.1129	1
LNCIPEDIA	chr14	96129593	96158965	lnc-TCL1B-1:5	+	7	rs1054859	G2857C	0.1492	1
LNCIPEDIA	chr14	96129593	96158965	lnc-TCL1B-1:6	+	8	rs1743490	T1024C	0.1129	1
LNCIPEDIA	chr14	96129593	96158965	lnc-TCL1B-1:6	+	8	rs1054859	G3311C	0.1492	1
LNCIPEDIA	chr14	96129593	96158965	lnc-TCL1B-1:7	+	7	rs1743490	T1024C	0.1129	1
LNCIPEDIA	chr14	96129593	96158965	lnc-TCL1B-1:7	+	7	rs1054859	G3245C	0.1492	1
LNCIPEDIA	chr14	96129593	96158967	lnc-TCL1B-1:8	+	8	rs1743490	T1024C	0.1129	1
LNCIPEDIA	chr14	96129593	96158967	lnc-TCL1B-1:8	+	8	rs1054859	G2949C	0.1492	1
LNCIPEDIA	chr14	98602415	98628990	lnc-C14orf177-3:2	+	2	rs17701424	G136A	0.0809	1
LNCIPEDIA	chr15	31514042	31516347	lnc-TRPM1-1:14	-	2	rs1134444	A1000G	0.1451	1
LNCIPEDIA	chr15	31514686	31523039	lnc-TRPM1-1:2	-	4	rs1134444	A487G	0.1595	1
LNCIPEDIA	chr15	31514928	31521508	lnc-TRPM1-1:13	-	4	rs1134444	A458G	0.1599	1
LNCIPEDIA	chr15	31514957	31521509	lnc-TRPM1-1:12	-	4	rs1134444	A456G	0.1599	1
LNCIPEDIA	chr15	31514957	31521509	lnc-TRPM1-1:9	-	3	rs1134444	A313G	0.1595	1
LNCIPEDIA	chr15	31514957	31521509	lnc-TRPM1-1:11	-	3	rs1134444	A249G	0.1545	1
LNCIPEDIA	chr15	31514957	31521509	lnc-TRPM1-1:8	-	3	rs1134444	A357G	0.1522	1
LNCIPEDIA	chr15	31514978	31515681	lnc-TRPM1-1:15	-	2	rs1134444	A370G	0.1522	1
LNCIPEDIA	chr15	31514978	31521577	lnc-TRPM1-1:7	-	2	rs1134444	A805G	0.1451	1
LNCIPEDIA	chr15	31514979	31521608	lnc-TRPM1-1:5	-	3	rs1134444	A412G	0.1595	1
LNCIPEDIA	chr15	31514999	31523036	lnc-TRPM1-1:3	-	4	rs1134444	A528G	0.1522	1
LNCIPEDIA	chr15	31515040	31523041	lnc-TRPM1-1:1	-	4	rs1134444	A778G	0.1462	1
LNCIPEDIA	chr15	40351566	40359819	lnc-EIF2AK4-2:9	+	2	rs4923850	G712A	0.1944	1
LNCIPEDIA	chr15	57592039	57599967	lnc-TCF12-1:2	+	2	rs2243504	T3263G	0.1134	1
LNCIPEDIA	chr15	57592039	57599967	lnc-TCF12-1:1	+	3	rs2243504	T3263G	0.1134	1
LNCIPEDIA	chr15	57592198	57599266	lnc-TCF12-1:4	+	4	rs2243504	T3738G	0.1134	1
LNCIPEDIA	chr15	57592198	57600717	lnc-TCF12-1:3	+	3	rs2243504	T4995G	0.1134	1
LNCIPEDIA	chr15	57596923	57599956	lnc-TCF12-1:17	+	3	rs2243504	T357G	0.1134	1
LNCIPEDIA	chr15	72571208	72644135	lnc-TMEM202-2:1	+	3	rs121907981	C328G	0.0193	0
LNCIPEDIA	chr15	72571208	72644135	lnc-TMEM202-2:1	+	3	rs121907954	C1869T	0.0882	0
LNCIPEDIA	chr15	72577068	72668322	lnc-CELF6-1:1	-	16	rs121907956	C582T	0.041	0
LNCIPEDIA	chr15	72577068	72668322	lnc-CELF6-1:1	-	16	rs121907952	C530T	0.1692	0
LNCIPEDIA	chr15	89918593	89941720	lnc-FANCI-2:7	+	5	rs176646	G502A	0.1546	1
LNCIPEDIA	chr15	91203465	91208160	lnc-CRTC3-2:1	+	3	rs4932387	C878T	0.0856	1
LNCIPEDIA	chr15	91203465	91208176	lnc-CRTC3-2:3	+	3	rs4932387	C878T	0.0856	1
LNCIPEDIA	chr15	91203465	91208198	lnc-CRTC3-2:2	+	3	rs4932387	C878T	0.0856	1
LNCIPEDIA	chr15	91203970	91207917	lnc-CRTC3-2:4	+	2	rs4932387	C283T	0.0312	1
LNCIPEDIA	chr15	91413148	91579841	lnc-FES-2:1	+	4	rs11073968	G343A	0.094	1
LNCIPEDIA	chr15	91413148	91579841	lnc-FES-2:1	+	4	rs7165336	T638C	0.0939	1
LNCIPEDIA	chr16	2318156	2323419	lnc-AC009065.1-2:1	+	2	rs12599229	G516A	0.1467	1
LNCIPEDIA	chr16	3415099	3434706	lnc-ZNF174-1:1	+	2	rs27230	A772G	0.1122	1
LNCIPEDIA	chr16	48657373	48710663	lnc-LONP2-6:3	+	3	rs12933948	C194G	0.1529	1
LNCIPEDIA	chr17	2308856	2319379	lnc-AC006435.1-1:1	-	3	rs12946712	C1796T	0.004	1
LNCIPEDIA	chr17	7816642	7819271	lnc-KCNAB3-1:2	-	2	rs9898040	T1452G	0.043	1
LNCIPEDIA	chr17	7816658	7819589	lnc-KCNAB3-1:1	-	2	rs9898040	T1770G	0.043	1
LNCIPEDIA	chr17	10633113	10718481	lnc-C17orf48-2:4	+	4	rs4792034	G194C	0.1191	1
LNCIPEDIA	chr17	10644585	10672333	lnc-TMEM220-1:1	-	2	rs397960	A242G	0.0771	1
LNCIPEDIA	chr17	37081421	37084310	lnc-LASP1-1:1	+	2	rs8067836	T286G	0.0812	1
LNCIPEDIA	chr17	37081421	37084310	lnc-LASP1-1:1	+	2	rs9893074	C2030T	0.0598	1
LNCIPEDIA	chr17	37081562	37085635	lnc-LASP1-1:2	+	3	rs9893074	C1443T	0.0598	1
LNCIPEDIA	chr17	56414607	56493127	lnc-LPO-1:8	+	3	rs7216856	G461A	0.1207	1
LNCIPEDIA	chr18	3284143	3327290	lnc-MYL12B-1:1	+	2	rs7234354	C813T	0.1573	1
LNCIPEDIA	chr19	19466076	19606654	lnc-TSSK6-1:1	-	2	rs13964	C88G	0.0712	1
LNCIPEDIA	chr19	51311911	51322108	lnc-AC010325.1-1:1	+	6	rs3212845	G865A	0.0023	1
LNCIPEDIA	chr19	51316053	51322105	lnc-AC010325.1-1:2	+	4	rs3212845	G401A	0.0027	1
LNCIPEDIA	chr19	51319381	51322108	lnc-AC010325.1-1:3	+	4	rs3212845	G449A	0.0023	1
LNCIPEDIA	chr2	8439857	8442172	lnc-KIDINS220-6:7	-	2	rs10174728	G120A	0.1602	1
LNCIPEDIA	chr2	20877569	20879005	lnc-GDF7-1:1	+	1	rs7255	T1251C	0.0602	1
LNCIPEDIA	chr2	26521475	26529191	lnc-EPT1-1:1	+	2	rs11679699	T1556G	0.1327	1
LNCIPEDIA	chr2	28671034	28673051	lnc-TRMT61B-3:1	-	2	rs2972050	A833G	0.0563	1
LNCIPEDIA	chr2	33066080	33162270	lnc-TTC27-1:7	+	7	rs4952314	C364A	0.0821	1
LNCIPEDIA	chr2	33066081	33127190	lnc-TTC27-1:8	+	6	rs4952314	C363A	0.0821	1
LNCIPEDIA	chr2	33066081	33127190	lnc-TTC27-1:9	+	6	rs4952314	C363A	0.085	1
LNCIPEDIA	chr2	38053390	38056541	lnc-CDC42EP3-1:5	-	3	rs10167502	A1550T	0.0687	1
LNCIPEDIA	chr2	38053390	38056575	lnc-CDC42EP3-1:4	-	3	rs10167502	A1584T	0.0687	1
LNCIPEDIA	chr2	39664557	39828484	lnc-TMEM178-1:4	+	6	rs6748118	C876G	0.0918	1
LNCIPEDIA	chr2	47558199	47571656	lnc-EPCAM-1:1	+	1	rs13388259	A12640C	0.1518	1
LNCIPEDIA	chr2	47558199	47571656	lnc-EPCAM-1:1	+	1	rs11688926	G13107A	0.1808	1
LNCIPEDIA	chr2	58655168	58923190	lnc-VRK2-5:2	+	4	rs1981731	T548G	0.0278	1
LNCIPEDIA	chr2	60586351	60618510	lnc-BCL11A-3:1	-	2	rs243018	C345G	0.0782	1
LNCIPEDIA	chr2	64370373	64456739	lnc-LGALSL-2:1	+	5	rs1370388	A368G	0.0418	1
LNCIPEDIA	chr2	64455557	64479072	lnc-LGALSL-2:4	+	4	rs1025209	G585A	0.1777	1
LNCIPEDIA	chr2	118889704	118943962	lnc-CCDC93-2:2	-	4	rs3849332	A516G	0.0346	1
LNCIPEDIA	chr2	187868001	188419120	lnc-FAM171B-1:2	+	7	rs6434222	T515A	0.0158	1
LNCIPEDIA	chr2	187868001	188419120	lnc-FAM171B-1:2	+	7	rs6434223	A633C	0.1027	1
LNCIPEDIA	chr2	216476286	216708259	lnc-FN1-3:2	-	10	rs2947	C3092T	0.112	1
LNCIPEDIA	chr2	216476286	216708259	lnc-FN1-3:2	-	10	rs6435915	G2989A	0.1255	1
LNCIPEDIA	chr2	233285371	233286171	lnc-ECEL1-1:1	-	2	rs878481	C73G	0.1017	1
LNCIPEDIA	chr2	235346972	235370771	lnc-SPP2-3:1	+	3	rs4663140	G325C	0.0861	1
LNCIPEDIA	chr2	242823517	243020873	lnc-CXXC11-4:2	+	4	rs4973686	G419A	0.0708	1
LNCIPEDIA	chr20	1927892	1988163	lnc-SIRPA-2:1	+	4	rs6035164	C893T	0.1669	1
LNCIPEDIA	chr20	21106624	21227256	lnc-XRN2-2:1	+	14	rs202210819	C356T	0.0825	0
LNCIPEDIA	chr20	21106695	21227260	lnc-XRN2-2:5	+	13	rs202210819	C285T	0.0825	0
LNCIPEDIA	chr20	42839632	42854667	lnc-GDAP1L1-1:2	+	4	rs1843071	C65G	0.1038	1
LNCIPEDIA	chr20	42839892	42853618	lnc-GDAP1L1-1:4	+	4	rs4812805	C539G	0.1918	1
LNCIPEDIA	chr20	46611916	46613124	lnc-NCOA3-8:1	+	2	rs3752380	G207C	0.129	1
LNCIPEDIA	chr20	46612148	46613057	lnc-NCOA3-8:2	+	2	rs3752380	G295C	0.1196	1
LNCIPEDIA	chr20	46988654	46999381	lnc-ARFGEF2-3:2	+	5	rs749044	C957T	0.1035	1
LNCIPEDIA	chr20	46988693	46999372	lnc-ARFGEF2-3:4	+	5	rs749044	C918T	0.1035	1
LNCIPEDIA	chr20	52463387	52464737	lnc-TSHZ2-4:1	+	2	rs4809942	T135A	0.0087	1
LNCIPEDIA	chr21	15954523	15970624	lnc-RBM11-3:1	+	5	rs2822785	G5A	0.0742	1
LNCIPEDIA	chr21	35303867	35308127	lnc-ITSN1-2:4	+	2	rs8130507	T93C	0.1754	1
LNCIPEDIA	chr21	35321230	35336260	lnc-ITSN1-1:1	+	2	rs766423	G1012C	0.0449	1
LNCIPEDIA	chr21	38580804	38592892	lnc-TTC3-1:3	+	3	rs9976569	C6G	0.0301	1
LNCIPEDIA	chr21	38580804	38592892	lnc-TTC3-1:6	+	4	rs9976569	C6G	0.0177	1
LNCIPEDIA	chr21	38580804	38592892	lnc-TTC3-1:6	+	4	rs2835669	G11T	0.1811	1
LNCIPEDIA	chr21	38580804	38592892	lnc-TTC3-1:2	+	4	rs9976569	C6G	0.035	1
LNCIPEDIA	chr21	38580804	38592989	lnc-TTC3-1:4	+	5	rs9976569	C6G	0.195	1
LNCIPEDIA	chr21	38580804	38592996	lnc-TTC3-1:8	+	4	rs9976569	C6G	0.0177	1
LNCIPEDIA	chr21	38580804	38592996	lnc-TTC3-1:8	+	4	rs2835669	G11T	0.1811	1
LNCIPEDIA	chr21	38580804	38592997	lnc-TTC3-1:9	+	5	rs9976569	C6G	0.0149	1
LNCIPEDIA	chr21	38580804	38592997	lnc-TTC3-1:9	+	5	rs2835669	G11T	0.1355	1
LNCIPEDIA	chr21	38580804	38592998	lnc-TTC3-1:7	+	4	rs9976569	C6G	0.035	1
LNCIPEDIA	chr21	38580804	38594037	lnc-TTC3-1:5	+	3	rs9976569	C6G	0.0301	1
LNCIPEDIA	chr21	38580804	38594041	lnc-TTC3-1:1	+	3	rs9976569	C6G	0.0301	1
LNCIPEDIA	chr21	44777430	44782327	lnc-SIK1-5:1	-	2	rs9984869	C2752T	0.1498	1
LNCIPEDIA	chr21	44777430	44782327	lnc-SIK1-5:1	-	2	rs579870	C1246T	0.06	1
LNCIPEDIA	chr21	44777715	44782209	lnc-SIK1-5:3	-	2	rs579870	C630T	0.06	1
LNCIPEDIA	chr21	44778027	44782229	lnc-SIK1-5:2	-	2	rs579870	C1741T	0.06	1
LNCIPEDIA	chr21	44783212	44786446	lnc-CRYAA-2:1	+	2	rs619484	G745A	0.1308	1
LNCIPEDIA	chr21	47649145	47671615	lnc-YBEY-2:1	+	4	rs2298694	C156T	0.1286	1
LNCIPEDIA	chr21	47649145	47671615	lnc-YBEY-2:1	+	4	rs17176933	A236C	0.1326	1
LNCIPEDIA	chr21	47649145	47671615	lnc-YBEY-2:1	+	4	rs4818829	C1553G	0.0315	1
LNCIPEDIA	chr21	47649145	47671615	lnc-YBEY-2:1	+	4	rs2839170	A2225G	0.0545	1
LNCIPEDIA	chr21	47649148	47662913	lnc-YBEY-2:2	+	3	rs17176933	A135C	0.0564	1
LNCIPEDIA	chr21	47649148	47662913	lnc-YBEY-2:2	+	3	rs3788252	C621T	0.1587	1
LNCIPEDIA	chr21	47649154	47662913	lnc-YBEY-2:3	+	2	rs17176933	A27C	0.0237	1
LNCIPEDIA	chr21	47649154	47662913	lnc-YBEY-2:3	+	2	rs3788252	C513T	0.1587	1
LNCIPEDIA	chr21	47649158	47671615	lnc-YBEY-2:4	+	3	rs17176933	A23C	0.0195	1
LNCIPEDIA	chr21	47649158	47671615	lnc-YBEY-2:4	+	3	rs4818829	C1340G	0.0315	1
LNCIPEDIA	chr21	47649158	47671615	lnc-YBEY-2:4	+	3	rs2839170	A2012G	0.0545	1
LNCIPEDIA	chr21	47649161	47662913	lnc-YBEY-2:5	+	2	rs3788252	C600T	0.1587	1
LNCIPEDIA	chr21	47649438	47655367	lnc-YBEY-2:6	+	2	rs2298694	C924T	0.0764	1
LNCIPEDIA	chr21	47649438	47655367	lnc-YBEY-2:6	+	2	rs2298695	A1605C	0.0652	1
LNCIPEDIA	chr22	21311691	21318877	lnc-AIFM3-1:2	+	2	rs178251	T30G	0.1279	1
LNCIPEDIA	chr3	25913584	26020527	lnc-OXSM-1:1	+	3	rs6551000	A299G	0.0907	1
LNCIPEDIA	chr3	47205987	47285546	lnc-KLHL18-1:3	+	7	rs6798440	T1222C	0.1824	1
LNCIPEDIA	chr3	58457376	58470480	lnc-KCTD6-1:4	+	4	rs9876744	G124T	0.1651	1
LNCIPEDIA	chr3	58457571	58470480	lnc-KCTD6-1:5	+	3	rs9876744	G59T	0.1439	1
LNCIPEDIA	chr3	101659703	101716770	lnc-NFKBIZ-1:1	+	4	rs771791	G649C	0.0199	1
LNCIPEDIA	chr3	101679202	101716770	lnc-NFKBIZ-1:2	+	3	rs771791	G487C	0.0199	1
LNCIPEDIA	chr3	113933160	113954241	lnc-TIGIT-1:1	+	3	rs9853061	G44A	0.1743	1
LNCIPEDIA	chr3	139108657	139163205	lnc-MRPS22-1:1	+	3	rs9868544	C548T	0.0714	1
LNCIPEDIA	chr3	153102898	153480315	lnc-DHX36-2:2	-	7	rs9874298	C187T	0.1286	1
LNCIPEDIA	chr3	153252332	153480314	lnc-DHX36-2:3	-	5	rs9874298	C186T	0.1495	1
LNCIPEDIA	chr3	156465135	156534823	lnc-SSR3-3:2	-	3	rs7609790	C626T	0.0851	1
LNCIPEDIA	chr3	156467790	156469308	lnc-SSR3-3:3	-	3	rs7609790	C576T	0.0273	1
LNCIPEDIA	chr3	156470852	156534851	lnc-SSR3-3:1	-	2	rs13068223	A461G	0.0913	1
LNCIPEDIA	chr4	1243239	1282079	lnc-C4orf42-1:2	+	3	rs2878539	C638T	0.1025	1
LNCIPEDIA	chr4	1243239	1282079	lnc-C4orf42-1:2	+	3	rs1564508	A1640G	0.1433	1
LNCIPEDIA	chr4	1243239	1282079	lnc-C4orf42-1:2	+	3	rs11247983	C2626G	0.0851	1
LNCIPEDIA	chr4	1244047	1249698	lnc-C4orf42-1:4	+	1	rs1564508	A832G	0.1433	1
LNCIPEDIA	chr4	1244047	1249698	lnc-C4orf42-1:4	+	1	rs2199956	T4872C	0.0641	1
LNCIPEDIA	chr4	1246779	1259951	lnc-C4orf42-1:6	+	2	rs3811733	A2120G	0.1614	1
LNCIPEDIA	chr4	40267092	40268077	lnc-RHOH-1:1	+	2	rs9685160	G254T	0.0157	1
LNCIPEDIA	chr5	110847924	111075423	lnc-CAMK4-1:1	+	7	rs13355101	G266A	0.1225	1
LNCIPEDIA	chr5	127039082	127277326	lnc-SLC12A2-1:1	+	7	rs4612116	A1018C	0.1694	1
LNCIPEDIA	chr5	131646978	131705608	lnc-P4HA2-2:1	-	8	rs13180043	C21T	0.0432	0
LNCIPEDIA	chr5	141733108	141755219	lnc-ARHGAP26-4:3	+	3	rs4912847	C55G	0.0256	1
LNCIPEDIA	chr5	158527690	158544486	lnc-UBLCP1-5:3	+	3	rs11950065	G2144A	0.1165	1
LNCIPEDIA	chr5	169758397	169762104	lnc-KCNIP1-1:1	+	3	rs170284	C684G	0.1465	1
LNCIPEDIA	chr5	169758397	169762104	lnc-KCNIP1-1:1	+	3	rs315775	G1950C	0.1011	1
LNCIPEDIA	chr5	169758435	169762104	lnc-KCNIP1-1:5	+	3	rs315775	G1216C	0.1011	1
LNCIPEDIA	chr6	181466	205484	lnc-EXOC2-6:1	-	8	rs2066406	C271T	0.0838	1
LNCIPEDIA	chr6	6346698	6622977	lnc-F13A1-1:1	-	8	rs9392769	C1041G	0.1616	1
LNCIPEDIA	chr6	14661588	14662657	lnc-CD83-5:2	+	2	rs6931471	A438C	0.0098	1
LNCIPEDIA	chr6	25992927	26000717	lnc-TRIM38-1:1	+	3	rs2032450	C187G	0.1839	1
LNCIPEDIA	chr6	25992968	26002137	lnc-TRIM38-1:2	+	2	rs2032450	C146G	0.1785	1
LNCIPEDIA	chr6	25992968	26002137	lnc-TRIM38-1:2	+	2	rs6901039	T2932G	0.153	1
LNCIPEDIA	chr6	30780643	30798436	lnc-IER3-5:2	-	2	rs2394414	T370A	0.0352	1
LNCIPEDIA	chr6	30780643	30798436	lnc-IER3-5:2	-	2	rs2394414	T370A	0.0352	1
LNCIPEDIA	chr6	30780643	30798436	lnc-IER3-5:2	-	2	rs2394414	T370G	0.0697	1
LNCIPEDIA	chr6	30780643	30798436	lnc-IER3-5:2	-	2	rs2394414	T370G	0.0697	1
LNCIPEDIA	chr6	30780643	30798436	lnc-IER3-5:2	-	2	rs2394414	T370A	0.0352	1
LNCIPEDIA	chr6	30780643	30798436	lnc-IER3-5:2	-	2	rs2394414	T370A	0.0352	1
LNCIPEDIA	chr6	30780643	30798436	lnc-IER3-5:2	-	2	rs2394414	T370G	0.0697	1
LNCIPEDIA	chr6	30780643	30798436	lnc-IER3-5:2	-	2	rs2394414	T370G	0.0697	1
LNCIPEDIA	chr6	31170779	31196425	lnc-TCF19-1:6	+	2	rs6921948	A478C	0.1106	1
LNCIPEDIA	chr6	31170779	31196425	lnc-TCF19-1:6	+	2	rs9263878	T707C	0.1192	1
LNCIPEDIA	chr6	31368479	31433586	lnc-MICB-3:1	+	3	rs11752262	A826G	0.0983	1
LNCIPEDIA	chr6	31368479	31433586	lnc-MICB-3:1	+	3	rs2395029	T849G	0.1838	1
LNCIPEDIA	chr6	31368479	31433586	lnc-MICB-3:1	+	3	rs2395030	G943T	0.1192	1
LNCIPEDIA	chr6	31368479	31433586	lnc-MICB-3:1	+	3	rs11757571	C1856T	0.1568	1
LNCIPEDIA	chr6	31430962	31432156	lnc-MICB-3:3	+	2	rs11752262	A703G	0.0983	1
LNCIPEDIA	chr6	31430962	31432156	lnc-MICB-3:3	+	2	rs2395029	T726G	0.1838	1
LNCIPEDIA	chr6	31430962	31432156	lnc-MICB-3:3	+	2	rs2395030	G820T	0.1192	1
LNCIPEDIA	chr6	31447759	31462537	lnc-ATP6V1G2-DDX39B-1:1	-	2	rs2596536	C1793T	0.0784	1
LNCIPEDIA	chr6	31447759	31462537	lnc-ATP6V1G2-DDX39B-1:1	-	2	rs3828893	G988A	0.0241	1
LNCIPEDIA	chr6	32223488	32233615	lnc-RNF5-1:1	+	2	rs9268000	A43C	0.0391	1
LNCIPEDIA	chr6	32862500	32871535	lnc-PSMB9-6:1	+	2	rs6906708	G390T	0.1556	1
LNCIPEDIA	chr6	32862500	32871535	lnc-PSMB9-6:1	+	2	rs241402	T651C	0.1317	1
LNCIPEDIA	chr6	32862500	32871535	lnc-PSMB9-6:1	+	2	rs241401	C2472T	0.1218	1
LNCIPEDIA	chr6	33860894	33896060	lnc-ITPR3-1:3	+	4	rs2477232	A1525G	0.1125	1
LNCIPEDIA	chr6	33868132	33895408	lnc-ITPR3-1:7	+	4	rs2477232	A1370G	0.1125	1
LNCIPEDIA	chr6	34247482	34252266	lnc-HMGA1-2:1	+	1	rs17628798	C3970T	0.1886	1
LNCIPEDIA	chr6	34252267	34254545	lnc-HMGA1-3:1	+	1	rs6908522	G1911T	0.1821	1
LNCIPEDIA	chr6	44041650	44045689	lnc-TMEM63B-1:1	+	2	rs2236062	G132A	0.1535	1
LNCIPEDIA	chr6	111804744	111898363	lnc-KIAA1919-3:3	+	3	rs11153299	C214G	0.1719	1
LNCIPEDIA	chr6	111804753	111908336	lnc-KIAA1919-3:4	+	4	rs11153299	C205G	0.1719	1
LNCIPEDIA	chr6	111805855	111897793	lnc-KIAA1919-3:10	+	2	rs2038013	G292T	0.1893	1
LNCIPEDIA	chr6	125995499	126039244	lnc-HEY2-1:1	+	4	rs2211418	G4A	0.1229	1
LNCIPEDIA	chr6	138266503	138293659	lnc-TNFAIP3-2:2	+	2	rs6913675	T307C	0.0124	1
LNCIPEDIA	chr7	28279503	28281515	lnc-CREB5-1:3	+	2	rs10486580	C651T	0.0597	1
LNCIPEDIA	chr7	128768553	128835941	lnc-TSPAN33-2:1	+	2	rs11762252	C296G	0.085	1
LNCIPEDIA	chr7	130600709	130606911	lnc-MKLN1-1:3	+	2	rs157890	C564T	0.1553	1
LNCIPEDIA	chr8	6477656	6565721	lnc-ANGPT2-1:2	-	4	rs1057090	C332T	0.0782	0
LNCIPEDIA	chr8	29384829	29387840	lnc-HMBOX1-5:1	+	2	rs7840059	C621T	0.1511	1
LNCIPEDIA	chr8	67024902	67027014	lnc-AC084082.3.1-1:1	+	2	rs13276881	T215C	0.0139	1
LNCIPEDIA	chr8	72587564	72616812	lnc-RP11-383H13.1.1-2:2	+	2	rs6415614	C1737A	0.0042	1
LNCIPEDIA	chr8	120177273	120255768	lnc-COLEC10-1:1	+	5	rs13248488	T56C	0.1918	1
LNCIPEDIA	chr8	128197391	128200340	lnc-FAM84B-6:2	-	3	rs1020700	A127T	0.0691	1
LNCIPEDIA	chr8	128197880	128215467	lnc-FAM84B-6:1	-	4	rs1020700	A206T	0.0865	1
LNCIPEDIA	chr8	129001507	129108902	lnc-MYC-2:25	+	8	rs10283090	C211A	0.169	1
LNCIPEDIA	chr8	135732688	135736134	lnc-KHDRBS3-6:1	+	2	rs2002265	C507G	0.0836	1
LNCIPEDIA	chr8	135732688	135736134	lnc-KHDRBS3-6:1	+	2	rs2003260	C2258G	0.1548	1
LNCIPEDIA	chr8	135732688	135736134	lnc-KHDRBS3-6:1	+	2	rs2003261	T2576C	0.1012	1
LNCIPEDIA	chr9	37079893	37090398	lnc-ZCCHC7-2:1	+	2	rs10973199	C1135T	0.0323	1
LNCIPEDIA	chr9	37079893	37090398	lnc-ZCCHC7-2:1	+	2	rs11544336	A3125G	0.0604	1
LNCIPEDIA	chr9	84304628	84391815	lnc-FAM75D1-1:1	+	4	rs1872197	G774A	0.126	1
LNCIPEDIA	chr9	123605378	123614881	lnc-CNTRL-1:1	+	4	rs13291203	C1689A	0.181	1
LNCIPEDIA	chr9	123605378	123614881	lnc-CNTRL-1:1	+	4	rs13291973	G1958T	0.159	1
LNCIPEDIA	chr9	123607152	123616651	lnc-CNTRL-1:3	+	3	rs13291203	C1469A	0.181	1

## Sheet: gencode
Assessment of LncRNA from GENCODE
database	chrom	start	end	lncrna transcript id	strand	number of exon	rs_id	mutation	p-value	is from ld link
GENCODE	chr1	8086798	8182762	RP11-431K24.1-001	+	3	rs6577466	G1814T	0.1575	1
GENCODE	chr1	22351681	22357396	LINC00339-004	+	2	rs1063116	A220T	0.1822	1
GENCODE	chr1	22352027	22357713	LINC00339-201	+	4	rs2473291	G877T	0.0693	1
GENCODE	chr1	22352027	22357716	LINC00339-001	+	2	rs2473291	G885T	0.0735	1
GENCODE	chr1	117035645	117041834	RP5-1086K13.1-001	-	2	rs17576615	A2246G	0.1292	1
GENCODE	chr1	230138477	230142909	RP11-552D4.1-001	+	2	rs3811492	T369C	0.1746	1
GENCODE	chr1	234663637	234667525	RP5-855F14.1-001	-	3	rs1078717	C1144T	0.155	1
GENCODE	chr1	234859789	234867390	RP4-781K5.8-001	+	3	rs6682502	T2798G	0.0214	1
GENCODE	chr10	6821560	6884868	LINC00707-001	+	5	rs7896980	T2293A	0.0019	1
GENCODE	chr10	6821560	6884868	LINC00707-001	+	5	rs10905036	G2546T	0.0593	1
GENCODE	chr10	8442823	8503826	RP11-543F8.2-001	+	4	rs10508353	G282T	0.0958	1
GENCODE	chr11	327171	329453	RP11-326C3.12-001	+	2	rs11246068	C163T	0.1627	1
GENCODE	chr11	327310	330122	RP11-326C3.12-003	+	3	rs11246068	C24T	0.1514	1
GENCODE	chr11	9779839	9832866	SBF2-AS1-001	+	3	rs11042500	G1411A	0.1423	1
GENCODE	chr11	27528385	27697525	BDNF-AS-008	+	6	rs11030101	A535T	0.1094	1
GENCODE	chr11	27528399	27699354	BDNF-AS-001	+	7	rs11030101	A617T	0.1612	1
GENCODE	chr11	27528399	27699354	BDNF-AS-002	+	8	rs11030101	A617T	0.0714	1
GENCODE	chr11	27528399	27719721	BDNF-AS-007	+	9	rs11030101	A549T	0.1094	1
GENCODE	chr11	27528399	27719721	BDNF-AS-006	+	7	rs11030101	A549T	0.1621	1
GENCODE	chr11	65190269	65213011	NEAT1-001	+	1	rs580933	C6615G	0.1179	1
GENCODE	chr11	66176665	66184608	RP11-867G23.10-001	+	4	rs11227480	G255A	0.1674	1
GENCODE	chr11	72950020	72953380	RP11-800A3.4-001	+	1	rs1790075	C539G	0.1461	1
GENCODE	chr12	9795468	9809666	RP11-705C15.5-001	+	4	rs7302746	A478G	0.0206	1
GENCODE	chr12	10516368	10551105	RP11-277P12.20-001	+	4	rs2255336	T390C	0.1808	1
GENCODE	chr12	58325371	58329958	RP11-620J15.3-001	-	3	rs2372309	G370A	0.1141	1
GENCODE	chr12	58325371	58329958	RP11-620J15.3-001	-	3	rs2888288	G255C	0.1273	1
GENCODE	chr13	24553949	24609166	RP11-309I15.1-001	+	5	rs9553147	G1351C	0.0074	1
GENCODE	chr14	96129593	96138187	TCL6-005	+	5	rs1743490	T1024C	0.1129	1
GENCODE	chr14	96129593	96139789	TCL6-009	+	5	rs1743490	T1024C	0.1129	1
GENCODE	chr14	96129593	96146170	TCL6-008	+	4	rs1743490	T1024C	0.1129	1
GENCODE	chr14	96129593	96146170	TCL6-006	+	6	rs1743490	T1024C	0.1129	1
GENCODE	chr14	96129593	96158965	RP11-1070N10.6-002	+	7	rs1743490	T1024C	0.1129	1
GENCODE	chr14	96129593	96158965	RP11-1070N10.6-002	+	7	rs1054859	G2857C	0.1492	1
GENCODE	chr14	96129593	96158965	RP11-1070N10.6-003	+	7	rs1743490	T1024C	0.1129	1
GENCODE	chr14	96129593	96158965	RP11-1070N10.6-003	+	7	rs1054859	G3245C	0.1492	1
GENCODE	chr14	96129593	96158965	RP11-1070N10.6-001	+	8	rs1743490	T1024C	0.1129	1
GENCODE	chr14	96129593	96158965	RP11-1070N10.6-001	+	8	rs1054859	G3311C	0.1492	1
GENCODE	chr14	96129593	96158967	RP11-1070N10.6-004	+	8	rs1743490	T1024C	0.1129	1
GENCODE	chr14	96129593	96158967	RP11-1070N10.6-004	+	8	rs1054859	G2952C	0.1492	1
GENCODE	chr15	31514970	31523041	RP11-16E12.2-001	-	4	rs1134444	A327G	0.1451	1
GENCODE	chr15	31514999	31523036	RP11-16E12.2-002	-	4	rs1134444	A142G	0.1629	1
GENCODE	chr15	31515166	31521613	RP11-16E12.2-003	-	2	rs1134444	A422G	0.1779	1
GENCODE	chr15	57596923	57599956	LINC00926-002	+	3	rs2243504	T357G	0.1134	1
GENCODE	chr15	72571208	72644135	RP11-106M3.3-001	+	3	rs121907981	C328G	0.0193	0
GENCODE	chr15	72571208	72644135	RP11-106M3.3-001	+	3	rs121907954	C1869T	0.0882	0
GENCODE	chr15	72577068	72668322	RP11-106M3.2-001	-	16	rs121907956	C3820T	0.0479	0
GENCODE	chr15	72577068	72668322	RP11-106M3.2-001	-	16	rs121907952	C3768T	0.1513	0
GENCODE	chr16	48657373	48710663	RP11-42I10.1-003	+	3	rs12933948	C194G	0.1529	1
GENCODE	chr17	7816642	7819271	AC025335.1-001	-	2	rs9898040	T1178G	0.043	1
GENCODE	chr17	37081421	37084310	LINC00672-001	+	2	rs8067836	T286G	0.0812	1
GENCODE	chr17	37081421	37084310	LINC00672-001	+	2	rs9893074	C2030T	0.0598	1
GENCODE	chr17	56414607	56493127	BZRAP1-AS1-011	+	3	rs7216856	G461A	0.1207	1
GENCODE	chr18	3284143	3327290	RP11-838N2.5-001	+	2	rs7234354	C813T	0.1573	1
GENCODE	chr19	19884687	19887232	LINC00663-002	-	1	rs248943	C2156A	0.0417	1
GENCODE	chr19	51321184	51321924	CTD-2568A17.5-002	+	2	rs3212845	G151A	0.0032	1
GENCODE	chr19	51656180	51685222	CTD-3187F8.14-001	-	5	rs183893	C1144T	0.1905	1
GENCODE	chr19	51897742	51906904	CTD-2616J11.14-001	+	2	rs11880024	C221T	0.0647	1
GENCODE	chr2	20877569	20879005	AC012065.7-001	+	1	rs7255	T1251C	0.0602	1
GENCODE	chr2	33066081	33127190	LINC00486-003	+	6	rs4952314	C363A	0.0821	1
GENCODE	chr2	38053390	38056575	LINC00211-003	-	3	rs10167502	A1295T	0.0687	1
GENCODE	chr2	39664557	39828484	AC007246.3-002	+	6	rs6748118	C876G	0.0918	1
GENCODE	chr2	47558199	47571656	BCYRN1-001	+	1	rs13388259	A12640C	0.1518	1
GENCODE	chr2	47558199	47571656	BCYRN1-001	+	1	rs11688926	G13107A	0.1808	1
GENCODE	chr2	58655520	58923190	AC007092.1-006	+	3	rs1981731	T462G	0.0278	1
GENCODE	chr2	60586351	60618510	AC007381.2-001	-	2	rs243018	C276G	0.0782	1
GENCODE	chr2	64370373	64456739	AC074289.1-001	+	6	rs1370388	A368G	0.0173	1
GENCODE	chr2	64455557	64479072	AC074289.1-006	+	4	rs1025209	G585A	0.1777	1
GENCODE	chr2	145425545	145939941	TEX41-024	+	7	rs11674319	T810C	0.1821	1
GENCODE	chr2	145425552	145939911	TEX41-022	+	6	rs11674319	T728C	0.1657	1
GENCODE	chr2	145425557	145939941	TEX41-033	+	6	rs11674319	T508C	0.1692	1
GENCODE	chr2	145425579	145939941	TEX41-032	+	7	rs11674319	T742C	0.1694	1
GENCODE	chr2	145425587	145939941	TEX41-035	+	8	rs11674319	T926C	0.1335	1
GENCODE	chr2	187868001	188419120	AC007319.1-002	+	7	rs6434222	T515A	0.0158	1
GENCODE	chr2	187868001	188419120	AC007319.1-002	+	7	rs6434223	A633C	0.1027	1
GENCODE	chr2	216476286	216708259	LINC00607-001	-	10	rs2947	C1587T	0.112	1
GENCODE	chr2	216476286	216708259	LINC00607-001	-	10	rs6435915	G1484A	0.1255	1
GENCODE	chr2	233285371	233286171	AC068134.6-001	-	2	rs878481	C11G	0.0089	1
GENCODE	chr2	235346972	235370771	AC097713.3-001	+	3	rs4663140	G325C	0.0861	1
GENCODE	chr2	242823517	243020873	AC131097.3-003	+	4	rs4973686	G419A	0.0708	1
GENCODE	chr20	1927892	1988163	RP4-684O24.5-001	+	4	rs6035164	C893T	0.1669	1
GENCODE	chr20	21106624	21227256	PLK1S1-202	+	14	rs202210819	C356T	0.0825	0
GENCODE	chr20	21106695	21227260	PLK1S1-007	+	13	rs202210819	C285T	0.0825	0
GENCODE	chr20	42839892	42853618	OSER1-AS1-003	+	4	rs4812805	C539G	0.1918	1
GENCODE	chr20	46612148	46613057	RP11-347D21.4-001	+	2	rs3752380	G295C	0.1196	1
GENCODE	chr20	46988693	46999372	LINC00494-004	+	5	rs749044	C918T	0.1035	1
GENCODE	chr21	15954523	15970624	SAMSN1-AS1-001	+	5	rs2822785	G5A	0.0742	1
GENCODE	chr21	17603399	17979450	LINC00478-015	+	11	rs8129839	G295109T	0.1155	1
GENCODE	chr21	17603399	17979450	LINC00478-015	+	11	rs8132608	T296998C	0.0275	1
GENCODE	chr21	17603399	17979450	LINC00478-015	+	11	rs12482215	C298338T	0.1232	1
GENCODE	chr21	17603399	17979450	LINC00478-015	+	11	rs8129300	T299509G	0.1626	1
GENCODE	chr21	17603399	17979450	LINC00478-015	+	11	rs2823861	G303076A	0.0745	1
GENCODE	chr21	17603399	17979450	LINC00478-015	+	11	rs17276124	A307411C	0.0864	1
GENCODE	chr21	17603399	17979450	LINC00478-015	+	11	rs9975878	C310688T	0.0192	1
GENCODE	chr21	17603399	17979450	LINC00478-015	+	11	rs728399	G313244A	0.0586	1
GENCODE	chr21	17603399	17979450	LINC00478-015	+	11	rs2823891	G342648C	0.1741	1
GENCODE	chr21	17603399	17979450	LINC00478-015	+	11	rs2823897	T359334A	0.0834	1
GENCODE	chr21	17603399	17979450	LINC00478-015	+	11	rs2823901	G367826C	0.1575	1
GENCODE	chr21	35321092	35341899	LINC00649-012	+	3	rs2834309	G785A	0.1355	1
GENCODE	chr21	35321230	35336260	LINC00649-013	+	2	rs766423	G1012C	0.0449	1
GENCODE	chr21	38580804	38592989	DSCR9-005	+	5	rs9976569	C6G	0.195	1
GENCODE	chr21	38580804	38592996	DSCR9-002	+	4	rs9976569	C6G	0.0177	1
GENCODE	chr21	38580804	38592996	DSCR9-002	+	4	rs2835669	G11T	0.1811	1
GENCODE	chr21	38580804	38592997	DSCR9-003	+	5	rs9976569	C6G	0.0149	1
GENCODE	chr21	38580804	38592997	DSCR9-003	+	5	rs2835669	G11T	0.1355	1
GENCODE	chr21	38580804	38592998	DSCR9-004	+	4	rs9976569	C6G	0.035	1
GENCODE	chr21	38580804	38594037	DSCR9-001	+	3	rs9976569	C6G	0.0301	1
GENCODE	chr21	44778027	44782229	AP001046.5-001	-	2	rs579870	C284T	0.06	1
GENCODE	chr21	44783212	44786446	AP001046.6-001	+	2	rs619484	G745A	0.1308	1
GENCODE	chr3	12045876	12232900	SYN2-001	+	13	rs794999	A1680G	0.0677	1
GENCODE	chr3	12190057	12232885	SYN2-005	+	10	rs794999	A1126G	0.0677	1
GENCODE	chr3	47205987	47288091	KIF9-AS1-001	+	7	rs6798440	T1222C	0.1824	1
GENCODE	chr3	47205987	47288091	KIF9-AS1-001	+	7	rs3733093	T4683C	0.1952	1
GENCODE	chr3	101659703	101716770	RP11-221J22.1-001	+	4	rs771791	G649C	0.0199	1
GENCODE	chr3	101679202	101716770	RP11-221J22.2-001	+	3	rs771791	G487C	0.0199	1
GENCODE	chr3	113933160	113954241	RP11-553L6.2-001	+	3	rs9853061	G44A	0.1743	1
GENCODE	chr3	139108657	139163205	RP11-319G6.1-004	+	3	rs9868544	C548T	0.0714	1
GENCODE	chr3	153102898	153480315	RP11-23D24.2-001	-	7	rs9874298	C579T	0.1471	1
GENCODE	chr3	156465135	156534823	LINC00886-001	-	3	rs7609790	C391T	0.0851	1
GENCODE	chr3	156467790	156469308	LINC00886-003	-	3	rs7609790	C391T	0.1076	1
GENCODE	chr3	156470852	156534851	LINC00886-002	-	2	rs13068223	A286G	0.1148	1
GENCODE	chr4	1243239	1282079	CTBP1-AS2-005	+	3	rs2878539	C638T	0.1025	1
GENCODE	chr4	1243239	1282079	CTBP1-AS2-005	+	3	rs1564508	A1640G	0.1433	1
GENCODE	chr4	1243239	1282079	CTBP1-AS2-005	+	3	rs11247983	C2626G	0.0851	1
GENCODE	chr4	1244047	1249698	CTBP1-AS2-004	+	1	rs1564508	A832G	0.1433	1
GENCODE	chr4	1244047	1249698	CTBP1-AS2-004	+	1	rs2199956	T4872C	0.0641	1
GENCODE	chr4	1246779	1259951	CTBP1-AS2-006	+	2	rs3811733	A2120G	0.1614	1
GENCODE	chr4	40267092	40268077	RP11-395I6.2-001	+	2	rs9685160	G254T	0.0157	1
GENCODE	chr5	110847924	111075423	STARD4-AS1-002	+	7	rs13355101	G266A	0.1225	1
GENCODE	chr5	127039082	127277326	CTC-228N24.1-001	+	7	rs4612116	A1018C	0.1694	1
GENCODE	chr5	131646978	131705608	AC034220.3-001	-	8	rs13180043	C1733T	0.0801	0
GENCODE	chr5	141733108	141755219	AC005592.2-006	+	3	rs4912847	C55G	0.0256	1
GENCODE	chr5	158527690	158544486	RP11-175K6.1-001	+	3	rs11950065	G2144A	0.1165	1
GENCODE	chr6	181466	205484	RP3-416J7.4-001	-	8	rs2066406	C1716T	0.0838	1
GENCODE	chr6	6346698	6622977	LY86-AS1-002	-	8	rs9392769	C63G	0.135	1
GENCODE	chr6	25992890	26002003	U91328.19-001	+	2	rs2032450	C224G	0.1992	1
GENCODE	chr6	25992890	26002003	U91328.19-001	+	2	rs6901039	T3010G	0.153	1
GENCODE	chr6	30780643	30798436	LINC00243-001	-	2	rs2394414	T226A	0.0352	1
GENCODE	chr6	30780643	30798436	LINC00243-001	-	2	rs2394414	T226A	0.0352	1
GENCODE	chr6	30780643	30798436	LINC00243-001	-	2	rs2394414	T226G	0.0697	1
GENCODE	chr6	30780643	30798436	LINC00243-001	-	2	rs2394414	T226G	0.0697	1
GENCODE	chr6	30780643	30798436	LINC00243-001	-	2	rs2394414	T226A	0.0352	1
GENCODE	chr6	30780643	30798436	LINC00243-001	-	2	rs2394414	T226A	0.0352	1
GENCODE	chr6	30780643	30798436	LINC00243-001	-	2	rs2394414	T226G	0.0697	1
GENCODE	chr6	30780643	30798436	LINC00243-001	-	2	rs2394414	T226G	0.0697	1
GENCODE	chr6	31368479	31433586	HCP5-001	+	3	rs11752262	A826G	0.0983	1
GENCODE	chr6	31368479	31433586	HCP5-001	+	3	rs2395029	T849G	0.1838	1
GENCODE	chr6	31368479	31433586	HCP5-001	+	3	rs2395030	G943T	0.1192	1
GENCODE	chr6	31368479	31433586	HCP5-001	+	3	rs11757571	C1856T	0.1568	1
GENCODE	chr6	31430962	31432156	HCP5-201	+	2	rs11752262	A703G	0.0983	1
GENCODE	chr6	31430962	31432156	HCP5-201	+	2	rs2395029	T726G	0.1838	1
GENCODE	chr6	31430962	31432156	HCP5-201	+	2	rs2395030	G820T	0.1192	1
GENCODE	chr6	32223488	32233615	XXbac-BPG154L12.4-001	+	2	rs9268000	A43C	0.0391	1
GENCODE	chr6	33868132	33895408	RP3-468B3.2-001	+	4	rs2477232	A1370G	0.1125	1
GENCODE	chr6	34247456	34254545	RP11-513I15.6-001	+	1	rs17628798	C3996T	0.1886	1
GENCODE	chr6	34247456	34254545	RP11-513I15.6-001	+	1	rs6908522	G6722T	0.1821	1
GENCODE	chr6	44041650	44045689	RP5-1120P11.3-001	+	2	rs2236062	G132A	0.1535	1
GENCODE	chr6	111804744	111898363	TRAF3IP2-AS1-006	+	3	rs11153299	C214G	0.1719	1
GENCODE	chr6	111804753	111908336	TRAF3IP2-AS1-002	+	4	rs11153299	C205G	0.1719	1
GENCODE	chr6	111805855	111897793	TRAF3IP2-AS1-003	+	2	rs2038013	G292T	0.1893	1
GENCODE	chr6	125995499	126041364	RP1-293L8.2-001	+	4	rs2211418	G4A	0.1229	1
GENCODE	chr6	138266503	138293659	RP11-240M16.1-001	+	2	rs6913675	T307C	0.0124	1
GENCODE	chr6	159420914	159463255	RP1-111C20.4-001	+	5	rs16889420	C408T	0.1092	1
GENCODE	chr6	159446978	159463525	RP1-111C20.4-003	+	4	rs16889420	C356T	0.1092	1
GENCODE	chr6	167412893	167552629	RP11-517H2.6-001	+	13	rs17856382	G1679T	0.0072	1
GENCODE	chr6	170723227	170728413	RP1-140C12.2-001	+	1	rs7763693	A1960C	0.1613	1
GENCODE	chr7	28279503	28283536	JAZF1-AS1-003	+	2	rs10486580	C651T	0.0597	1
GENCODE	chr7	65958693	65960461	GS1-124K5.4-001	+	2	rs6460302	G334C	0.0767	1
GENCODE	chr7	130621223	130624420	RP11-138A9.2-001	+	1	rs12155446	C1072T	0.108	1
GENCODE	chr7	130621223	130624420	RP11-138A9.2-001	+	1	rs205726	C2666G	0.0021	1
GENCODE	chr8	6477656	6565721	CTD-2541M15.1-002	-	4	rs1057090	C203T	0.0883	0
GENCODE	chr8	29384829	29387840	RP11-486M23.1-001	+	2	rs7840059	C621T	0.1511	1
GENCODE	chr8	67024902	67027014	AC084082.3-002	+	2	rs13276881	T215C	0.0139	1
GENCODE	chr8	128197880	128215467	RP11-255B23.4-001	-	4	rs1020700	A212T	0.0569	1
GENCODE	chr8	129001507	129108902	PVT1-019	+	8	rs10283090	C211A	0.169	1
GENCODE	chr9	5351796	5352410	RP11-12D24.10-001	-	1	rs16923036	A576G	0.0743	1
GENCODE	chr9	37079893	37090398	RP11-220I1.1-001	+	2	rs10973199	C1135T	0.0323	1
GENCODE	chr9	37079893	37090398	RP11-220I1.1-001	+	2	rs11544336	A3125G	0.0604	1
GENCODE	chr9	37079905	37087173	RP11-220I1.1-005	+	2	rs10973199	C621T	0.0116	1
GENCODE	chr9	84304628	84391815	RP11-154D17.1-001	+	4	rs1872197	G774A	0.126	1
GENCODE	chr9	123605378	123614881	PSMD5-AS1-002	+	4	rs13291203	C1689A	0.181	1
GENCODE	chr9	123605378	123614881	PSMD5-AS1-002	+	4	rs13291973	G1958T	0.159	1
GENCODE	chr9	123607152	123616651	PSMD5-AS1-001	+	3	rs13291203	C1469A	0.181	1
GENCODE	chr9	136891529	136896707	LINC00094-005	+	1	rs3739932	C2855T	0.1593	1
